# Supplementary material for: Phenylglyoxal-induced Ana o 3 Modification Reduces Antibody Binding with Minimal Alteration in Protein Structure
Source: J Agric Food Chem. 2025 Sep 17;73(39):25043–56. doi: 10.1021/acs.jafc.5c10372 (PMC12492407; doi:10.1021/acs.jafc.5c10372)
Supplement: Supplementary file 2 [file jf5c10372_si_002.xlsx]

## Sheet: Title page
	Ana o 3 PG Supplementary Data File
	Phenylglyoxal-induced Ana o 3 Modification Reduces Antibody Binding with Minimal Alteration in Protein Structure
	C. Nacaya Brown1, Tien Thuy Vuong1, Austin T. Weigle2,3, Yu-Jou Chou4, Qinchun Rao4, Christopher C. Ebmeier5, Rebecca A. Dupre1, Stephen M. Boue1, Brennan Smith1, and Christopher P. Mattison1*
	1 Food Processing Sensory Quality, USDA Agricultural Research Service, New Orleans, Louisiana, 70124, USA
	2 Stored Product Insect and Engineering Research Unit, Center for Grain and Animal Health Research, USDA Agricultural Research Service, Manhattan, 66502, USA
	3 SCINet Program and ARS Center of Excellence, Office of National Programs, USDA Agricultural Research Service, Beltsville, MD, 20705, USA
	4 Center for Integrative Nutrition and Food Research, Department of Health, Nutrition, and Food Sciences, Florida State University, 120 Convocation Way, Tallahassee, FL, 32306, USA
	5 Proteomics and Mass Spectrometry Shared Research Resource, Department of Biochemistry, University of Colorado, Boulder, Colorado, 80309 USA
	* E-mail: chris.mattison@usda.gov

## Sheet: parameters
Parameter	Value
Version	2.6.3.0
User name	oldlab
Machine name	BLUESPRUCE
Date of writing	2025-01-28 09:58:40
Include contaminants	TRUE
PSM FDR	0.01
PSM FDR Crosslink	0.01
Protein FDR	0.01
Site FDR	0.01
Use Normalized Ratios For Occupancy	TRUE
Min. peptide Length	7
Min. score for unmodified peptides	0
Min. score for modified peptides	40
Min. delta score for unmodified peptides	0
Min. delta score for modified peptides	6
Min. unique peptides	0
Min. razor peptides	1
Min. peptides	1
Use only unmodified peptides and	TRUE
Modifications included in protein quantification	Oxidation (M);Acetyl (Protein N-term)
Peptides used for protein quantification	Razor
Discard unmodified counterpart peptides	TRUE
Label min. ratio count	2
Use delta score	FALSE
iBAQ	FALSE
iBAQ log fit	FALSE
Match between runs	FALSE
Find dependent peptides	FALSE
Fasta file	C:\Users\oldlab\Desktop\Fasta files\uniprotkb_taxonomy_id_171929_2024_10_23.fasta
Decoy mode	revert
Include contaminants	TRUE
Advanced ratios	TRUE
Fixed andromeda index folder
Second peptides	TRUE
Stabilize large LFQ ratios	TRUE
Separate LFQ in parameter groups	FALSE
Require MS/MS for LFQ comparisons	TRUE
Calculate peak properties	FALSE
Main search max. combinations	200
Advanced site intensities	TRUE
Write msScans table	FALSE
Write msmsScans table	TRUE
Write ms3Scans table	TRUE
Write allPeptides table	FALSE
Write mzRange table	TRUE
Write DIA fragments table	FALSE
Write DIA fragments quant table	FALSE
Write pasefMsmsScans table	TRUE
Write accumulatedMsmsScans table	TRUE
Max. peptide mass [Da]	4600
Min. peptide length for unspecific search	8
Max. peptide length for unspecific search	25
Razor protein FDR	TRUE
Disable MD5	FALSE
Max mods in site table	3
Match unidentified features	FALSE
Epsilon score for mutations	TRUE
Evaluate variant peptides separately	TRUE
Variation mode	None
MS/MS tol. (FTMS)	20 ppm
Top MS/MS peaks per Da interval. (FTMS)	12
Da interval. (FTMS)	100
MS/MS deisotoping (FTMS)	TRUE
MS/MS deisotoping tolerance (FTMS)	7
MS/MS deisotoping tolerance unit (FTMS)	ppm
MS/MS higher charges (FTMS)	TRUE
MS/MS water loss (FTMS)	TRUE
MS/MS water loss (FTMS for cross link)	FALSE
MS/MS ammonia loss (FTMS)	TRUE
MS/MS ammonia loss (FTMS for cross link)	FALSE
MS/MS dependent losses (FTMS)	TRUE
MS/MS recalibration (FTMS)	FALSE
MS/MS tol. (ITMS)	0.5 Da
Top MS/MS peaks per Da interval. (ITMS)	8
Da interval. (ITMS)	100
MS/MS deisotoping (ITMS)	FALSE
MS/MS deisotoping tolerance (ITMS)	0.15
MS/MS deisotoping tolerance unit (ITMS)	Da
MS/MS higher charges (ITMS)	TRUE
MS/MS water loss (ITMS)	TRUE
MS/MS water loss (ITMS for cross link)	FALSE
MS/MS ammonia loss (ITMS)	TRUE
MS/MS ammonia loss (ITMS for cross link)	FALSE
MS/MS dependent losses (ITMS)	TRUE
MS/MS recalibration (ITMS)	FALSE
MS/MS tol. (TOF)	25 ppm
Top MS/MS peaks per Da interval. (TOF)	16
Da interval. (TOF)	100
MS/MS deisotoping (TOF)	TRUE
MS/MS deisotoping tolerance (TOF)	0.01
MS/MS deisotoping tolerance unit (TOF)	Da
MS/MS higher charges (TOF)	TRUE
MS/MS water loss (TOF)	TRUE
MS/MS water loss (TOF for cross link)	FALSE
MS/MS ammonia loss (TOF)	TRUE
MS/MS ammonia loss (TOF for cross link)	FALSE
MS/MS dependent losses (TOF)	TRUE
MS/MS recalibration (TOF)	FALSE
MS/MS tol. (UNKNOWN)	20 ppm
Top MS/MS peaks per Da interval. (UNKNOWN)	12
Da interval. (UNKNOWN)	100
MS/MS deisotoping (UNKNOWN)	TRUE
MS/MS deisotoping tolerance (UNKNOWN)	7
MS/MS deisotoping tolerance unit (UNKNOWN)	ppm
MS/MS higher charges (UNKNOWN)	TRUE
MS/MS water loss (UNKNOWN)	TRUE
MS/MS water loss (UNKNOWN for cross link)	FALSE
MS/MS ammonia loss (UNKNOWN)	TRUE
MS/MS ammonia loss (UNKNOWN for cross link)	FALSE
MS/MS dependent losses (UNKNOWN)	TRUE
MS/MS recalibration (UNKNOWN)	FALSE
Site tables	Oxidation (M)Sites.txt;Phenylglyoxol(R)Sites.txt;Takahashi adduct (R)Sites.txt

## Sheet: summary
Raw file	Experiment	Enzyme	Enzyme mode	Enzyme first search	Enzyme mode first search	Use enzyme first search	Variable modifications	Fixed modifications	Multi modifications	Variable modifications first search	Use variable modifications first search	Requantify	Multiplicity	Max. missed cleavages	Labels0	LC-MS run type	Time-dependent recalibration	MS	MS/MS	MS3	MS/MS submitted	MS/MS submitted (SIL)	MS/MS submitted (ISO)	MS/MS submitted (PEAK)	MS/MS identified	MS/MS identified (SIL)	MS/MS identified (ISO)	MS/MS identified (PEAK)	MS/MS identified [%]	MS/MS identified (SIL) [%]	MS/MS identified (ISO) [%]	MS/MS identified (PEAK) [%]	Peptide sequences identified	Peaks	Peaks sequenced	Peaks sequenced [%]	Peaks repeatedly sequenced	Peaks repeatedly sequenced [%]	Isotope patterns	Isotope patterns sequenced	Isotope patterns sequenced (z>1)	Isotope patterns sequenced [%]	Isotope patterns sequenced (z>1) [%]	Isotope patterns repeatedly sequenced	Isotope patterns repeatedly sequenced [%]	Recalibrated	Av. absolute mass deviation [ppm]	Mass standard deviation [ppm]	Av. absolute mass deviation [mDa]
CCE20241023_Tien_Vuong_ChrisMattisonLabUSDA_Ana03_control_hfx1	A_control	Trypsin/P	Specific			FALSE	Oxidation (M);Acetyl (Protein N-term);Phenylglyoxol(R);Takahashi adduct (R)	Carbamidomethyl (C)			FALSE	FALSE	1	2		Standard		5343	25065	0	27769	22339	0	5430	1561	1367	0	194	5.6	6.1	0	3.6	88	426281	12883	3	4920	38	45511	9596	9485	21	27	4914	51	+	0.78253	1.0166	0.52433
CCE20241023_Tien_Vuong_ChrisMattisonLabUSDA_Ana03_PGtreated_hfx1	B_PGtreated	Trypsin/P	Specific			FALSE	Oxidation (M);Acetyl (Protein N-term);Phenylglyoxol(R);Takahashi adduct (R)	Carbamidomethyl (C)			FALSE	FALSE	1	2		Standard		5287	28660	0	30501	26815	0	3686	2253	2111	0	142	7.4	7.9	0	3.9	218	586021	12118	2.1	5344	44	63557	9648	9551	15	18	5192	54	+	0.82271	1.0953	0.58062
CCE20250127_Chris_Mattison_USDA_NewOrleans_Ana_o_3_Control1_hfx1	control1	Trypsin/P	Specific			FALSE	Oxidation (M);Acetyl (Protein N-term);Phenylglyoxol(R);Takahashi adduct (R)	Carbamidomethyl (C)			FALSE	FALSE	1	2		Standard		4335	40712	0	47661	33763	0	13898	3264	2959	0	305	6.8	8.8	0	2.2	133	556887	16409	2.9	6952	42	54510	10638	10463	20	24	6229	59	+	0.85016	1.1423	0.57478
CCE20250127_Chris_Mattison_USDA_NewOrleans_Ana_o_3_Control2_hfx1	control2	Trypsin/P	Specific			FALSE	Oxidation (M);Acetyl (Protein N-term);Phenylglyoxol(R);Takahashi adduct (R)	Carbamidomethyl (C)			FALSE	FALSE	1	2		Standard		4919	38975	0	43609	34341	0	9268	3483	3301	0	182	8	9.6	0	2	85	631066	15982	2.5	6880	43	57030	10737	10569	19	23	6269	58	+	0.79602	1.0592	0.54028
CCE20250127_Chris_Mattison_USDA_NewOrleans_Ana_o_3_PG1_hfx1	PGtreated1	Trypsin/P	Specific			FALSE	Oxidation (M);Acetyl (Protein N-term);Phenylglyoxol(R);Takahashi adduct (R)	Carbamidomethyl (C)			FALSE	FALSE	1	2		Standard		5290	41766	0	46192	37340	0	8852	3126	2910	0	216	6.8	7.8	0	2.4	139	862272	16140	1.9	7379	46	73480	11333	11096	15	18	6729	59	+	0.8357	1.0738	0.59238
CCE20250127_Chris_Mattison_USDA_NewOrleans_Ana_o_3_PG2_hfx1	PGtreated2	Trypsin/P	Specific			FALSE	Oxidation (M);Acetyl (Protein N-term);Phenylglyoxol(R);Takahashi adduct (R)	Carbamidomethyl (C)			FALSE	FALSE	1	2		Standard		5148	39633	0	43423	35843	0	7580	3413	3180	0	233	7.9	8.9	0	3.1	178	790021	14564	1.8	6992	48	68416	10362	10167	15	18	6395	62	+	0.85873	1.1195	0.60541
Total																		30322	214811	0	239155	190441	0	48714	17100	15828	0	1272	7.2	8.3	0	2.6	300	3852548					362504	62314	61331	17	21	35728	57		0.82782	1.0898	0.57388
[truncated: 1 more columns]

## Sheet: peptide evidence
Sequence	Length	Modifications	Modified sequence	Oxidation (M) Probabilities	Phenylglyoxol(R) Probabilities	Takahashi adduct (R) Probabilities	Oxidation (M) Score Diffs	Phenylglyoxol(R) Score Diffs	Takahashi adduct (R) Score Diffs	Acetyl (Protein N-term)	Oxidation (M)	Phenylglyoxol(R)	Takahashi adduct (R)	Missed cleavages	Proteins	Leading proteins	Leading razor protein	Type	Raw file	Experiment	MS/MS m/z	Charge	m/z	Mass	Uncalibrated - Calibrated m/z [ppm]	Uncalibrated - Calibrated m/z [Da]	Mass error [ppm]	Mass error [Da]	Uncalibrated mass error [ppm]	Uncalibrated mass error [Da]	Max intensity m/z 0	Retention time	Retention length	Calibrated retention time	Calibrated retention time start	Calibrated retention time finish	Retention time calibration	Match time difference	Match m/z difference	Match q-value	Match score	Number of data points	Number of scans	Number of isotopic peaks	PIF	Fraction of total spectrum	Base peak fraction	PEP	MS/MS count
ADLEMQIENLK	11	Unmodified	_ADLEMQIENLK_							0	0	0	0	0	CON__Q04695;CON__Q9QWL7	CON__Q04695	CON__Q04695	MULTI-MSMS	CCE20250127_Chris_Mattison_USDA_NewOrleans_Ana_o_3_Control1_hfx1	control1	652.832	2	652.332	1302.65	1.1846	0.00077278	-3.4891	-0.0022761	-2.3045	-0.0015033	652.329	51.019	0.24856	51.019	50.914	51.162	0					18	10	2	0	0	0	0.035661	1
ADTLTDEINFLR	12	Unmodified	_ADTLTDEINFLR_							0	0	0	0	0	CON__P02538;CON__P48668;CON__P04259	CON__P02538	CON__P02538	MULTI-MSMS	CCE20241023_Tien_Vuong_ChrisMattisonLabUSDA_Ana03_PGtreated_hfx1	B_PGtreated	704.361	2	704.359	1406.7	1.8449	0.0012995	0.0062114	4.3751e-06	1.8511	0.0013039	704.359	51.004	0.14616	51.004	50.942	51.088	0					16	5	4	0	0	0	1.2487e-24	1
ADTLTDEINFLR	12	Unmodified	_ADTLTDEINFLR_							0	0	0	0	0	CON__P02538;CON__P48668;CON__P04259	CON__P02538	CON__P02538	MULTI-MSMS	CCE20250127_Chris_Mattison_USDA_NewOrleans_Ana_o_3_PG1_hfx1	PGtreated1	704.36	2	704.359	1406.7	0.84015	0.00059177	0.76892	0.0005416	1.6091	0.0011334	704.36	51.086	0.16368	51.086	51.028	51.191	0					15	8	3	0	0	0	1.3714e-54	1
ADTLTDEINFLR	12	Unmodified	_ADTLTDEINFLR_							0	0	0	0	0	CON__P02538;CON__P48668;CON__P04259	CON__P02538	CON__P02538	MULTI-MSMS	CCE20250127_Chris_Mattison_USDA_NewOrleans_Ana_o_3_PG2_hfx1	PGtreated2	704.861	2	704.359	1406.7	0.064052	4.5115e-05	0.54213	0.00038186	0.60619	0.00042697	704.36	51.022	0.16645	51.022	50.957	51.124	0					15	8	3	0	0	0	2.0851e-14	1
AEAESLYQSK	10	Unmodified	_AEAESLYQSK_							0	0	0	0	0	CON__P04264	CON__P04264	CON__P04264	MULTI-MSMS	CCE20241023_Tien_Vuong_ChrisMattisonLabUSDA_Ana03_control_hfx1	A_control	563.276	2	563.275	1124.53	1.2071	0.00067991	0.92542	0.00052126	2.1325	0.0012012	563.275	15.511	0.74322	15.511	15.127	15.87	0					88	30	4	0	0	0	2.998e-05	4
AEAESLYQSK	10	Unmodified	_AEAESLYQSK_							0	0	0	0	0	CON__P04264	CON__P04264	CON__P04264	MULTI-MSMS	CCE20241023_Tien_Vuong_ChrisMattisonLabUSDA_Ana03_PGtreated_hfx1	B_PGtreated	563.276	2	563.275	1124.53	1.1584	0.0006525	0.49601	0.00027939	1.6544	0.00093189	563.275	16.193	0.73548	16.193	15.899	16.634	0					112	32	5	0	0	0	1.4902e-05	4
AEAESLYQSK	10	Unmodified	_AEAESLYQSK_							0	0	0	0	0	CON__P04264	CON__P04264	CON__P04264	MULTI-MSMS	CCE20250127_Chris_Mattison_USDA_NewOrleans_Ana_o_3_Control1_hfx1	control1	563.275	2	563.275	1124.53	0.4189	0.00023596	0.64677	0.00036431	1.0657	0.00060026	563.275	14.96	1.0431	14.96	14.237	15.28	0					162	63	4	0	0	0	3.1153e-10	9
AEAESLYQSK	10	Unmodified	_AEAESLYQSK_							0	0	0	0	0	CON__P04264	CON__P04264	CON__P04264	MULTI-MSMS	CCE20250127_Chris_Mattison_USDA_NewOrleans_Ana_o_3_PG1_hfx1	PGtreated1	563.276	2	563.275	1124.53	0.89341	0.00050324	1.1319	0.00063759	2.0254	0.0011408	563.275	14.866	0.65108	14.866	14.543	15.194	0					110	43	3	0	0	0	0.004669	4
AEAESLYQSK	10	Unmodified	_AEAESLYQSK_							0	0	0	0	0	CON__P04264	CON__P04264	CON__P04264	MULTI-MSMS	CCE20250127_Chris_Mattison_USDA_NewOrleans_Ana_o_3_PG2_hfx1	PGtreated2	563.276	2	563.275	1124.53	0.8788	0.000495	1.0762	0.00060618	1.955	0.0011012	563.275	14.794	1.1585	14.794	14.192	15.35	0					219	69	4	0	0	0	5.3509e-20	8
AEAESWYQTK	10	Unmodified	_AEAESWYQTK_							0	0	0	0	0	CON__P02538;CON__P48668;CON__P04259;CON__O95678;CON__Q8BGZ7;CON__Q8VED5	CON__P02538;CON__Q8BGZ7;CON__Q8VED5	CON__P02538	MULTI-MSMS	CCE20241023_Tien_Vuong_ChrisMattisonLabUSDA_Ana03_PGtreated_hfx1	B_PGtreated	606.782	2	606.78	1211.55	0.9246	0.00056103	2.7397	0.0016624	3.6643	0.0022234	606.782	23.99	0.57977	23.99	23.704	24.284	0					65	22	5	0	0	0	0.0086025	2
AETECQNTEYQQLLDIK	17	Unmodified	_AETECQNTEYQQLLDIK_							0	0	0	0	0	CON__P13645	CON__P13645	CON__P13645	MULTI-MSMS	CCE20250127_Chris_Mattison_USDA_NewOrleans_Ana_o_3_PG2_hfx1	PGtreated2	1042.49	2	1041.99	2081.96	1.7411	0.0018142	1.417	0.0014765	3.1581	0.0032907	1042.49	49.99	0.13679	49.99	49.928	50.065	0					21	8	4	0	0	0	8.0288e-59	1
AIGGGLSSVGGGSSTIK	17	Unmodified	_AIGGGLSSVGGGSSTIK_							0	0	0	0	0	CON__P02538;CON__P48668	CON__P02538	CON__P02538	MULTI-MSMS	CCE20241023_Tien_Vuong_ChrisMattisonLabUSDA_Ana03_control_hfx1	A_control	724.393	2	724.391	1446.77	1.22	0.00088373	0.80083	0.00058012	2.0208	0.0014638	724.392	33.327	0.22722	33.327	33.19	33.418	0					25	8	4	0	0	0	0.025463	1
AIGGGLSSVGGGSSTIK	17	Unmodified	_AIGGGLSSVGGGSSTIK_							0	0	0	0	0	CON__P02538;CON__P48668	CON__P02538	CON__P02538	MULTI-MSMS	CCE20241023_Tien_Vuong_ChrisMattisonLabUSDA_Ana03_PGtreated_hfx1	B_PGtreated	724.393	2	724.391	1446.77	1.5964	0.0011564	0.40295	0.00029189	1.9994	0.0014483	724.391	33.276	0.28464	33.276	33.128	33.412	0					43	15	4	0	0	0	2.334e-11	2
AIGGGLSSVGGGSSTIK	17	Unmodified	_AIGGGLSSVGGGSSTIK_							0	0	0	0	0	CON__P02538;CON__P48668	CON__P02538	CON__P02538	MULTI-MSMS	CCE20250127_Chris_Mattison_USDA_NewOrleans_Ana_o_3_PG1_hfx1	PGtreated1	724.394	2	724.391	1446.77	1.526	0.0011054	0.6175	0.00044731	2.1435	0.0015527	724.392	32.002	0.23242	32.002	31.879	32.111	0					37	15	3	0	0	0	8.8609e-05	1
AIVEVEEDSGR	11	Unmodified	_AIVEVEEDSGR_							0	0	0	0	0	Q8H2B8	Q8H2B8	Q8H2B8	MULTI-MSMS	CCE20241023_Tien_Vuong_ChrisMattisonLabUSDA_Ana03_control_hfx1	A_control	602.296	2	602.296	1202.58	1.6701	0.0010059	-1.5838	-0.00095392	0.086291	5.1972e-05	602.295	24.682	0.20745	24.682	24.568	24.775	0					14	8	3	0	0	0	0.011755	1
ALEEANADLEVK	12	Unmodified	_ALEEANADLEVK_							0	0	0	0	0	CON__P02533;CON__P08779;CON__P19012	CON__P02533;CON__P08779;CON__P19012	CON__P08779	MULTI-MSMS	CCE20241023_Tien_Vuong_ChrisMattisonLabUSDA_Ana03_control_hfx1	A_control	651.335	2	651.333	1300.65	1.6135	0.0010509	1	0.00065134	2.6135	0.0017022	651.333	32.362	0.48406	32.362	32.241	32.725	0					48	17	4	0	0	0	1.2786e-06	1
ALEEANADLEVK	12	Unmodified	_ALEEANADLEVK_							0	0	0	0	0	CON__P02533;CON__P08779;CON__P19012	CON__P02533;CON__P08779;CON__P19012	CON__P08779	MULTI-MSMS	CCE20241023_Tien_Vuong_ChrisMattisonLabUSDA_Ana03_PGtreated_hfx1	B_PGtreated	651.334	2	651.333	1300.65	1.3798	0.00089873	0.14163	9.2246e-05	1.5215	0.00099098	651.333	32.379	0.45999	32.379	32.265	32.725	0					73	23	4	0	0	0	7.957e-25	3
ALEEANADLEVK	12	Unmodified	_ALEEANADLEVK_							0	0	0	0	0	CON__P02533;CON__P08779;CON__P19012	CON__P02533;CON__P08779;CON__P19012	CON__P08779	MULTI-MSMS	CCE20250127_Chris_Mattison_USDA_NewOrleans_Ana_o_3_Control1_hfx1	control1	651.332	2	651.333	1300.65	0.60111	0.00039152	-0.55277	-0.00036004	0.048333	3.1481e-05	651.332	31.329	0.22933	31.329	31.251	31.48	0					29	13	3	0	0	0	1.2079e-07	1
ALEEANADLEVK	12	Unmodified	_ALEEANADLEVK_							0	0	0	0	0	CON__P02533;CON__P08779;CON__P19012	CON__P02533;CON__P08779;CON__P19012	CON__P08779	MULTI-MSMS	CCE20250127_Chris_Mattison_USDA_NewOrleans_Ana_o_3_PG1_hfx1	PGtreated1	651.334	2	651.333	1300.65	1.0697	0.00069671	1.1334	0.00073821	2.203	0.0014349	651.333	31.21	0.23698	31.21	31.106	31.343	0					45	16	4	0	0	0	5.5219e-11	2
ALEEANADLEVK	12	Unmodified	_ALEEANADLEVK_							0	0	0	0	0	CON__P02533;CON__P08779;CON__P19012	CON__P02533;CON__P08779;CON__P19012	CON__P08779	MULTI-MSMS	CCE20250127_Chris_Mattison_USDA_NewOrleans_Ana_o_3_PG2_hfx1	PGtreated2	651.333	2	651.333	1300.65	1.0992	0.00071593	0.10388	6.7661e-05	1.2031	0.00078359	651.332	31.413	0.24139	31.413	31.289	31.53	0					41	16	3	0	0	0	0.0086158	1
ALEEANTELEVK	12	Unmodified	_ALEEANTELEVK_							0	0	0	0	0	CON__Q04695;CON__Q9QWL7	CON__Q04695	CON__Q04695	MULTI-MSMS	CCE20241023_Tien_Vuong_ChrisMattisonLabUSDA_Ana03_PGtreated_hfx1	B_PGtreated	673.347	2	673.346	1344.68	1.5688	0.0010563	0.11775	7.9289e-05	1.6865	0.0011356	673.346	32.464	0.28466	32.464	32.346	32.631	0					31	14	3	0	0	0	1.4294e-09	1
ALEESNYELEGK	12	Unmodified	_ALEESNYELEGK_							0	0	0	0	0	CON__P13645;CON__P02535-1	CON__P13645	CON__P13645	MULTI-MSMS	CCE20241023_Tien_Vuong_ChrisMattisonLabUSDA_Ana03_control_hfx1	A_control	691.329	2	691.328	1380.64	0.75096	0.00051916	-0.28136	-0.00019451	0.46961	0.00032465	691.328	28.502	0.19945	28.502	28.422	28.622	0					18	8	3	0	0	0	3.1447e-05	1
ALEESNYELEGK	12	Unmodified	_ALEESNYELEGK_							0	0	0	0	0	CON__P13645;CON__P02535-1	CON__P13645	CON__P13645	MULTI-MSMS	CCE20241023_Tien_Vuong_ChrisMattisonLabUSDA_Ana03_PGtreated_hfx1	B_PGtreated	691.328	2	691.328	1380.64	0.80361	0.00055556	0.10382	7.1772e-05	0.90743	0.00062733	691.328	28.786	0.38948	28.786	28.652	29.042	0					63	20	5	0	0	0	6.8527e-14	2
ALEESNYELEGK	12	Unmodified	_ALEESNYELEGK_							0	0	0	0	0	CON__P13645;CON__P02535-1	CON__P13645	CON__P13645	MULTI-MSMS	CCE20250127_Chris_Mattison_USDA_NewOrleans_Ana_o_3_Control1_hfx1	control1	691.328	2	691.328	1380.64	-0.02506	-1.7324e-05	0.42791	0.00029583	0.40285	0.0002785	691.328	28.336	0.32239	28.336	28.178	28.501	0					45	19	3	0	0	0	7.957e-25	2
ALEESNYELEGK	12	Unmodified	_ALEESNYELEGK_							0	0	0	0	0	CON__P13645;CON__P02535-1	CON__P13645	CON__P13645	MULTI-MSMS	CCE20250127_Chris_Mattison_USDA_NewOrleans_Ana_o_3_Control2_hfx1	control2	691.329	2	691.328	1380.64	-0.10041	-6.9416e-05	0.64326	0.0004447	0.54285	0.00037529	691.329	28.059	0.27718	28.059	27.943	28.22	0					36	16	3	0	0	0	1.3368e-13	2
ALEESNYELEGK	12	Unmodified	_ALEESNYELEGK_							0	0	0	0	0	CON__P13645;CON__P02535-1	CON__P13645	CON__P13645	MULTI-MSMS	CCE20250127_Chris_Mattison_USDA_NewOrleans_Ana_o_3_PG1_hfx1	PGtreated1	691.33	2	691.328	1380.64	1.7513	0.0012107	0.70939	0.00049042	2.4606	0.0017011	691.329	28.324	0.1934	28.324	28.236	28.429	0					30	13	3	0	0	0	1.5109e-09	1
ALEESNYELEGK	12	Unmodified	_ALEESNYELEGK_							0	0	0	0	0	CON__P13645;CON__P02535-1	CON__P13645	CON__P13645	MULTI-MSMS	CCE20250127_Chris_Mattison_USDA_NewOrleans_Ana_o_3_PG2_hfx1	PGtreated2	691.328	2	691.328	1380.64	0.33844	0.00023397	1.5952	0.0011028	1.9336	0.0013368	691.329	28.414	0.36381	28.414	28.242	28.606	0					86	23	5	0	0	0	1.1224e-14	3
AMTSPLAGR	9	Unmodified	_AMTSPLAGR_							0	0	0	0	0	Q8GZP6	Q8GZP6	Q8GZP6	MULTI-MSMS	CCE20241023_Tien_Vuong_ChrisMattisonLabUSDA_Ana03_control_hfx1	A_control	452.24	2	452.239	902.464	0.59506	0.00026911	0.5842	0.0002642	1.1793	0.00053331	452.24	20.964	0.19807	20.964	20.838	21.036	0					11	8	2	0	0	0	0.0075972	1
APSTYGGGLSVSSR	14	Unmodified	_APSTYGGGLSVSSR_							0	0	0	0	0	CON__P08779	CON__P08779	CON__P08779	MULTI-MSMS	CCE20241023_Tien_Vuong_ChrisMattisonLabUSDA_Ana03_PGtreated_hfx1	B_PGtreated	669.837	2	669.836	1337.66	1.8304	0.0012261	0.09385	6.2864e-05	1.9242	0.0012889	669.836	26.419	0.33417	26.419	26.276	26.61	0					38	14	3	0	0	0	0.025237	1
APSTYGGGLSVSSR	14	Unmodified	_APSTYGGGLSVSSR_							0	0	0	0	0	CON__P08779	CON__P08779	CON__P08779	MULTI-MSMS	CCE20250127_Chris_Mattison_USDA_NewOrleans_Ana_o_3_PG1_hfx1	PGtreated1	669.837	2	669.836	1337.66	1.3812	0.00092519	-0.41119	-0.00027543	0.97004	0.00064977	669.836	25.689	0.28062	25.689	25.536	25.817	0					45	19	3	0	0	0	1.641e-16	1
APSTYGGGLSVSSSR	15	Unmodified	_APSTYGGGLSVSSSR_							0	0	0	0	0	CON__P02533	CON__P02533	CON__P02533	MULTI-MSMS	CCE20241023_Tien_Vuong_ChrisMattisonLabUSDA_Ana03_PGtreated_hfx1	B_PGtreated	713.353	2	713.352	1424.69	1.977	0.0014103	0.089782	6.4046e-05	2.0668	0.0014743	713.352	26.35	0.30087	26.35	26.193	26.494	0					44	13	4	0	0	0	0.00012153	2
APSTYGGGLSVSSSR	15	Unmodified	_APSTYGGGLSVSSSR_							0	0	0	0	0	CON__P02533	CON__P02533	CON__P02533	MULTI-MSMS	CCE20250127_Chris_Mattison_USDA_NewOrleans_Ana_o_3_PG1_hfx1	PGtreated1	713.354	2	713.352	1424.69	1.4788	0.0010549	0.47007	0.00033533	1.9489	0.0013902	713.352	25.63	0.23748	25.63	25.511	25.749	0					30	16	2	0	0	0	1.3678e-26	1
APSTYGGGLSVSSSR	15	Unmodified	_APSTYGGGLSVSSSR_							0	0	0	0	0	CON__P02533	CON__P02533	CON__P02533	MULTI-MSMS	CCE20250127_Chris_Mattison_USDA_NewOrleans_Ana_o_3_PG2_hfx1	PGtreated2	713.353	2	713.352	1424.69	1.0287	0.00073383	0.41717	0.00029759	1.4459	0.0010314	713.352	25.851	0.2599	25.851	25.725	25.985	0					39	16	3	0	0	0	3.5747e-26	1
AQYEEIANR	9	Unmodified	_AQYEEIANR_							0	0	0	0	0	CON__P13647	CON__P13647	CON__P13647	MULTI-MSMS	CCE20241023_Tien_Vuong_ChrisMattisonLabUSDA_Ana03_PGtreated_hfx1	B_PGtreated	547.268	2	547.267	1092.52	1.2207	0.00066803	-0.1379	-7.5466e-05	1.0828	0.00059256	547.267	17.672	0.37415	17.672	17.461	17.835	0					41	16	4	0	0	0	0.01409	2
AQYEEIAQR	9	Unmodified	_AQYEEIAQR_							0	0	0	0	0	CON__P02538;CON__P48668;CON__P04259;CON__ENSEMBL:ENSBTAP00000038253;CON__P35908v2;CON__P35908	CON__P02538;CON__ENSEMBL:ENSBTAP00000038253;CON__P35908v2	CON__P35908v2	MULTI-MSMS	CCE20241023_Tien_Vuong_ChrisMattisonLabUSDA_Ana03_PGtreated_hfx1	B_PGtreated	554.277	2	554.275	1106.54	1.3536	0.00075025	0.37545	0.0002081	1.729	0.00095835	554.275	18.492	0.34528	18.492	18.334	18.679	0					54	14	5	0	0	0	1.3362e-07	2
AQYEEIAQR	9	Unmodified	_AQYEEIAQR_							0	0	0	0	0	CON__P02538;CON__P48668;CON__P04259;CON__ENSEMBL:ENSBTAP00000038253;CON__P35908v2;CON__P35908	CON__P02538;CON__ENSEMBL:ENSBTAP00000038253;CON__P35908v2	CON__P35908v2	MULTI-MSMS	CCE20250127_Chris_Mattison_USDA_NewOrleans_Ana_o_3_PG1_hfx1	PGtreated1	554.778	2	554.275	1106.54	0.95031	0.00052673	0.29086	0.00016121	1.2412	0.00068795	554.275	17.82	0.39236	17.82	17.636	18.028	0					72	27	4	0	0	0	0.00169	3
AQYEEIAQR	9	Unmodified	_AQYEEIAQR_							0	0	0	0	0	CON__P02538;CON__P48668;CON__P04259;CON__ENSEMBL:ENSBTAP00000038253;CON__P35908v2;CON__P35908	CON__P02538;CON__ENSEMBL:ENSBTAP00000038253;CON__P35908v2	CON__P35908v2	MULTI-MSMS	CCE20250127_Chris_Mattison_USDA_NewOrleans_Ana_o_3_PG2_hfx1	PGtreated2	554.276	2	554.275	1106.54	0.85692	0.00047497	0.41188	0.00022829	1.2688	0.00070326	554.275	17.791	0.52385	17.791	17.534	18.058	0					89	32	4	0	0	0	1.3362e-07	3
ASLEGNLAETENR	13	Unmodified	_ASLEGNLAETENR_							0	0	0	0	0	CON__Q04695	CON__Q04695	CON__Q04695	MULTI-MSMS	CCE20241023_Tien_Vuong_ChrisMattisonLabUSDA_Ana03_PGtreated_hfx1	B_PGtreated	702.343	2	702.342	1402.67	1.5973	0.0011218	0.50029	0.00035138	2.0976	0.0014732	702.342	27.225	0.18928	27.225	27.111	27.3	0					23	8	3	0	0	0	0.016562	1
ASLENSLEETK	11	Unmodified	_ASLENSLEETK_							0	0	0	0	0	CON__P02533;CON__P08779;CON__Q9Z2K1;CON__Q3ZAW8	CON__P02533;CON__P08779	CON__P08779	MULTI-MSMS	CCE20241023_Tien_Vuong_ChrisMattisonLabUSDA_Ana03_control_hfx1	A_control	610.805	2	610.804	1219.59	1.2767	0.00077984	0.51319	0.00031346	1.7899	0.0010933	610.804	26.549	0.21569	26.549	26.429	26.645	0					22	9	3	0	0	0	0.00048381	1
ASLENSLEETK	11	Unmodified	_ASLENSLEETK_							0	0	0	0	0	CON__P02533;CON__P08779;CON__Q9Z2K1;CON__Q3ZAW8	CON__P02533;CON__P08779	CON__P08779	MULTI-MSMS	CCE20241023_Tien_Vuong_ChrisMattisonLabUSDA_Ana03_PGtreated_hfx1	B_PGtreated	610.805	2	610.804	1219.59	1.1253	0.00068731	0.14874	9.0853e-05	1.274	0.00077817	610.804	26.874	0.40496	26.874	26.683	27.088	0					53	18	4	0	0	0	2.5675e-07	2
ASLENSLEETK	11	Unmodified	_ASLENSLEETK_							0	0	0	0	0	CON__P02533;CON__P08779;CON__Q9Z2K1;CON__Q3ZAW8	CON__P02533;CON__P08779	CON__P08779	MULTI-MSMS	CCE20250127_Chris_Mattison_USDA_NewOrleans_Ana_o_3_PG1_hfx1	PGtreated1	610.805	2	610.804	1219.59	0.50457	0.0003082	1.5004	0.00091647	2.005	0.0012247	610.805	26.499	0.33708	26.499	26.329	26.666	0					34	22	2	0	0	0	0.013729	1
ATCREGKVVYPR	12	Unmodified	_ATCREGKVVYPR_							0	0	0	0	2	CON__Q28085	CON__Q28085	CON__Q28085	MULTI-SECPEP	CCE20241023_Tien_Vuong_ChrisMattisonLabUSDA_Ana03_control_hfx1	A_control	719.009	2	718.377	1434.74	1.93	0.0013865	-4.3747	-0.0031427	-2.4446	-0.0017562	718.374	50.375	0.091915	50.375	50.318	50.41	0					6	3	2	0	0	0	0.033397	1
ATCREGKVVYPR	12	Unmodified	_ATCREGKVVYPR_							0	0	0	0	2	CON__Q28085	CON__Q28085	CON__Q28085	MULTI-MSMS	CCE20250127_Chris_Mattison_USDA_NewOrleans_Ana_o_3_Control1_hfx1	control1	479.253	3	479.254	1434.74	-0.01799	-8.6219e-06	-3.3408	-0.0016011	-3.3588	-0.0016097	479.587	28.556	0.27497	28.556	28.397	28.672	0					29	15	3	0	0	0	0.02664	1
ATCREGKVVYPR	12	Unmodified	_ATCREGKVVYPR_							0	0	0	0	2	CON__Q28085	CON__Q28085	CON__Q28085	MSMS	CCE20250127_Chris_Mattison_USDA_NewOrleans_Ana_o_3_Control1_hfx1	control1	479.252	3	479.254	1434.74	NaN	NaN	NaN	NaN	NaN	NaN	NaN	26.97	1	26.97	26.47	27.47	0								0	0	0	0.041209	1
ATCREGKVVYPR	12	Unmodified	_ATCREGKVVYPR_							0	0	0	0	2	CON__Q28085	CON__Q28085	CON__Q28085	MULTI-MSMS	CCE20250127_Chris_Mattison_USDA_NewOrleans_Ana_o_3_Control2_hfx1	control2	479.253	3	479.254	1434.74	0.0299	1.433e-05	-3.3919	-0.0016256	-3.362	-0.0016113	479.253	29.945	0.32219	29.945	29.802	30.124	0					44	19	3	0	0	0	0.02664	1
CAGVALVR	8	Unmodified	_CAGVALVR_							0	0	0	0	0	Q8GZP6	Q8GZP6	Q8GZP6	MULTI-MSMS	CCE20250127_Chris_Mattison_USDA_NewOrleans_Ana_o_3_Control2_hfx1	control2	423.236	2	423.237	844.459	-1.4172	-0.00059982	0.77641	0.0003286	-0.6408	-0.00027121	423.237	19.956	0.2226	19.956	19.861	20.084	0					22	13	2	0	0	0	0.0052061	1
CAGVALVR	8	Unmodified	_CAGVALVR_							0	0	0	0	0	Q8GZP6	Q8GZP6	Q8GZP6	MULTI-MSMS	CCE20250127_Chris_Mattison_USDA_NewOrleans_Ana_o_3_PG1_hfx1	PGtreated1	423.237	2	423.237	844.459	0.62609	0.00026499	0.30497	0.00012907	0.93106	0.00039406	423.237	20.333	0.25263	20.333	20.181	20.434	0					32	16	3	0	0	0	0.019708	1
CAGVALVR	8	Unmodified	_CAGVALVR_							0	0	0	0	0	Q8GZP6	Q8GZP6	Q8GZP6	MULTI-MSMS	CCE20250127_Chris_Mattison_USDA_NewOrleans_Ana_o_3_PG2_hfx1	PGtreated2	423.237	2	423.237	844.459	0.10701	4.5289e-05	1.1242	0.00047581	1.2312	0.0005211	423.237	20.429	0.43274	20.429	20.246	20.678	0					53	24	3	0	0	0	0.0032219	2
CEGLEQMVR	9	Oxidation (M)	_CEGLEQM(Oxidation (M))VR_	CEGLEQM(1)VR			CEGLEQM(160)VR			0	1	0	0	0	A0A891LTK2;A0A891LW61	A0A891LTK2;A0A891LW61	A0A891LW61	MULTI-MSMS	CCE20241023_Tien_Vuong_ChrisMattisonLabUSDA_Ana03_control_hfx1	A_control	569.256	2	569.255	1136.5	1.294	0.00073663	-1.0102	-0.00057509	0.28378	0.00016155	569.255	16.411	0.44286	16.411	16.183	16.626	0					108	20	6	0	0	0	8.0379e-18	4
CEGLEQMVR	9	Oxidation (M)	_CEGLEQM(Oxidation (M))VR_	CEGLEQM(1)VR			CEGLEQM(160)VR			0	1	0	0	0	A0A891LTK2;A0A891LW61	A0A891LTK2;A0A891LW61	A0A891LW61	MULTI-MSMS	CCE20241023_Tien_Vuong_ChrisMattisonLabUSDA_Ana03_control_hfx1	A_control	569.257	2	569.255	1136.5	1.3364	0.00076077	-0.93773	-0.00053381	0.3987	0.00022696	569.256	16.832	1.0961	16.832	16.626	17.722	0					232	50	7	0	0	0	8.0379e-18	11
CEGLEQMVR	9	Oxidation (M)	_CEGLEQM(Oxidation (M))VR_	CEGLEQM(1)VR			CEGLEQM(110)VR			0	1	0	0	0	A0A891LTK2;A0A891LW61	A0A891LTK2;A0A891LW61	A0A891LW61	MULTI-MSMS	CCE20241023_Tien_Vuong_ChrisMattisonLabUSDA_Ana03_control_hfx1	A_control	569.256	2	569.255	1136.5	1.4431	0.0008215	0.25535	0.00014536	1.6985	0.00096686	569.255	17.887	0.53116	17.887	17.462	17.993	0					69	24	5	0	0	0	1.1926e-05	3
CEGLEQMVR	9	Oxidation (M)	_CEGLEQM(Oxidation (M))VR_	CEGLEQM(1)VR			CEGLEQM(150)VR			0	1	0	0	0	A0A891LTK2;A0A891LW61	A0A891LTK2;A0A891LW61	A0A891LW61	MULTI-MSMS	CCE20241023_Tien_Vuong_ChrisMattisonLabUSDA_Ana03_control_hfx1	A_control	569.255	2	569.255	1136.5	1.4827	0.00084406	-0.74535	-0.0004243	0.73739	0.00041976	569.255	18.669	1.8726	18.669	17.971	19.844	0					226	86	4	0	0	0	2.1618e-25	15
CEGLEQMVR	9	Oxidation (M)	_CEGLEQM(Oxidation (M))VR_	CEGLEQM(1)VR			CEGLEQM(80)VR			0	1	0	0	0	A0A891LTK2;A0A891LW61	A0A891LTK2;A0A891LW61	A0A891LW61	MULTI-MSMS	CCE20241023_Tien_Vuong_ChrisMattisonLabUSDA_Ana03_control_hfx1	A_control	569.255	2	569.255	1136.5	1.0321	0.00058754	-0.33856	-0.00019273	0.69357	0.00039482	569.255	21.153	0.98994	21.153	20.304	21.294	0					73	45	3	0	0	0	4.6116e-05	7
CEGLEQMVR	9	Oxidation (M)	_CEGLEQM(Oxidation (M))VR_	CEGLEQM(1)VR			CEGLEQM(40)VR			0	1	0	0	0	A0A891LTK2;A0A891LW61	A0A891LTK2;A0A891LW61	A0A891LW61	MULTI-MSMS	CCE20241023_Tien_Vuong_ChrisMattisonLabUSDA_Ana03_control_hfx1	A_control	569.255	2	569.255	1136.5	0.93036	0.00052961	0.025315	1.4411e-05	0.95568	0.00054402	569.255	21.53	0.50995	21.53	21.294	21.804	0					56	22	4	0	0	0	0.0074777	3
CEGLEQMVR	9	Oxidation (M)	_CEGLEQM(Oxidation (M))VR_	CEGLEQM(1)VR			CEGLEQM(20)VR			0	1	0	0	0	A0A891LTK2;A0A891LW61	A0A891LTK2;A0A891LW61	A0A891LW61	MULTI-MSMS	CCE20241023_Tien_Vuong_ChrisMattisonLabUSDA_Ana03_control_hfx1	A_control	569.257	2	569.255	1136.5	1.4324	0.00081542	1.06	0.00060341	2.4924	0.0014188	569.255	23.44	0.41339	23.44	23.302	23.715	0					29	15	2	0	0	0	0.011476	3
CEGLEQMVR	9	Oxidation (M)	_CEGLEQM(Oxidation (M))VR_	CEGLEQM(1)VR			CEGLEQM(83)VR			0	1	0	0	0	A0A891LTK2;A0A891LW61	A0A891LTK2;A0A891LW61	A0A891LW61	MULTI-MSMS	CCE20241023_Tien_Vuong_ChrisMattisonLabUSDA_Ana03_control_hfx1	A_control	569.255	2	569.255	1136.5	1.7556	0.0009994	1.4954	0.00085129	3.2511	0.0018507	569.255	24.74	0.73429	24.74	24.302	25.037	0					50	29	2	0	0	0	0.00077817	5
CEGLEQMVR	9	Oxidation (M)	_CEGLEQM(Oxidation (M))VR_	CEGLEQM(1)VR			CEGLEQM(53)VR			0	1	0	0	0	A0A891LTK2;A0A891LW61	A0A891LTK2;A0A891LW61	A0A891LW61	MULTI-MSMS	CCE20241023_Tien_Vuong_ChrisMattisonLabUSDA_Ana03_control_hfx1	A_control	569.255	2	569.255	1136.5	1.8767	0.0010683	-0.46775	-0.00026627	1.4089	0.00080205	569.254	25.207	0.35511	25.207	25.037	25.392	0					23	14	2	0	0	0	0.0017651	3
CEGLEQMVR	9	Oxidation (M)	_CEGLEQM(Oxidation (M))VR_	CEGLEQM(1)VR			CEGLEQM(25)VR			0	1	0	0	0	A0A891LTK2;A0A891LW61	A0A891LTK2;A0A891LW61	A0A891LW61	MULTI-MSMS	CCE20241023_Tien_Vuong_ChrisMattisonLabUSDA_Ana03_control_hfx1	A_control	569.255	2	569.255	1136.5	1.6337	0.00092998	0.36834	0.00020968	2.002	0.0011397	569.255	25.872	0.74364	25.872	25.48	26.223	0					62	29	3	0	0	0	0.015987	4
CEGLEQMVR	9	Oxidation (M)	_CEGLEQM(Oxidation (M))VR_	CEGLEQM(1)VR			CEGLEQM(37)VR			0	1	0	0	0	A0A891LTK2;A0A891LW61	A0A891LTK2;A0A891LW61	A0A891LW61	MULTI-MSMS	CCE20241023_Tien_Vuong_ChrisMattisonLabUSDA_Ana03_control_hfx1	A_control	569.255	2	569.255	1136.5	1.3593	0.00077379	0.13388	7.621e-05	1.4932	0.00085	569.255	26.496	0.76276	26.496	26.196	26.959	0					61	31	2	0	0	0	0.011168	2
CEGLEQMVR	9	Oxidation (M)	_CEGLEQM(Oxidation (M))VR_	CEGLEQM(1)VR			CEGLEQM(56)VR			0	1	0	0	0	A0A891LTK2;A0A891LW61	A0A891LTK2;A0A891LW61	A0A891LW61	MULTI-MSMS	CCE20241023_Tien_Vuong_ChrisMattisonLabUSDA_Ana03_control_hfx1	A_control	569.255	2	569.255	1136.5	1.1518	0.00065564	-0.36667	-0.00020873	0.78509	0.00044691	569.254	27.127	0.27756	27.127	26.959	27.237	0					18	11	2	0	0	0	0.00087983	1
CEGLEQMVR	9	Oxidation (M)	_CEGLEQM(Oxidation (M))VR_	CEGLEQM(1)VR			CEGLEQM(200)VR			0	1	0	0	0	A0A891LTK2;A0A891LW61	A0A891LTK2;A0A891LW61	A0A891LW61	MULTI-MSMS	CCE20241023_Tien_Vuong_ChrisMattisonLabUSDA_Ana03_control_hfx1	A_control	569.255	2	569.255	1136.5	1.6905	0.00096231	-1.1374	-0.00064746	0.55309	0.00031485	569.255	30.498	1.2729	30.498	29.902	31.175	0					181	52	5	0	0	0	1.2704e-34	9
CEGLEQMVR	9	Oxidation (M)	_CEGLEQM(Oxidation (M))VR_	CEGLEQM(1)VR			CEGLEQM(70)VR			0	1	0	0	0	A0A891LTK2;A0A891LW61	A0A891LTK2;A0A891LW61	A0A891LW61	MULTI-MSMS	CCE20241023_Tien_Vuong_ChrisMattisonLabUSDA_Ana03_control_hfx1	A_control	569.255	2	569.255	1136.5	1.9191	0.0010925	-0.66409	-0.00037804	1.255	0.00071442	569.254	31.299	0.90313	31.299	31.011	31.915	0					69	38	2	0	0	0	0.00038023	4
CEGLEQMVR	9	Oxidation (M)	_CEGLEQM(Oxidation (M))VR_	CEGLEQM(1)VR			CEGLEQM(42)VR			0	1	0	0	0	A0A891LTK2;A0A891LW61	A0A891LTK2;A0A891LW61	A0A891LW61	MSMS	CCE20241023_Tien_Vuong_ChrisMattisonLabUSDA_Ana03_control_hfx1	A_control	569.257	2	569.255	1136.5	NaN	NaN	NaN	NaN	NaN	NaN	NaN	21.852	1	21.852	21.352	22.352	0								0	0	0	0.0051621	1
CEGLEQMVR	9	Oxidation (M)	_CEGLEQM(Oxidation (M))VR_	CEGLEQM(1)VR			CEGLEQM(26)VR			0	1	0	0	0	A0A891LTK2;A0A891LW61	A0A891LTK2;A0A891LW61	A0A891LW61	MSMS	CCE20241023_Tien_Vuong_ChrisMattisonLabUSDA_Ana03_control_hfx1	A_control	569.257	2	569.255	1136.5	NaN	NaN	NaN	NaN	NaN	NaN	NaN	21.952	1	21.952	21.452	22.452	0								0	0	0	0.0088486	1
CEGLEQMVR	9	Oxidation (M)	_CEGLEQM(Oxidation (M))VR_	CEGLEQM(1)VR			CEGLEQM(56)VR			0	1	0	0	0	A0A891LTK2;A0A891LW61	A0A891LTK2;A0A891LW61	A0A891LW61	MSMS	CCE20241023_Tien_Vuong_ChrisMattisonLabUSDA_Ana03_control_hfx1	A_control	569.256	2	569.255	1136.5	NaN	NaN	NaN	NaN	NaN	NaN	NaN	22.095	1	22.095	21.595	22.595	0								0	0	0	0.0021532	1
CEGLEQMVR	9	Oxidation (M)	_CEGLEQM(Oxidation (M))VR_	CEGLEQM(1)VR			CEGLEQM(89)VR			0	1	0	0	0	A0A891LTK2;A0A891LW61	A0A891LTK2;A0A891LW61	A0A891LW61	MSMS	CCE20241023_Tien_Vuong_ChrisMattisonLabUSDA_Ana03_control_hfx1	A_control	569.256	2	569.255	1136.5	NaN	NaN	NaN	NaN	NaN	NaN	NaN	22.393	1	22.393	21.893	22.893	0								0	0	0	1.1829e-05	1
CEGLEQMVR	9	Oxidation (M)	_CEGLEQM(Oxidation (M))VR_	CEGLEQM(1)VR			CEGLEQM(42)VR			0	1	0	0	0	A0A891LTK2;A0A891LW61	A0A891LTK2;A0A891LW61	A0A891LW61	MSMS	CCE20241023_Tien_Vuong_ChrisMattisonLabUSDA_Ana03_control_hfx1	A_control	569.256	2	569.255	1136.5	NaN	NaN	NaN	NaN	NaN	NaN	NaN	22.494	1	22.494	21.994	22.994	0								0	0	0	6.3188e-05	1
CEGLEQMVR	9	Oxidation (M)	_CEGLEQM(Oxidation (M))VR_	CEGLEQM(1)VR			CEGLEQM(48)VR			0	1	0	0	0	A0A891LTK2;A0A891LW61	A0A891LTK2;A0A891LW61	A0A891LW61	MSMS	CCE20241023_Tien_Vuong_ChrisMattisonLabUSDA_Ana03_control_hfx1	A_control	569.256	2	569.255	1136.5	NaN	NaN	NaN	NaN	NaN	NaN	NaN	25.534	1	25.534	25.034	26.034	0								0	0	0	0.0069295	1
CEGLEQMVR	9	Oxidation (M)	_CEGLEQM(Oxidation (M))VR_	CEGLEQM(1)VR			CEGLEQM(80)VR			0	1	0	0	0	A0A891LTK2;A0A891LW61	A0A891LTK2;A0A891LW61	A0A891LW61	MSMS	CCE20241023_Tien_Vuong_ChrisMattisonLabUSDA_Ana03_control_hfx1	A_control	569.255	2	569.255	1136.5	NaN	NaN	NaN	NaN	NaN	NaN	NaN	28.149	1	28.149	27.649	28.649	0								0	0	0	2.9625e-07	1
CEGLEQMVR	9	Oxidation (M)	_CEGLEQM(Oxidation (M))VR_	CEGLEQM(1)VR			CEGLEQM(48)VR			0	1	0	0	0	A0A891LTK2;A0A891LW61	A0A891LTK2;A0A891LW61	A0A891LW61	MSMS	CCE20241023_Tien_Vuong_ChrisMattisonLabUSDA_Ana03_control_hfx1	A_control	569.255	2	569.255	1136.5	NaN	NaN	NaN	NaN	NaN	NaN	NaN	28.465	1	28.465	27.965	28.965	0								0	0	0	0.0030532	1
CEGLEQMVR	9	Oxidation (M)	_CEGLEQM(Oxidation (M))VR_	CEGLEQM(1)VR			CEGLEQM(63)VR			0	1	0	0	0	A0A891LTK2;A0A891LW61	A0A891LTK2;A0A891LW61	A0A891LW61	MULTI-SECPEP	CCE20241023_Tien_Vuong_ChrisMattisonLabUSDA_Ana03_control_hfx1	A_control	569.748	2	569.255	1136.5	1.7537	0.00099831	0.18147	0.0001033	1.9352	0.0011016	569.255	32.913	0.52346	32.913	32.511	33.034	0					44	19	3	0	0	0	0.016903	1
CEGLEQMVR	9	Oxidation (M)	_CEGLEQM(Oxidation (M))VR_	CEGLEQM(1)VR			CEGLEQM(140)VR			0	1	0	0	0	A0A891LTK2;A0A891LW61	A0A891LTK2;A0A891LW61	A0A891LW61	MULTI-MSMS	CCE20241023_Tien_Vuong_ChrisMattisonLabUSDA_Ana03_PGtreated_hfx1	B_PGtreated	569.256	2	569.255	1136.5	1.1846	0.00067437	-1.3769	-0.00078378	-0.19221	-0.00010942	569.256	17.203	0.44418	17.203	16.95	17.394	0					115	21	7	0	0	0	1.7497e-18	4
CEGLEQMVR	9	Oxidation (M)	_CEGLEQM(Oxidation (M))VR_	CEGLEQM(1)VR			CEGLEQM(110)VR			0	1	0	0	0	A0A891LTK2;A0A891LW61	A0A891LTK2;A0A891LW61	A0A891LW61	MULTI-MSMS	CCE20241023_Tien_Vuong_ChrisMattisonLabUSDA_Ana03_PGtreated_hfx1	B_PGtreated	569.256	2	569.255	1136.5	1.2062	0.00068661	-0.63361	-0.00036069	0.57255	0.00032593	569.256	17.546	1.0819	17.546	17.394	18.476	0					225	48	7	0	0	0	2.7013e-25	9
CEGLEQMVR	9	Oxidation (M)	_CEGLEQM(Oxidation (M))VR_	CEGLEQM(1)VR			CEGLEQM(120)VR			0	1	0	0	0	A0A891LTK2;A0A891LW61	A0A891LTK2;A0A891LW61	A0A891LW61	MULTI-MSMS	CCE20241023_Tien_Vuong_ChrisMattisonLabUSDA_Ana03_PGtreated_hfx1	B_PGtreated	569.256	2	569.255	1136.5	1.2744	0.00072545	0.078495	4.4683e-05	1.3529	0.00077014	569.255	18.773	0.65843	18.773	18.31	18.968	0					57	29	2	0	0	0	2.7076e-13	6
CEGLEQMVR	9	Oxidation (M)	_CEGLEQM(Oxidation (M))VR_	CEGLEQM(1)VR			CEGLEQM(100)VR			0	1	0	0	0	A0A891LTK2;A0A891LW61	A0A891LTK2;A0A891LW61	A0A891LW61	MULTI-MSMS	CCE20241023_Tien_Vuong_ChrisMattisonLabUSDA_Ana03_PGtreated_hfx1	B_PGtreated	569.256	2	569.255	1136.5	1.2861	0.00073211	-0.3907	-0.00022241	0.89539	0.00050971	569.255	19.124	0.7494	19.124	18.945	19.695	0					92	33	3	0	0	0	5.6719e-09	7
CEGLEQMVR	9	Oxidation (M)	_CEGLEQM(Oxidation (M))VR_	CEGLEQM(1)VR			CEGLEQM(38)VR			0	1	0	0	0	A0A891LTK2;A0A891LW61	A0A891LTK2;A0A891LW61	A0A891LW61	MULTI-MSMS	CCE20241023_Tien_Vuong_ChrisMattisonLabUSDA_Ana03_PGtreated_hfx1	B_PGtreated	569.255	2	569.255	1136.5	1.2577	0.00071593	0.69054	0.00039309	1.9482	0.001109	569.255	23.508	0.56618	23.508	23.392	23.959	0					36	23	2	0	0	0	0.0052863	2
CEGLEQMVR	9	Oxidation (M)	_CEGLEQM(Oxidation (M))VR_	CEGLEQM(1)VR			CEGLEQM(100)VR			0	1	0	0	0	A0A891LTK2;A0A891LW61	A0A891LTK2;A0A891LW61	A0A891LW61	MSMS	CCE20241023_Tien_Vuong_ChrisMattisonLabUSDA_Ana03_PGtreated_hfx1	B_PGtreated	569.255	2	569.255	1136.5	NaN	NaN	NaN	NaN	NaN	NaN	NaN	20.215	1	20.215	19.715	20.715	0								0	0	0	9.8756e-07	1
CEGLEQMVR	9	Oxidation (M)	_CEGLEQM(Oxidation (M))VR_	CEGLEQM(1)VR			CEGLEQM(80)VR			0	1	0	0	0	A0A891LTK2;A0A891LW61	A0A891LTK2;A0A891LW61	A0A891LW61	MSMS	CCE20241023_Tien_Vuong_ChrisMattisonLabUSDA_Ana03_PGtreated_hfx1	B_PGtreated	569.256	2	569.255	1136.5	NaN	NaN	NaN	NaN	NaN	NaN	NaN	20.333	1	20.333	19.833	20.833	0								0	0	0	1.7042e-05	1
CEGLEQMVR	9	Oxidation (M)	_CEGLEQM(Oxidation (M))VR_	CEGLEQM(1)VR			CEGLEQM(89)VR			0	1	0	0	0	A0A891LTK2;A0A891LW61	A0A891LTK2;A0A891LW61	A0A891LW61	MSMS	CCE20241023_Tien_Vuong_ChrisMattisonLabUSDA_Ana03_PGtreated_hfx1	B_PGtreated	569.256	2	569.255	1136.5	NaN	NaN	NaN	NaN	NaN	NaN	NaN	20.431	1	20.431	19.931	20.931	0								0	0	0	9.8756e-07	1
CEGLEQMVR	9	Oxidation (M)	_CEGLEQM(Oxidation (M))VR_	CEGLEQM(1)VR			CEGLEQM(64)VR			0	1	0	0	0	A0A891LTK2;A0A891LW61	A0A891LTK2;A0A891LW61	A0A891LW61	MSMS	CCE20241023_Tien_Vuong_ChrisMattisonLabUSDA_Ana03_PGtreated_hfx1	B_PGtreated	569.256	2	569.255	1136.5	NaN	NaN	NaN	NaN	NaN	NaN	NaN	20.54	1	20.54	20.04	21.04	0								0	0	0	9.3955e-07	1
CEGLEQMVR	9	Oxidation (M)	_CEGLEQM(Oxidation (M))VR_	CEGLEQM(1)VR			CEGLEQM(89)VR			0	1	0	0	0	A0A891LTK2;A0A891LW61	A0A891LTK2;A0A891LW61	A0A891LW61	MSMS	CCE20241023_Tien_Vuong_ChrisMattisonLabUSDA_Ana03_PGtreated_hfx1	B_PGtreated	569.256	2	569.255	1136.5	NaN	NaN	NaN	NaN	NaN	NaN	NaN	20.651	1	20.651	20.151	21.151	0								0	0	0	1.1904e-13	1
CEGLEQMVR	9	Oxidation (M)	_CEGLEQM(Oxidation (M))VR_	CEGLEQM(1)VR			CEGLEQM(80)VR			0	1	0	0	0	A0A891LTK2;A0A891LW61	A0A891LTK2;A0A891LW61	A0A891LW61	MSMS	CCE20241023_Tien_Vuong_ChrisMattisonLabUSDA_Ana03_PGtreated_hfx1	B_PGtreated	569.255	2	569.255	1136.5	NaN	NaN	NaN	NaN	NaN	NaN	NaN	20.795	1	20.795	20.295	21.295	0								0	0	0	2.9625e-07	1
CEGLEQMVR	9	Oxidation (M)	_CEGLEQM(Oxidation (M))VR_	CEGLEQM(1)VR			CEGLEQM(80)VR			0	1	0	0	0	A0A891LTK2;A0A891LW61	A0A891LTK2;A0A891LW61	A0A891LW61	MSMS	CCE20241023_Tien_Vuong_ChrisMattisonLabUSDA_Ana03_PGtreated_hfx1	B_PGtreated	569.256	2	569.255	1136.5	NaN	NaN	NaN	NaN	NaN	NaN	NaN	20.948	1	20.948	20.448	21.448	0								0	0	0	0.00083707	1
CEGLEQMVR	9	Oxidation (M)	_CEGLEQM(Oxidation (M))VR_	CEGLEQM(1)VR			CEGLEQM(52)VR			0	1	0	0	0	A0A891LTK2;A0A891LW61	A0A891LTK2;A0A891LW61	A0A891LW61	MSMS	CCE20241023_Tien_Vuong_ChrisMattisonLabUSDA_Ana03_PGtreated_hfx1	B_PGtreated	569.256	2	569.255	1136.5	NaN	NaN	NaN	NaN	NaN	NaN	NaN	30.775	1	30.775	30.275	31.275	0								0	0	0	0.0070205	1
CEGLEQMVR	9	Oxidation (M)	_CEGLEQM(Oxidation (M))VR_	CEGLEQM(1)VR			CEGLEQM(110)VR			0	1	0	0	0	A0A891LTK2;A0A891LW61	A0A891LTK2;A0A891LW61	A0A891LW61	MSMS	CCE20241023_Tien_Vuong_ChrisMattisonLabUSDA_Ana03_PGtreated_hfx1	B_PGtreated	569.255	2	569.255	1136.5	NaN	NaN	NaN	NaN	NaN	NaN	NaN	30.882	1	30.882	30.382	31.382	0								0	0	0	2.0825e-13	1
CEGLEQMVR	9	Oxidation (M)	_CEGLEQM(Oxidation (M))VR_	CEGLEQM(1)VR			CEGLEQM(110)VR			0	1	0	0	0	A0A891LTK2;A0A891LW61	A0A891LTK2;A0A891LW61	A0A891LW61	MSMS	CCE20241023_Tien_Vuong_ChrisMattisonLabUSDA_Ana03_PGtreated_hfx1	B_PGtreated	569.255	2	569.255	1136.5	NaN	NaN	NaN	NaN	NaN	NaN	NaN	30.989	1	30.989	30.489	31.489	0								0	0	0	1.7173e-09	1
CEGLEQMVR	9	Oxidation (M)	_CEGLEQM(Oxidation (M))VR_	CEGLEQM(1)VR			CEGLEQM(56)VR			0	1	0	0	0	A0A891LTK2;A0A891LW61	A0A891LTK2;A0A891LW61	A0A891LW61	MSMS	CCE20241023_Tien_Vuong_ChrisMattisonLabUSDA_Ana03_PGtreated_hfx1	B_PGtreated	569.256	2	569.255	1136.5	NaN	NaN	NaN	NaN	NaN	NaN	NaN	31.097	1	31.097	30.597	31.597	0								0	0	0	0.0089996	1
CEGLEQMVR	9	Oxidation (M)	_CEGLEQM(Oxidation (M))VR_	CEGLEQM(1)VR			CEGLEQM(56)VR			0	1	0	0	0	A0A891LTK2;A0A891LW61	A0A891LTK2;A0A891LW61	A0A891LW61	MULTI-SECPEP	CCE20241023_Tien_Vuong_ChrisMattisonLabUSDA_Ana03_PGtreated_hfx1	B_PGtreated	569.748	2	569.255	1136.5	1.1419	0.00065003	0.9064	0.00051597	2.0483	0.001166	569.255	23.344	0.47509	23.344	22.917	23.392	0					31	20	2	0	0	0	0.018809	1
CEGLEQMVR	9	Oxidation (M)	_CEGLEQM(Oxidation (M))VR_	CEGLEQM(1)VR			CEGLEQM(120)VR			0	1	0	0	0	A0A891LTK2;A0A891LW61	A0A891LTK2;A0A891LW61	A0A891LW61	MULTI-MSMS	CCE20250127_Chris_Mattison_USDA_NewOrleans_Ana_o_3_Control1_hfx1	control1	569.256	2	569.255	1136.5	0.24097	0.00013717	0.01866	1.0622e-05	0.25963	0.0001478	569.256	16.007	0.54182	16.007	15.691	16.232	0					186	32	7	0	0	0	6.9976e-12	5
CEGLEQMVR	9	Oxidation (M)	_CEGLEQM(Oxidation (M))VR_	CEGLEQM(1)VR			CEGLEQM(160)VR			0	1	0	0	0	A0A891LTK2;A0A891LW61	A0A891LTK2;A0A891LW61	A0A891LW61	MULTI-MSMS	CCE20250127_Chris_Mattison_USDA_NewOrleans_Ana_o_3_Control1_hfx1	control1	569.256	2	569.255	1136.5	0.17542	9.986e-05	0.3484	0.00019833	0.52382	0.00029819	569.256	16.413	0.98885	16.413	16.232	17.221	0					165	58	4	0	0	0	2.579e-25	9
CEGLEQMVR	9	Oxidation (M)	_CEGLEQM(Oxidation (M))VR_	CEGLEQM(1)VR			CEGLEQM(120)VR			0	1	0	0	0	A0A891LTK2;A0A891LW61	A0A891LTK2;A0A891LW61	A0A891LW61	MULTI-MSMS	CCE20250127_Chris_Mattison_USDA_NewOrleans_Ana_o_3_Control1_hfx1	control1	569.256	2	569.255	1136.5	0.030168	1.7173e-05	1.1656	0.0006635	1.1957	0.00068067	569.256	17.406	0.59264	17.406	17.103	17.695	0					96	36	4	0	0	0	7.9692e-12	4
CEGLEQMVR	9	Oxidation (M)	_CEGLEQM(Oxidation (M))VR_	CEGLEQM(1)VR			CEGLEQM(56)VR			0	1	0	0	0	A0A891LTK2;A0A891LW61	A0A891LTK2;A0A891LW61	A0A891LW61	MULTI-MSMS	CCE20250127_Chris_Mattison_USDA_NewOrleans_Ana_o_3_Control1_hfx1	control1	569.255	2	569.255	1136.5	-0.035893	-2.0432e-05	0.10944	6.23e-05	0.073548	4.1867e-05	569.255	17.848	0.47257	17.848	17.595	18.067	0					36	23	2	0	0	0	0.0044648	5
CEGLEQMVR	9	Oxidation (M)	_CEGLEQM(Oxidation (M))VR_	CEGLEQM(1)VR			CEGLEQM(150)VR			0	1	0	0	0	A0A891LTK2;A0A891LW61	A0A891LTK2;A0A891LW61	A0A891LW61	MULTI-MSMS	CCE20250127_Chris_Mattison_USDA_NewOrleans_Ana_o_3_Control1_hfx1	control1	569.255	2	569.255	1136.5	-0.17279	-9.8361e-05	0.0056967	3.2429e-06	-0.16709	-9.5118e-05	569.255	20.488	2.8992	20.488	18.405	21.305	0					254	159	4	0	0	0	5.0184e-12	29
CEGLEQMVR	9	Oxidation (M)	_CEGLEQM(Oxidation (M))VR_	CEGLEQM(1)VR			CEGLEQM(120)VR			0	1	0	0	0	A0A891LTK2;A0A891LW61	A0A891LTK2;A0A891LW61	A0A891LW61	MULTI-MSMS	CCE20250127_Chris_Mattison_USDA_NewOrleans_Ana_o_3_Control1_hfx1	control1	569.256	2	569.255	1136.5	-0.069635	-3.964e-05	0.88316	0.00050274	0.81353	0.0004631	569.256	21.885	1.6999	21.885	21.404	23.104	0					146	104	3	0	0	0	7.9766e-08	14
CEGLEQMVR	9	Oxidation (M)	_CEGLEQM(Oxidation (M))VR_	CEGLEQM(1)VR			CEGLEQM(120)VR			0	1	0	0	0	A0A891LTK2;A0A891LW61	A0A891LTK2;A0A891LW61	A0A891LW61	MULTI-MSMS	CCE20250127_Chris_Mattison_USDA_NewOrleans_Ana_o_3_Control1_hfx1	control1	569.254	2	569.255	1136.5	0.34301	0.00019526	-0.14193	-8.0792e-05	0.20109	0.00011447	569.255	23.831	0.91064	23.831	23.172	24.082	0					102	50	3	0	0	0	4.7613e-13	7
CEGLEQMVR	9	Oxidation (M)	_CEGLEQM(Oxidation (M))VR_	CEGLEQM(1)VR			CEGLEQM(37)VR			0	1	0	0	0	A0A891LTK2;A0A891LW61	A0A891LTK2;A0A891LW61	A0A891LW61	MULTI-MSMS	CCE20250127_Chris_Mattison_USDA_NewOrleans_Ana_o_3_Control1_hfx1	control1	569.255	2	569.255	1136.5	0.32258	0.00018363	-1.0139	-0.00057717	-0.69132	-0.00039354	569.255	28.886	0.65373	28.886	28.672	29.325	0					85	39	3	0	0	0	0.031764	2
CEGLEQMVR	9	Oxidation (M)	_CEGLEQM(Oxidation (M))VR_	CEGLEQM(1)VR			CEGLEQM(93)VR			0	1	0	0	0	A0A891LTK2;A0A891LW61	A0A891LTK2;A0A891LW61	A0A891LW61	MULTI-MSMS	CCE20250127_Chris_Mattison_USDA_NewOrleans_Ana_o_3_Control1_hfx1	control1	569.256	2	569.255	1136.5	0.59767	0.00034023	-1.4522	-0.00082668	-0.85454	-0.00048645	569.255	29.557	0.66002	29.557	29.263	29.923	0					113	41	4	0	0	0	0.00098716	4
CEGLEQMVR	9	Oxidation (M)	_CEGLEQM(Oxidation (M))VR_	CEGLEQM(1)VR			CEGLEQM(130)VR			0	1	0	0	0	A0A891LTK2;A0A891LW61	A0A891LTK2;A0A891LW61	A0A891LW61	MULTI-MSMS	CCE20250127_Chris_Mattison_USDA_NewOrleans_Ana_o_3_Control1_hfx1	control1	569.256	2	569.255	1136.5	0.58211	0.00033137	-0.44644	-0.00025414	0.13567	7.7233e-05	569.255	30.08	1.4982	30.08	29.803	31.301	0					304	96	5	0	0	0	9.6015e-18	9
CEGLEQMVR	9	Oxidation (M)	_CEGLEQM(Oxidation (M))VR_	CEGLEQM(1)VR			CEGLEQM(56)VR			0	1	0	0	0	A0A891LTK2;A0A891LW61	A0A891LTK2;A0A891LW61	A0A891LW61	MSMS	CCE20250127_Chris_Mattison_USDA_NewOrleans_Ana_o_3_Control1_hfx1	control1	569.255	2	569.255	1136.5	NaN	NaN	NaN	NaN	NaN	NaN	NaN	18.185	1	18.185	17.685	18.685	0								0	0	0	0.0042823	1
CEGLEQMVR	9	Oxidation (M)	_CEGLEQM(Oxidation (M))VR_	CEGLEQM(1)VR			CEGLEQM(48)VR			0	1	0	0	0	A0A891LTK2;A0A891LW61	A0A891LTK2;A0A891LW61	A0A891LW61	MSMS	CCE20250127_Chris_Mattison_USDA_NewOrleans_Ana_o_3_Control1_hfx1	control1	569.255	2	569.255	1136.5	NaN	NaN	NaN	NaN	NaN	NaN	NaN	18.316	1	18.316	17.816	18.816	0								0	0	0	0.011638	1
CEGLEQMVR	9	Oxidation (M)	_CEGLEQM(Oxidation (M))VR_	CEGLEQM(1)VR			CEGLEQM(100)VR			0	1	0	0	0	A0A891LTK2;A0A891LW61	A0A891LTK2;A0A891LW61	A0A891LW61	MSMS	CCE20250127_Chris_Mattison_USDA_NewOrleans_Ana_o_3_Control1_hfx1	control1	569.254	2	569.255	1136.5	NaN	NaN	NaN	NaN	NaN	NaN	NaN	21.388	1	21.388	20.888	21.888	0								0	0	0	1.7582e-07	1
CEGLEQMVR	9	Oxidation (M)	_CEGLEQM(Oxidation (M))VR_	CEGLEQM(1)VR			CEGLEQM(29)VR			0	1	0	0	0	A0A891LTK2;A0A891LW61	A0A891LTK2;A0A891LW61	A0A891LW61	MULTI-SECPEP	CCE20250127_Chris_Mattison_USDA_NewOrleans_Ana_o_3_Control1_hfx1	control1	568.764	2	569.255	1136.5	0.70855	0.00040334	-2.0329	-0.0011572	-1.3244	-0.0007539	569.255	39.565	0.21725	39.565	39.423	39.64	0					19	12	4	0	0	0	0.036546	1
CEGLEQMVR	9	Oxidation (M)	_CEGLEQM(Oxidation (M))VR_	CEGLEQM(1)VR			CEGLEQM(130)VR			0	1	0	0	0	A0A891LTK2;A0A891LW61	A0A891LTK2;A0A891LW61	A0A891LW61	MULTI-MSMS	CCE20250127_Chris_Mattison_USDA_NewOrleans_Ana_o_3_Control2_hfx1	control2	569.256	2	569.255	1136.5	0.3589	0.00020431	0.48765	0.0002776	0.84655	0.0004819	569.256	15.517	0.53363	15.517	15.194	15.728	0					138	31	5	0	0	0	5.0184e-12	5
CEGLEQMVR	9	Oxidation (M)	_CEGLEQM(Oxidation (M))VR_	CEGLEQM(1)VR			CEGLEQM(140)VR			0	1	0	0	0	A0A891LTK2;A0A891LW61	A0A891LTK2;A0A891LW61	A0A891LW61	MULTI-MSMS	CCE20250127_Chris_Mattison_USDA_NewOrleans_Ana_o_3_Control2_hfx1	control2	569.256	2	569.255	1136.5	0.44789	0.00025497	0.72608	0.00041332	1.174	0.00066829	569.256	15.951	1.1548	15.951	15.728	16.883	0					231	74	4	0	0	0	1.1096e-17	11
CEGLEQMVR	9	Oxidation (M)	_CEGLEQM(Oxidation (M))VR_	CEGLEQM(1)VR			CEGLEQM(48)VR			0	1	0	0	0	A0A891LTK2;A0A891LW61	A0A891LTK2;A0A891LW61	A0A891LW61	MULTI-MSMS	CCE20250127_Chris_Mattison_USDA_NewOrleans_Ana_o_3_Control2_hfx1	control2	569.256	2	569.255	1136.5	0.18561	0.00010566	0.10425	5.9344e-05	0.28986	0.000165	569.255	17.308	0.25173	17.308	17.112	17.364	0					18	12	2	0	0	0	0.015345	1
CEGLEQMVR	9	Oxidation (M)	_CEGLEQM(Oxidation (M))VR_	CEGLEQM(1)VR			CEGLEQM(89)VR			0	1	0	0	0	A0A891LTK2;A0A891LW61	A0A891LTK2;A0A891LW61	A0A891LW61	MULTI-MSMS	CCE20250127_Chris_Mattison_USDA_NewOrleans_Ana_o_3_Control2_hfx1	control2	569.255	2	569.255	1136.5	-0.38577	-0.0002196	0.077043	4.3857e-05	-0.30872	-0.00017574	569.255	19.003	1.0834	19.003	18.076	19.16	0					112	56	3	0	0	0	4.2236e-05	14
CEGLEQMVR	9	Oxidation (M)	_CEGLEQM(Oxidation (M))VR_	CEGLEQM(1)VR			CEGLEQM(120)VR			0	1	0	0	0	A0A891LTK2;A0A891LW61	A0A891LTK2;A0A891LW61	A0A891LW61	MULTI-MSMS	CCE20250127_Chris_Mattison_USDA_NewOrleans_Ana_o_3_Control2_hfx1	control2	569.255	2	569.255	1136.5	-0.78087	-0.00044452	0.87491	0.00049805	0.09404	5.3533e-05	569.255	20.018	1.273	20.018	19.084	20.357	0					175	72	3	0	0	0	6.9976e-12	11
CEGLEQMVR	9	Oxidation (M)	_CEGLEQM(Oxidation (M))VR_	CEGLEQM(1)VR			CEGLEQM(100)VR			0	1	0	0	0	A0A891LTK2;A0A891LW61	A0A891LTK2;A0A891LW61	A0A891LW61	MULTI-MSMS	CCE20250127_Chris_Mattison_USDA_NewOrleans_Ana_o_3_Control2_hfx1	control2	569.254	2	569.255	1136.5	-0.76623	-0.00043618	0.022365	1.2731e-05	-0.74386	-0.00042345	569.255	20.98	0.39626	20.98	20.729	21.125	0					40	23	2	0	0	0	0.00015543	3
CEGLEQMVR	9	Oxidation (M)	_CEGLEQM(Oxidation (M))VR_	CEGLEQM(1)VR			CEGLEQM(110)VR			0	1	0	0	0	A0A891LTK2;A0A891LW61	A0A891LTK2;A0A891LW61	A0A891LW61	MULTI-MSMS	CCE20250127_Chris_Mattison_USDA_NewOrleans_Ana_o_3_Control2_hfx1	control2	569.255	2	569.255	1136.5	-0.12174	-6.9301e-05	0.34762	0.00019789	0.22588	0.00012859	569.255	21.857	0.86788	21.857	21.125	21.993	0					76	51	3	0	0	0	2.161e-05	5
CEGLEQMVR	9	Oxidation (M)	_CEGLEQM(Oxidation (M))VR_	CEGLEQM(1)VR			CEGLEQM(100)VR			0	1	0	0	0	A0A891LTK2;A0A891LW61	A0A891LTK2;A0A891LW61	A0A891LW61	MULTI-MSMS	CCE20250127_Chris_Mattison_USDA_NewOrleans_Ana_o_3_Control2_hfx1	control2	569.255	2	569.255	1136.5	0.55172	0.00031407	0.7026	0.00039996	1.2543	0.00071403	569.255	22.618	0.81607	22.618	21.993	22.809	0					88	55	2	0	0	0	0.00015543	4
CEGLEQMVR	9	Oxidation (M)	_CEGLEQM(Oxidation (M))VR_	CEGLEQM(1)VR			CEGLEQM(110)VR			0	1	0	0	0	A0A891LTK2;A0A891LW61	A0A891LTK2;A0A891LW61	A0A891LW61	MULTI-MSMS	CCE20250127_Chris_Mattison_USDA_NewOrleans_Ana_o_3_Control2_hfx1	control2	569.253	2	569.255	1136.5	0.56891	0.00032385	-2.0351	-0.0011585	-1.4662	-0.00083464	569.254	22.976	0.25025	22.976	22.809	23.059	0					16	12	2	0	0	0	3.3216e-05	1
CEGLEQMVR	9	Oxidation (M)	_CEGLEQM(Oxidation (M))VR_	CEGLEQM(1)VR			CEGLEQM(120)VR			0	1	0	0	0	A0A891LTK2;A0A891LW61	A0A891LTK2;A0A891LW61	A0A891LW61	MULTI-MSMS	CCE20250127_Chris_Mattison_USDA_NewOrleans_Ana_o_3_Control2_hfx1	control2	569.254	2	569.255	1136.5	0.3361	0.00019133	-0.66699	-0.00037969	-0.3309	-0.00018836	569.254	23.481	0.64517	23.481	23.059	23.705	0					63	38	2	0	0	0	1.1439e-07	5
CEGLEQMVR	9	Oxidation (M)	_CEGLEQM(Oxidation (M))VR_	CEGLEQM(1)VR			CEGLEQM(83)VR			0	1	0	0	0	A0A891LTK2;A0A891LW61	A0A891LTK2;A0A891LW61	A0A891LW61	MULTI-MSMS	CCE20250127_Chris_Mattison_USDA_NewOrleans_Ana_o_3_Control2_hfx1	control2	569.254	2	569.255	1136.5	0.10194	5.8029e-05	-0.49506	-0.00028182	-0.39312	-0.00022379	569.255	29.255	0.61147	29.255	29.019	29.63	0					87	40	3	0	0	0	0.0020438	3
CEGLEQMVR	9	Oxidation (M)	_CEGLEQM(Oxidation (M))VR_	CEGLEQM(1)VR			CEGLEQM(140)VR			0	1	0	0	0	A0A891LTK2;A0A891LW61	A0A891LTK2;A0A891LW61	A0A891LW61	MULTI-MSMS	CCE20250127_Chris_Mattison_USDA_NewOrleans_Ana_o_3_Control2_hfx1	control2	569.255	2	569.255	1136.5	0.26272	0.00014956	-0.11785	-6.7088e-05	0.14487	8.2467e-05	569.255	29.832	1.1499	29.832	29.589	30.739	0					281	78	5	0	0	0	3.343e-18	7
CEGLEQMVR	9	Oxidation (M)	_CEGLEQM(Oxidation (M))VR_	CEGLEQM(1)VR			CEGLEQM(46)VR			0	1	0	0	0	A0A891LTK2;A0A891LW61	A0A891LTK2;A0A891LW61	A0A891LW61	MSMS	CCE20250127_Chris_Mattison_USDA_NewOrleans_Ana_o_3_Control2_hfx1	control2	569.255	2	569.255	1136.5	NaN	NaN	NaN	NaN	NaN	NaN	NaN	17.058	1	17.058	16.558	17.558	0								0	0	0	0.011199	1
CEGLEQMVR	9	Oxidation (M)	_CEGLEQM(Oxidation (M))VR_	CEGLEQM(1)VR			CEGLEQM(56)VR			0	1	0	0	0	A0A891LTK2;A0A891LW61	A0A891LTK2;A0A891LW61	A0A891LW61	MSMS	CCE20250127_Chris_Mattison_USDA_NewOrleans_Ana_o_3_Control2_hfx1	control2	569.255	2	569.255	1136.5	NaN	NaN	NaN	NaN	NaN	NaN	NaN	17.35	1	17.35	16.85	17.85	0								0	0	0	0.01002	1
CEGLEQMVR	9	Oxidation (M)	_CEGLEQM(Oxidation (M))VR_	CEGLEQM(1)VR			CEGLEQM(56)VR			0	1	0	0	0	A0A891LTK2;A0A891LW61	A0A891LTK2;A0A891LW61	A0A891LW61	MSMS	CCE20250127_Chris_Mattison_USDA_NewOrleans_Ana_o_3_Control2_hfx1	control2	569.254	2	569.255	1136.5	NaN	NaN	NaN	NaN	NaN	NaN	NaN	17.456	1	17.456	16.956	17.956	0								0	0	0	0.0062602	1
CEGLEQMVR	9	Oxidation (M)	_CEGLEQM(Oxidation (M))VR_	CEGLEQM(1)VR			CEGLEQM(48)VR			0	1	0	0	0	A0A891LTK2;A0A891LW61	A0A891LTK2;A0A891LW61	A0A891LW61	MSMS	CCE20250127_Chris_Mattison_USDA_NewOrleans_Ana_o_3_Control2_hfx1	control2	568.803	2	569.255	1136.5	NaN	NaN	NaN	NaN	NaN	NaN	NaN	17.508	1	17.508	17.008	18.008	0								0	0	0	0.0030532	1
CEGLEQMVR	9	Oxidation (M)	_CEGLEQM(Oxidation (M))VR_	CEGLEQM(1)VR			CEGLEQM(64)VR			0	1	0	0	0	A0A891LTK2;A0A891LW61	A0A891LTK2;A0A891LW61	A0A891LW61	MSMS	CCE20250127_Chris_Mattison_USDA_NewOrleans_Ana_o_3_Control2_hfx1	control2	569.255	2	569.255	1136.5	NaN	NaN	NaN	NaN	NaN	NaN	NaN	17.556	1	17.556	17.056	18.056	0								0	0	0	0.0052687	1
CEGLEQMVR	9	Oxidation (M)	_CEGLEQM(Oxidation (M))VR_	CEGLEQM(1)VR			CEGLEQM(66)VR			0	1	0	0	0	A0A891LTK2;A0A891LW61	A0A891LTK2;A0A891LW61	A0A891LW61	MSMS	CCE20250127_Chris_Mattison_USDA_NewOrleans_Ana_o_3_Control2_hfx1	control2	569.255	2	569.255	1136.5	NaN	NaN	NaN	NaN	NaN	NaN	NaN	17.652	1	17.652	17.152	18.152	0								0	0	0	0.0043771	1
CEGLEQMVR	9	Oxidation (M)	_CEGLEQM(Oxidation (M))VR_	CEGLEQM(1)VR			CEGLEQM(56)VR			0	1	0	0	0	A0A891LTK2;A0A891LW61	A0A891LTK2;A0A891LW61	A0A891LW61	MSMS	CCE20250127_Chris_Mattison_USDA_NewOrleans_Ana_o_3_Control2_hfx1	control2	569.255	2	569.255	1136.5	NaN	NaN	NaN	NaN	NaN	NaN	NaN	17.752	1	17.752	17.252	18.252	0								0	0	0	0.0052687	1
CEGLEQMVR	9	Oxidation (M)	_CEGLEQM(Oxidation (M))VR_	CEGLEQM(1)VR			CEGLEQM(73)VR			0	1	0	0	0	A0A891LTK2;A0A891LW61	A0A891LTK2;A0A891LW61	A0A891LW61	MSMS	CCE20250127_Chris_Mattison_USDA_NewOrleans_Ana_o_3_Control2_hfx1	control2	569.255	2	569.255	1136.5	NaN	NaN	NaN	NaN	NaN	NaN	NaN	17.844	1	17.844	17.344	18.344	0								0	0	0	0.0016038	1
CEGLEQMVR	9	Oxidation (M)	_CEGLEQM(Oxidation (M))VR_	CEGLEQM(1)VR			CEGLEQM(93)VR			0	1	0	0	0	A0A891LTK2;A0A891LW61	A0A891LTK2;A0A891LW61	A0A891LW61	MSMS	CCE20250127_Chris_Mattison_USDA_NewOrleans_Ana_o_3_Control2_hfx1	control2	569.254	2	569.255	1136.5	NaN	NaN	NaN	NaN	NaN	NaN	NaN	17.948	1	17.948	17.448	18.448	0								0	0	0	5.9706e-07	1
CEGLEQMVR	9	Oxidation (M)	_CEGLEQM(Oxidation (M))VR_	CEGLEQM(1)VR			CEGLEQM(48)VR			0	1	0	0	0	A0A891LTK2;A0A891LW61	A0A891LTK2;A0A891LW61	A0A891LW61	MSMS	CCE20250127_Chris_Mattison_USDA_NewOrleans_Ana_o_3_Control2_hfx1	control2	568.796	2	569.255	1136.5	NaN	NaN	NaN	NaN	NaN	NaN	NaN	17.962	1	17.962	17.462	18.462	0								0	0	0	0.0059163	1
CEGLEQMVR	9	Oxidation (M)	_CEGLEQM(Oxidation (M))VR_	CEGLEQM(1)VR			CEGLEQM(83)VR			0	1	0	0	0	A0A891LTK2;A0A891LW61	A0A891LTK2;A0A891LW61	A0A891LW61	MSMS	CCE20250127_Chris_Mattison_USDA_NewOrleans_Ana_o_3_Control2_hfx1	control2	569.255	2	569.255	1136.5	NaN	NaN	NaN	NaN	NaN	NaN	NaN	18.058	1	18.058	17.558	18.558	0								0	0	0	0.00035083	1
CEGLEQMVR	9	Oxidation (M)	_CEGLEQM(Oxidation (M))VR_	CEGLEQM(1)VR			CEGLEQM(56)VR			0	1	0	0	0	A0A891LTK2;A0A891LW61	A0A891LTK2;A0A891LW61	A0A891LW61	MSMS	CCE20250127_Chris_Mattison_USDA_NewOrleans_Ana_o_3_Control2_hfx1	control2	568.796	2	569.255	1136.5	NaN	NaN	NaN	NaN	NaN	NaN	NaN	18.061	1	18.061	17.561	18.561	0								0	0	0	0.0013433	1
CEGLEQMVR	9	Oxidation (M)	_CEGLEQM(Oxidation (M))VR_	CEGLEQM(1)VR			CEGLEQM(73)VR			0	1	0	0	0	A0A891LTK2;A0A891LW61	A0A891LTK2;A0A891LW61	A0A891LW61	MULTI-SECPEP	CCE20250127_Chris_Mattison_USDA_NewOrleans_Ana_o_3_Control2_hfx1	control2	568.763	2	569.255	1136.5	-0.21341	-0.00012149	-0.069939	-3.9813e-05	-0.28335	-0.0001613	569.254	24.74	0.39821	24.74	24.474	24.872	0					37	24	2	0	0	0	0.014623	1
CEGLEQMVR	9	Oxidation (M)	_CEGLEQM(Oxidation (M))VR_	CEGLEQM(1)VR			CEGLEQM(53)VR			0	1	0	0	0	A0A891LTK2;A0A891LW61	A0A891LTK2;A0A891LW61	A0A891LW61	MULTI-SECPEP	CCE20250127_Chris_Mattison_USDA_NewOrleans_Ana_o_3_Control2_hfx1	control2	569.772	2	569.255	1136.5	-0.016592	-9.445e-06	-1.8314	-0.0010425	-1.848	-0.001052	569.253	28.451	0.056198	28.451	28.404	28.46	0					5	3	2	0	0	0	0.022554	1
CEGLEQMVR	9	Oxidation (M)	_CEGLEQM(Oxidation (M))VR_	CEGLEQM(1)VR			CEGLEQM(52)VR			0	1	0	0	0	A0A891LTK2;A0A891LW61	A0A891LTK2;A0A891LW61	A0A891LW61	MULTI-SECPEP	CCE20250127_Chris_Mattison_USDA_NewOrleans_Ana_o_3_Control2_hfx1	control2	568.76	2	569.255	1136.5	-0.092594	-5.2709e-05	2.0676	0.001177	1.975	0.0011243	569.256	24.374	0.19379	24.374	24.299	24.493	0					17	11	2	0	0	0	0.035408	1
CEGLEQMVR	9	Oxidation (M)	_CEGLEQM(Oxidation (M))VR_	CEGLEQM(1)VR			CEGLEQM(80)VR			0	1	0	0	0	A0A891LTK2;A0A891LW61	A0A891LTK2;A0A891LW61	A0A891LW61	MULTI-SECPEP	CCE20250127_Chris_Mattison_USDA_NewOrleans_Ana_o_3_Control2_hfx1	control2	569.521	2	569.255	1136.5	-0.088524	-5.0392e-05	-0.50776	-0.00028905	-0.59629	-0.00033944	569.254	27.329	0.24241	27.329	27.237	27.48	0					13	13	2	0	0	0	0.014596	1
CEGLEQMVR	9	Oxidation (M)	_CEGLEQM(Oxidation (M))VR_	CEGLEQM(1)VR			CEGLEQM(130)VR			0	1	0	0	0	A0A891LTK2;A0A891LW61	A0A891LTK2;A0A891LW61	A0A891LW61	MULTI-MSMS	CCE20250127_Chris_Mattison_USDA_NewOrleans_Ana_o_3_PG1_hfx1	PGtreated1	569.257	2	569.255	1136.5	1.0435	0.00059401	-0.58612	-0.00033365	0.45735	0.00026035	569.256	16.218	0.79907	16.218	15.725	16.524	0					238	54	6	0	0	0	1.2304e-12	5
CEGLEQMVR	9	Oxidation (M)	_CEGLEQM(Oxidation (M))VR_	CEGLEQM(1)VR			CEGLEQM(130)VR			0	1	0	0	0	A0A891LTK2;A0A891LW61	A0A891LTK2;A0A891LW61	A0A891LW61	MULTI-MSMS	CCE20250127_Chris_Mattison_USDA_NewOrleans_Ana_o_3_PG1_hfx1	PGtreated1	569.256	2	569.255	1136.5	1.0832	0.00061659	0.4699	0.00026749	1.5531	0.00088408	569.256	16.65	1.3656	16.65	16.433	17.799	0					356	94	6	0	0	0	9.6015e-18	14
CEGLEQMVR	9	Oxidation (M)	_CEGLEQM(Oxidation (M))VR_	CEGLEQM(1)VR			CEGLEQM(110)VR			0	1	0	0	0	A0A891LTK2;A0A891LW61	A0A891LTK2;A0A891LW61	A0A891LW61	MULTI-MSMS	CCE20250127_Chris_Mattison_USDA_NewOrleans_Ana_o_3_PG1_hfx1	PGtreated1	569.256	2	569.255	1136.5	0.8675	0.00049383	0.53801	0.00030627	1.4055	0.0008001	569.255	18.361	1.1506	18.361	17.759	18.909	0					137	74	2	0	0	0	8.4367e-12	9
CEGLEQMVR	9	Oxidation (M)	_CEGLEQM(Oxidation (M))VR_	CEGLEQM(1)VR			CEGLEQM(100)VR			0	1	0	0	0	A0A891LTK2;A0A891LW61	A0A891LTK2;A0A891LW61	A0A891LW61	MULTI-MSMS	CCE20250127_Chris_Mattison_USDA_NewOrleans_Ana_o_3_PG1_hfx1	PGtreated1	569.255	2	569.255	1136.5	0.64713	0.00036838	1.2295	0.00069989	1.8766	0.0010683	569.255	19.645	2.1401	19.645	18.719	20.859	0					224	130	3	0	0	0	3.3216e-05	12
CEGLEQMVR	9	Oxidation (M)	_CEGLEQM(Oxidation (M))VR_	CEGLEQM(1)VR			CEGLEQM(73)VR			0	1	0	0	0	A0A891LTK2;A0A891LW61	A0A891LTK2;A0A891LW61	A0A891LW61	MULTI-MSMS	CCE20250127_Chris_Mattison_USDA_NewOrleans_Ana_o_3_PG1_hfx1	PGtreated1	569.255	2	569.255	1136.5	0.60112	0.00034219	-0.44004	-0.00025049	0.16108	9.1696e-05	569.255	21.655	0.78699	21.655	21.453	22.24	0					87	50	3	0	0	0	0.0015701	1
CEGLEQMVR	9	Oxidation (M)	_CEGLEQM(Oxidation (M))VR_	CEGLEQM(1)VR			CEGLEQM(15)VR			0	1	0	0	0	A0A891LTK2;A0A891LW61	A0A891LTK2;A0A891LW61	A0A891LW61	MULTI-MSMS	CCE20250127_Chris_Mattison_USDA_NewOrleans_Ana_o_3_PG1_hfx1	PGtreated1	569.255	2	569.255	1136.5	0.61601	0.00035067	0.46539	0.00026492	1.0814	0.00061559	569.255	28.854	0.66969	28.854	28.721	29.39	0					73	47	2	0	0	0	0.037639	1
CEGLEQMVR	9	Oxidation (M)	_CEGLEQM(Oxidation (M))VR_	CEGLEQM(1)VR			CEGLEQM(110)VR			0	1	0	0	0	A0A891LTK2;A0A891LW61	A0A891LTK2;A0A891LW61	A0A891LW61	MULTI-MSMS	CCE20250127_Chris_Mattison_USDA_NewOrleans_Ana_o_3_PG1_hfx1	PGtreated1	569.255	2	569.255	1136.5	0.57112	0.00032511	-0.39592	-0.00022538	0.1752	9.9734e-05	569.255	30.18	0.65729	30.18	29.982	30.64	0					119	44	4	0	0	0	8.4367e-12	4
CEGLEQMVR	9	Oxidation (M)	_CEGLEQM(Oxidation (M))VR_	CEGLEQM(1)VR			CEGLEQM(80)VR			0	1	0	0	0	A0A891LTK2;A0A891LW61	A0A891LTK2;A0A891LW61	A0A891LW61	MSMS	CCE20250127_Chris_Mattison_USDA_NewOrleans_Ana_o_3_PG1_hfx1	PGtreated1	569.255	2	569.255	1136.5	NaN	NaN	NaN	NaN	NaN	NaN	NaN	22.458	1	22.458	21.958	22.958	0								0	0	0	9.8756e-07	1
CEGLEQMVR	9	Oxidation (M)	_CEGLEQM(Oxidation (M))VR_	CEGLEQM(1)VR			CEGLEQM(110)VR			0	1	0	0	0	A0A891LTK2;A0A891LW61	A0A891LTK2;A0A891LW61	A0A891LW61	MULTI-MSMS	CCE20250127_Chris_Mattison_USDA_NewOrleans_Ana_o_3_PG2_hfx1	PGtreated2	569.255	2	569.255	1136.5	0.85968	0.00048938	-1.4233	-0.00081022	-0.56362	-0.00032084	569.255	15.962	0.7536	15.962	15.483	16.237	0					196	46	6	0	0	0	4.7613e-13	5
CEGLEQMVR	9	Oxidation (M)	_CEGLEQM(Oxidation (M))VR_	CEGLEQM(1)VR			CEGLEQM(110)VR			0	1	0	0	0	A0A891LTK2;A0A891LW61	A0A891LTK2;A0A891LW61	A0A891LW61	MULTI-MSMS	CCE20250127_Chris_Mattison_USDA_NewOrleans_Ana_o_3_PG2_hfx1	PGtreated2	569.256	2	569.255	1136.5	0.81851	0.00046594	-0.16747	-9.5333e-05	0.65104	0.00037061	569.256	16.537	1.7753	16.537	16.204	17.98	0					390	111	6	0	0	0	1.0194e-17	15
CEGLEQMVR	9	Oxidation (M)	_CEGLEQM(Oxidation (M))VR_	CEGLEQM(1)VR			CEGLEQM(160)VR			0	1	0	0	0	A0A891LTK2;A0A891LW61	A0A891LTK2;A0A891LW61	A0A891LW61	MULTI-MSMS	CCE20250127_Chris_Mattison_USDA_NewOrleans_Ana_o_3_PG2_hfx1	PGtreated2	569.255	2	569.255	1136.5	0.82248	0.0004682	-1.3069	-0.00074395	-0.4844	-0.00027575	569.255	30.368	1.3458	30.368	30.103	31.449	0					223	88	5	0	0	0	8.4182e-12	6
CEGLEQMVR	9	Oxidation (M)	_CEGLEQM(Oxidation (M))VR_	CEGLEQM(1)VR			CEGLEQM(44)VR			0	1	0	0	0	A0A891LTK2;A0A891LW61	A0A891LTK2;A0A891LW61	A0A891LW61	MSMS	CCE20250127_Chris_Mattison_USDA_NewOrleans_Ana_o_3_PG2_hfx1	PGtreated2	569.256	2	569.255	1136.5	NaN	NaN	NaN	NaN	NaN	NaN	NaN	18.165	1	18.165	17.665	18.665	0								0	0	0	0.00096966	1
CEGLEQMVR	9	Oxidation (M)	_CEGLEQM(Oxidation (M))VR_	CEGLEQM(1)VR			CEGLEQM(110)VR			0	1	0	0	0	A0A891LTK2;A0A891LW61	A0A891LTK2;A0A891LW61	A0A891LW61	MSMS	CCE20250127_Chris_Mattison_USDA_NewOrleans_Ana_o_3_PG2_hfx1	PGtreated2	569.255	2	569.255	1136.5	NaN	NaN	NaN	NaN	NaN	NaN	NaN	18.26	1	18.26	17.76	18.76	0								0	0	0	1.4978e-13	1
CEGLEQMVR	9	Oxidation (M)	_CEGLEQM(Oxidation (M))VR_	CEGLEQM(1)VR			CEGLEQM(110)VR			0	1	0	0	0	A0A891LTK2;A0A891LW61	A0A891LTK2;A0A891LW61	A0A891LW61	MSMS	CCE20250127_Chris_Mattison_USDA_NewOrleans_Ana_o_3_PG2_hfx1	PGtreated2	569.256	2	569.255	1136.5	NaN	NaN	NaN	NaN	NaN	NaN	NaN	18.361	1	18.361	17.861	18.861	0								0	0	0	1.398e-13	1
CEGLEQMVR	9	Oxidation (M)	_CEGLEQM(Oxidation (M))VR_	CEGLEQM(1)VR			CEGLEQM(130)VR			0	1	0	0	0	A0A891LTK2;A0A891LW61	A0A891LTK2;A0A891LW61	A0A891LW61	MSMS	CCE20250127_Chris_Mattison_USDA_NewOrleans_Ana_o_3_PG2_hfx1	PGtreated2	569.256	2	569.255	1136.5	NaN	NaN	NaN	NaN	NaN	NaN	NaN	18.464	1	18.464	17.964	18.964	0								0	0	0	7.5197e-15	1
CEGLEQMVR	9	Oxidation (M)	_CEGLEQM(Oxidation (M))VR_	CEGLEQM(1)VR			CEGLEQM(110)VR			0	1	0	0	0	A0A891LTK2;A0A891LW61	A0A891LTK2;A0A891LW61	A0A891LW61	MSMS	CCE20250127_Chris_Mattison_USDA_NewOrleans_Ana_o_3_PG2_hfx1	PGtreated2	569.255	2	569.255	1136.5	NaN	NaN	NaN	NaN	NaN	NaN	NaN	18.568	1	18.568	18.068	19.068	0								0	0	0	3.3294e-08	1
CEGLEQMVR	9	Oxidation (M)	_CEGLEQM(Oxidation (M))VR_	CEGLEQM(1)VR			CEGLEQM(110)VR			0	1	0	0	0	A0A891LTK2;A0A891LW61	A0A891LTK2;A0A891LW61	A0A891LW61	MSMS	CCE20250127_Chris_Mattison_USDA_NewOrleans_Ana_o_3_PG2_hfx1	PGtreated2	569.254	2	569.255	1136.5	NaN	NaN	NaN	NaN	NaN	NaN	NaN	18.666	1	18.666	18.166	19.166	0								0	0	0	2.0825e-13	1
CEGLEQMVR	9	Oxidation (M)	_CEGLEQM(Oxidation (M))VR_	CEGLEQM(1)VR			CEGLEQM(100)VR			0	1	0	0	0	A0A891LTK2;A0A891LW61	A0A891LTK2;A0A891LW61	A0A891LW61	MSMS	CCE20250127_Chris_Mattison_USDA_NewOrleans_Ana_o_3_PG2_hfx1	PGtreated2	569.255	2	569.255	1136.5	NaN	NaN	NaN	NaN	NaN	NaN	NaN	18.764	1	18.764	18.264	19.264	0								0	0	0	6.5624e-10	1
CEGLEQMVR	9	Oxidation (M)	_CEGLEQM(Oxidation (M))VR_	CEGLEQM(1)VR			CEGLEQM(110)VR			0	1	0	0	0	A0A891LTK2;A0A891LW61	A0A891LTK2;A0A891LW61	A0A891LW61	MSMS	CCE20250127_Chris_Mattison_USDA_NewOrleans_Ana_o_3_PG2_hfx1	PGtreated2	569.255	2	569.255	1136.5	NaN	NaN	NaN	NaN	NaN	NaN	NaN	18.863	1	18.863	18.363	19.363	0								0	0	0	1.7173e-09	1
CEGLEQMVR	9	Oxidation (M)	_CEGLEQM(Oxidation (M))VR_	CEGLEQM(1)VR			CEGLEQM(110)VR			0	1	0	0	0	A0A891LTK2;A0A891LW61	A0A891LTK2;A0A891LW61	A0A891LW61	MSMS	CCE20250127_Chris_Mattison_USDA_NewOrleans_Ana_o_3_PG2_hfx1	PGtreated2	569.255	2	569.255	1136.5	NaN	NaN	NaN	NaN	NaN	NaN	NaN	18.966	1	18.966	18.466	19.466	0								0	0	0	1.7173e-09	1
CEGLEQMVR	9	Oxidation (M)	_CEGLEQM(Oxidation (M))VR_	CEGLEQM(1)VR			CEGLEQM(89)VR			0	1	0	0	0	A0A891LTK2;A0A891LW61	A0A891LTK2;A0A891LW61	A0A891LW61	MSMS	CCE20250127_Chris_Mattison_USDA_NewOrleans_Ana_o_3_PG2_hfx1	PGtreated2	569.254	2	569.255	1136.5	NaN	NaN	NaN	NaN	NaN	NaN	NaN	19.068	1	19.068	18.568	19.568	0								0	0	0	1.7582e-07	1
CEGLEQMVR	9	Oxidation (M)	_CEGLEQM(Oxidation (M))VR_	CEGLEQM(1)VR			CEGLEQM(110)VR			0	1	0	0	0	A0A891LTK2;A0A891LW61	A0A891LTK2;A0A891LW61	A0A891LW61	MSMS	CCE20250127_Chris_Mattison_USDA_NewOrleans_Ana_o_3_PG2_hfx1	PGtreated2	569.255	2	569.255	1136.5	NaN	NaN	NaN	NaN	NaN	NaN	NaN	19.217	1	19.217	18.717	19.717	0								0	0	0	3.3294e-08	1
CEGLEQMVR	9	Oxidation (M)	_CEGLEQM(Oxidation (M))VR_	CEGLEQM(1)VR			CEGLEQM(120)VR			0	1	0	0	0	A0A891LTK2;A0A891LW61	A0A891LTK2;A0A891LW61	A0A891LW61	MSMS	CCE20250127_Chris_Mattison_USDA_NewOrleans_Ana_o_3_PG2_hfx1	PGtreated2	569.255	2	569.255	1136.5	NaN	NaN	NaN	NaN	NaN	NaN	NaN	19.313	1	19.313	18.813	19.813	0								0	0	0	5.6593e-14	1
CEGLEQMVR	9	Oxidation (M)	_CEGLEQM(Oxidation (M))VR_	CEGLEQM(1)VR			CEGLEQM(120)VR			0	1	0	0	0	A0A891LTK2;A0A891LW61	A0A891LTK2;A0A891LW61	A0A891LW61	MSMS	CCE20250127_Chris_Mattison_USDA_NewOrleans_Ana_o_3_PG2_hfx1	PGtreated2	569.256	2	569.255	1136.5	NaN	NaN	NaN	NaN	NaN	NaN	NaN	19.415	1	19.415	18.915	19.915	0								0	0	0	7.7197e-20	1
CEGLEQMVR	9	Oxidation (M)	_CEGLEQM(Oxidation (M))VR_	CEGLEQM(1)VR			CEGLEQM(120)VR			0	1	0	0	0	A0A891LTK2;A0A891LW61	A0A891LTK2;A0A891LW61	A0A891LW61	MSMS	CCE20250127_Chris_Mattison_USDA_NewOrleans_Ana_o_3_PG2_hfx1	PGtreated2	569.255	2	569.255	1136.5	NaN	NaN	NaN	NaN	NaN	NaN	NaN	19.724	1	19.724	19.224	20.224	0								0	0	0	7.5197e-15	1
CEGLEQMVR	9	Oxidation (M)	_CEGLEQM(Oxidation (M))VR_	CEGLEQM(1)VR			CEGLEQM(100)VR			0	1	0	0	0	A0A891LTK2;A0A891LW61	A0A891LTK2;A0A891LW61	A0A891LW61	MSMS	CCE20250127_Chris_Mattison_USDA_NewOrleans_Ana_o_3_PG2_hfx1	PGtreated2	569.256	2	569.255	1136.5	NaN	NaN	NaN	NaN	NaN	NaN	NaN	19.828	1	19.828	19.328	20.328	0								0	0	0	1.038e-19	1
CEGLEQMVR	9	Oxidation (M)	_CEGLEQM(Oxidation (M))VR_	CEGLEQM(1)VR			CEGLEQM(110)VR			0	1	0	0	0	A0A891LTK2;A0A891LW61	A0A891LTK2;A0A891LW61	A0A891LW61	MSMS	CCE20250127_Chris_Mattison_USDA_NewOrleans_Ana_o_3_PG2_hfx1	PGtreated2	569.256	2	569.255	1136.5	NaN	NaN	NaN	NaN	NaN	NaN	NaN	19.929	1	19.929	19.429	20.429	0								0	0	0	5.6593e-14	1
CEGLEQMVR	9	Oxidation (M)	_CEGLEQM(Oxidation (M))VR_	CEGLEQM(1)VR			CEGLEQM(100)VR			0	1	0	0	0	A0A891LTK2;A0A891LW61	A0A891LTK2;A0A891LW61	A0A891LW61	MSMS	CCE20250127_Chris_Mattison_USDA_NewOrleans_Ana_o_3_PG2_hfx1	PGtreated2	569.256	2	569.255	1136.5	NaN	NaN	NaN	NaN	NaN	NaN	NaN	20.026	1	20.026	19.526	20.526	0								0	0	0	4.7415e-10	1
CEGLEQMVR	9	Oxidation (M)	_CEGLEQM(Oxidation (M))VR_	CEGLEQM(1)VR			CEGLEQM(100)VR			0	1	0	0	0	A0A891LTK2;A0A891LW61	A0A891LTK2;A0A891LW61	A0A891LW61	MSMS	CCE20250127_Chris_Mattison_USDA_NewOrleans_Ana_o_3_PG2_hfx1	PGtreated2	569.257	2	569.255	1136.5	NaN	NaN	NaN	NaN	NaN	NaN	NaN	20.127	1	20.127	19.627	20.627	0								0	0	0	2.461e-09	1
CEGLEQMVR	9	Oxidation (M)	_CEGLEQM(Oxidation (M))VR_	CEGLEQM(1)VR			CEGLEQM(89)VR			0	1	0	0	0	A0A891LTK2;A0A891LW61	A0A891LTK2;A0A891LW61	A0A891LW61	MSMS	CCE20250127_Chris_Mattison_USDA_NewOrleans_Ana_o_3_PG2_hfx1	PGtreated2	569.257	2	569.255	1136.5	NaN	NaN	NaN	NaN	NaN	NaN	NaN	20.233	1	20.233	19.733	20.733	0								0	0	0	1.2183e-07	1
CEGLEQMVR	9	Oxidation (M)	_CEGLEQM(Oxidation (M))VR_	CEGLEQM(1)VR			CEGLEQM(89)VR			0	1	0	0	0	A0A891LTK2;A0A891LW61	A0A891LTK2;A0A891LW61	A0A891LW61	MSMS	CCE20250127_Chris_Mattison_USDA_NewOrleans_Ana_o_3_PG2_hfx1	PGtreated2	569.257	2	569.255	1136.5	NaN	NaN	NaN	NaN	NaN	NaN	NaN	20.332	1	20.332	19.832	20.832	0								0	0	0	1.7582e-07	1
CEGLEQMVR	9	Oxidation (M)	_CEGLEQM(Oxidation (M))VR_	CEGLEQM(1)VR			CEGLEQM(110)VR			0	1	0	0	0	A0A891LTK2;A0A891LW61	A0A891LTK2;A0A891LW61	A0A891LW61	MSMS	CCE20250127_Chris_Mattison_USDA_NewOrleans_Ana_o_3_PG2_hfx1	PGtreated2	569.255	2	569.255	1136.5	NaN	NaN	NaN	NaN	NaN	NaN	NaN	20.439	1	20.439	19.939	20.939	0								0	0	0	5.9032e-07	1
CEGLEQMVR	9	Oxidation (M)	_CEGLEQM(Oxidation (M))VR_	CEGLEQM(1)VR			CEGLEQM(80)VR			0	1	0	0	0	A0A891LTK2;A0A891LW61	A0A891LTK2;A0A891LW61	A0A891LW61	MSMS	CCE20250127_Chris_Mattison_USDA_NewOrleans_Ana_o_3_PG2_hfx1	PGtreated2	569.256	2	569.255	1136.5	NaN	NaN	NaN	NaN	NaN	NaN	NaN	20.537	1	20.537	20.037	21.037	0								0	0	0	9.5502e-14	1
CEGLEQMVR	9	Oxidation (M)	_CEGLEQM(Oxidation (M))VR_	CEGLEQM(1)VR			CEGLEQM(120)VR			0	1	0	0	0	A0A891LTK2;A0A891LW61	A0A891LTK2;A0A891LW61	A0A891LW61	MSMS	CCE20250127_Chris_Mattison_USDA_NewOrleans_Ana_o_3_PG2_hfx1	PGtreated2	569.256	2	569.255	1136.5	NaN	NaN	NaN	NaN	NaN	NaN	NaN	20.643	1	20.643	20.143	21.143	0								0	0	0	7.3691e-14	1
CEGLEQMVR	9	Oxidation (M)	_CEGLEQM(Oxidation (M))VR_	CEGLEQM(1)VR			CEGLEQM(110)VR			0	1	0	0	0	A0A891LTK2;A0A891LW61	A0A891LTK2;A0A891LW61	A0A891LW61	MSMS	CCE20250127_Chris_Mattison_USDA_NewOrleans_Ana_o_3_PG2_hfx1	PGtreated2	569.256	2	569.255	1136.5	NaN	NaN	NaN	NaN	NaN	NaN	NaN	20.741	1	20.741	20.241	21.241	0								0	0	0	2.1166e-09	1
CEGLEQMVR	9	Oxidation (M)	_CEGLEQM(Oxidation (M))VR_	CEGLEQM(1)VR			CEGLEQM(110)VR			0	1	0	0	0	A0A891LTK2;A0A891LW61	A0A891LTK2;A0A891LW61	A0A891LW61	MSMS	CCE20250127_Chris_Mattison_USDA_NewOrleans_Ana_o_3_PG2_hfx1	PGtreated2	569.255	2	569.255	1136.5	NaN	NaN	NaN	NaN	NaN	NaN	NaN	20.844	1	20.844	20.344	21.344	0								0	0	0	7.461e-08	1
CEGLEQMVR	9	Oxidation (M)	_CEGLEQM(Oxidation (M))VR_	CEGLEQM(1)VR			CEGLEQM(110)VR			0	1	0	0	0	A0A891LTK2;A0A891LW61	A0A891LTK2;A0A891LW61	A0A891LW61	MSMS	CCE20250127_Chris_Mattison_USDA_NewOrleans_Ana_o_3_PG2_hfx1	PGtreated2	569.254	2	569.255	1136.5	NaN	NaN	NaN	NaN	NaN	NaN	NaN	20.991	1	20.991	20.491	21.491	0								0	0	0	1.2183e-07	1
CEGLEQMVR	9	Oxidation (M)	_CEGLEQM(Oxidation (M))VR_	CEGLEQM(1)VR			CEGLEQM(89)VR			0	1	0	0	0	A0A891LTK2;A0A891LW61	A0A891LTK2;A0A891LW61	A0A891LW61	MSMS	CCE20250127_Chris_Mattison_USDA_NewOrleans_Ana_o_3_PG2_hfx1	PGtreated2	569.254	2	569.255	1136.5	NaN	NaN	NaN	NaN	NaN	NaN	NaN	21.098	1	21.098	20.598	21.598	0								0	0	0	2.9625e-07	1
CEGLEQMVR	9	Oxidation (M)	_CEGLEQM(Oxidation (M))VR_	CEGLEQM(1)VR			CEGLEQM(100)VR			0	1	0	0	0	A0A891LTK2;A0A891LW61	A0A891LTK2;A0A891LW61	A0A891LW61	MSMS	CCE20250127_Chris_Mattison_USDA_NewOrleans_Ana_o_3_PG2_hfx1	PGtreated2	569.256	2	569.255	1136.5	NaN	NaN	NaN	NaN	NaN	NaN	NaN	21.206	1	21.206	20.706	21.706	0								0	0	0	1.2529e-09	1
CEGLEQMVR	9	Oxidation (M)	_CEGLEQM(Oxidation (M))VR_	CEGLEQM(1)VR			CEGLEQM(70)VR			0	1	0	0	0	A0A891LTK2;A0A891LW61	A0A891LTK2;A0A891LW61	A0A891LW61	MSMS	CCE20250127_Chris_Mattison_USDA_NewOrleans_Ana_o_3_PG2_hfx1	PGtreated2	569.255	2	569.255	1136.5	NaN	NaN	NaN	NaN	NaN	NaN	NaN	21.332	1	21.332	20.832	21.832	0								0	0	0	7.6212e-05	1
CEGLEQMVR	9	Oxidation (M)	_CEGLEQM(Oxidation (M))VR_	CEGLEQM(1)VR			CEGLEQM(89)VR			0	1	0	0	0	A0A891LTK2;A0A891LW61	A0A891LTK2;A0A891LW61	A0A891LW61	MSMS	CCE20250127_Chris_Mattison_USDA_NewOrleans_Ana_o_3_PG2_hfx1	PGtreated2	569.256	2	569.255	1136.5	NaN	NaN	NaN	NaN	NaN	NaN	NaN	21.451	1	21.451	20.951	21.951	0								0	0	0	1.1829e-05	1
CEGLEQMVR	9	Oxidation (M)	_CEGLEQM(Oxidation (M))VR_	CEGLEQM(1)VR			CEGLEQM(110)VR			0	1	0	0	0	A0A891LTK2;A0A891LW61	A0A891LTK2;A0A891LW61	A0A891LW61	MSMS	CCE20250127_Chris_Mattison_USDA_NewOrleans_Ana_o_3_PG2_hfx1	PGtreated2	569.254	2	569.255	1136.5	NaN	NaN	NaN	NaN	NaN	NaN	NaN	21.683	1	21.683	21.183	22.183	0								0	0	0	4.7415e-10	1
CEGLEQMVR	9	Oxidation (M)	_CEGLEQM(Oxidation (M))VR_	CEGLEQM(1)VR			CEGLEQM(140)VR			0	1	0	0	0	A0A891LTK2;A0A891LW61	A0A891LTK2;A0A891LW61	A0A891LW61	MSMS	CCE20250127_Chris_Mattison_USDA_NewOrleans_Ana_o_3_PG2_hfx1	PGtreated2	569.254	2	569.255	1136.5	NaN	NaN	NaN	NaN	NaN	NaN	NaN	21.815	1	21.815	21.315	22.315	0								0	0	0	1.9507e-19	1
CEGLEQMVR	9	Oxidation (M)	_CEGLEQM(Oxidation (M))VR_	CEGLEQM(1)VR			CEGLEQM(89)VR			0	1	0	0	0	A0A891LTK2;A0A891LW61	A0A891LTK2;A0A891LW61	A0A891LW61	MSMS	CCE20250127_Chris_Mattison_USDA_NewOrleans_Ana_o_3_PG2_hfx1	PGtreated2	569.256	2	569.255	1136.5	NaN	NaN	NaN	NaN	NaN	NaN	NaN	22.257	1	22.257	21.757	22.757	0								0	0	0	1.1829e-05	1
CEGLEQMVR	9	Oxidation (M)	_CEGLEQM(Oxidation (M))VR_	CEGLEQM(1)VR			CEGLEQM(70)VR			0	1	0	0	0	A0A891LTK2;A0A891LW61	A0A891LTK2;A0A891LW61	A0A891LW61	MSMS	CCE20250127_Chris_Mattison_USDA_NewOrleans_Ana_o_3_PG2_hfx1	PGtreated2	569.256	2	569.255	1136.5	NaN	NaN	NaN	NaN	NaN	NaN	NaN	22.354	1	22.354	21.854	22.854	0								0	0	0	2.9625e-07	1
CEGLEQMVR	9	Oxidation (M)	_CEGLEQM(Oxidation (M))VR_	CEGLEQM(1)VR			CEGLEQM(89)VR			0	1	0	0	0	A0A891LTK2;A0A891LW61	A0A891LTK2;A0A891LW61	A0A891LW61	MSMS	CCE20250127_Chris_Mattison_USDA_NewOrleans_Ana_o_3_PG2_hfx1	PGtreated2	569.254	2	569.255	1136.5	NaN	NaN	NaN	NaN	NaN	NaN	NaN	22.461	1	22.461	21.961	22.961	0								0	0	0	1.1829e-05	1
CEGLEQMVR	9	Oxidation (M)	_CEGLEQM(Oxidation (M))VR_	CEGLEQM(1)VR			CEGLEQM(80)VR			0	1	0	0	0	A0A891LTK2;A0A891LW61	A0A891LTK2;A0A891LW61	A0A891LW61	MSMS	CCE20250127_Chris_Mattison_USDA_NewOrleans_Ana_o_3_PG2_hfx1	PGtreated2	569.256	2	569.255	1136.5	NaN	NaN	NaN	NaN	NaN	NaN	NaN	22.778	1	22.778	22.278	23.278	0								0	0	0	0.00013215	1
CEGLEQMVR	9	Oxidation (M)	_CEGLEQM(Oxidation (M))VR_	CEGLEQM(1)VR			CEGLEQM(83)VR			0	1	0	0	0	A0A891LTK2;A0A891LW61	A0A891LTK2;A0A891LW61	A0A891LW61	MSMS	CCE20250127_Chris_Mattison_USDA_NewOrleans_Ana_o_3_PG2_hfx1	PGtreated2	569.255	2	569.255	1136.5	NaN	NaN	NaN	NaN	NaN	NaN	NaN	22.964	1	22.964	22.464	23.464	0								0	0	0	9.3955e-07	1
CEGLEQMVR	9	Oxidation (M)	_CEGLEQM(Oxidation (M))VR_	CEGLEQM(1)VR			CEGLEQM(53)VR			0	1	0	0	0	A0A891LTK2;A0A891LW61	A0A891LTK2;A0A891LW61	A0A891LW61	MSMS	CCE20250127_Chris_Mattison_USDA_NewOrleans_Ana_o_3_PG2_hfx1	PGtreated2	569.253	2	569.255	1136.5	NaN	NaN	NaN	NaN	NaN	NaN	NaN	23.141	1	23.141	22.641	23.641	0								0	0	0	1.767e-05	1
CEGLEQMVR	9	Oxidation (M)	_CEGLEQM(Oxidation (M))VR_	CEGLEQM(1)VR			CEGLEQM(89)VR			0	1	0	0	0	A0A891LTK2;A0A891LW61	A0A891LTK2;A0A891LW61	A0A891LW61	MSMS	CCE20250127_Chris_Mattison_USDA_NewOrleans_Ana_o_3_PG2_hfx1	PGtreated2	569.252	2	569.255	1136.5	NaN	NaN	NaN	NaN	NaN	NaN	NaN	23.697	1	23.697	23.197	24.197	0								0	0	0	6.4382e-05	1
CEGLEQMVR	9	Oxidation (M)	_CEGLEQM(Oxidation (M))VR_	CEGLEQM(1)VR			CEGLEQM(100)VR			0	1	0	0	0	A0A891LTK2;A0A891LW61	A0A891LTK2;A0A891LW61	A0A891LW61	MSMS	CCE20250127_Chris_Mattison_USDA_NewOrleans_Ana_o_3_PG2_hfx1	PGtreated2	569.255	2	569.255	1136.5	NaN	NaN	NaN	NaN	NaN	NaN	NaN	23.988	1	23.988	23.488	24.488	0								0	0	0	7.9119e-07	1
CEGLEQMVR	9	Unmodified	_CEGLEQMVR_							0	0	0	0	0	A0A891LTK2;A0A891LW61	A0A891LTK2;A0A891LW61	A0A891LW61	MULTI-MSMS	CCE20241023_Tien_Vuong_ChrisMattisonLabUSDA_Ana03_control_hfx1	A_control	561.259	2	561.258	1120.5	1.6839	0.00094511	-0.4101	-0.00023017	1.2738	0.00071494	561.258	30.239	1.043	30.239	29.968	31.011	0					253	42	7	0	0	0	3.778e-26	9
CEGLEQMVR	9	Unmodified	_CEGLEQMVR_							0	0	0	0	0	A0A891LTK2;A0A891LW61	A0A891LTK2;A0A891LW61	A0A891LW61	MULTI-MSMS	CCE20241023_Tien_Vuong_ChrisMattisonLabUSDA_Ana03_control_hfx1	A_control	561.259	2	561.258	1120.5	1.9343	0.0010856	-0.53429	-0.00029987	1.4	0.00078577	561.258	31.257	1.15	31.257	30.765	31.915	0					180	38	5	0	0	0	3.1979e-25	9
CEGLEQMVR	9	Unmodified	_CEGLEQMVR_							0	0	0	0	0	A0A891LTK2;A0A891LW61	A0A891LTK2;A0A891LW61	A0A891LW61	MULTI-MSMS	CCE20241023_Tien_Vuong_ChrisMattisonLabUSDA_Ana03_control_hfx1	A_control	561.259	2	561.258	1120.5	1.8474	0.0010369	0.34986	0.00019636	2.1972	0.0012332	561.258	32.335	0.62357	32.335	31.915	32.538	0					113	22	6	0	0	0	0.00095371	6
CEGLEQMVR	9	Unmodified	_CEGLEQMVR_							0	0	0	0	0	A0A891LTK2;A0A891LW61	A0A891LTK2;A0A891LW61	A0A891LW61	MULTI-MSMS	CCE20241023_Tien_Vuong_ChrisMattisonLabUSDA_Ana03_control_hfx1	A_control	561.258	2	561.258	1120.5	1.4599	0.0008194	-0.37855	-0.00021246	1.0814	0.00060694	561.257	35.145	0.83661	35.145	34.876	35.712	0					60	32	2	0	0	0	0.020734	1
CEGLEQMVR	9	Unmodified	_CEGLEQMVR_							0	0	0	0	0	A0A891LTK2;A0A891LW61	A0A891LTK2;A0A891LW61	A0A891LW61	MSMS	CCE20241023_Tien_Vuong_ChrisMattisonLabUSDA_Ana03_control_hfx1	A_control	561.259	2	561.258	1120.5	NaN	NaN	NaN	NaN	NaN	NaN	NaN	32.646	1	32.646	32.146	33.146	0								0	0	0	0.0024097	1
CEGLEQMVR	9	Unmodified	_CEGLEQMVR_							0	0	0	0	0	A0A891LTK2;A0A891LW61	A0A891LTK2;A0A891LW61	A0A891LW61	MSMS	CCE20241023_Tien_Vuong_ChrisMattisonLabUSDA_Ana03_control_hfx1	A_control	561.259	2	561.258	1120.5	NaN	NaN	NaN	NaN	NaN	NaN	NaN	32.851	1	32.851	32.351	33.351	0								0	0	0	0.0001128	1
CEGLEQMVR	9	Unmodified	_CEGLEQMVR_							0	0	0	0	0	A0A891LTK2;A0A891LW61	A0A891LTK2;A0A891LW61	A0A891LW61	MSMS	CCE20241023_Tien_Vuong_ChrisMattisonLabUSDA_Ana03_control_hfx1	A_control	561.258	2	561.258	1120.5	NaN	NaN	NaN	NaN	NaN	NaN	NaN	33.645	1	33.645	33.145	34.145	0								0	0	0	0.018767	1
CEGLEQMVR	9	Unmodified	_CEGLEQMVR_							0	0	0	0	0	A0A891LTK2;A0A891LW61	A0A891LTK2;A0A891LW61	A0A891LW61	MSMS	CCE20241023_Tien_Vuong_ChrisMattisonLabUSDA_Ana03_control_hfx1	A_control	561.257	2	561.258	1120.5	NaN	NaN	NaN	NaN	NaN	NaN	NaN	33.816	1	33.816	33.316	34.316	0								0	0	0	1.6216e-36	1
CEGLEQMVR	9	Unmodified	_CEGLEQMVR_							0	0	0	0	0	A0A891LTK2;A0A891LW61	A0A891LTK2;A0A891LW61	A0A891LW61	MSMS	CCE20241023_Tien_Vuong_ChrisMattisonLabUSDA_Ana03_control_hfx1	A_control	561.257	2	561.258	1120.5	NaN	NaN	NaN	NaN	NaN	NaN	NaN	33.926	1	33.926	33.426	34.426	0								0	0	0	4.4976e-27	1
CEGLEQMVR	9	Unmodified	_CEGLEQMVR_							0	0	0	0	0	A0A891LTK2;A0A891LW61	A0A891LTK2;A0A891LW61	A0A891LW61	MSMS	CCE20241023_Tien_Vuong_ChrisMattisonLabUSDA_Ana03_control_hfx1	A_control	561.259	2	561.258	1120.5	NaN	NaN	NaN	NaN	NaN	NaN	NaN	34.172	1	34.172	33.672	34.672	0								0	0	0	3.3134e-27	1
CEGLEQMVR	9	Unmodified	_CEGLEQMVR_							0	0	0	0	0	A0A891LTK2;A0A891LW61	A0A891LTK2;A0A891LW61	A0A891LW61	MSMS	CCE20241023_Tien_Vuong_ChrisMattisonLabUSDA_Ana03_control_hfx1	A_control	561.258	2	561.258	1120.5	NaN	NaN	NaN	NaN	NaN	NaN	NaN	34.292	1	34.292	33.792	34.792	0								0	0	0	0.0051648	1
CEGLEQMVR	9	Unmodified	_CEGLEQMVR_							0	0	0	0	0	A0A891LTK2;A0A891LW61	A0A891LTK2;A0A891LW61	A0A891LW61	MULTI-SECPEP	CCE20241023_Tien_Vuong_ChrisMattisonLabUSDA_Ana03_control_hfx1	A_control	560.767	2	561.258	1120.5	1.5632	0.00087736	1.1706	0.000657	2.7338	0.0015344	561.258	41.579	0.67334	41.579	41.503	42.176	0					42	25	2	0	0	0	0.028037	1
CEGLEQMVR	9	Unmodified	_CEGLEQMVR_							0	0	0	0	0	A0A891LTK2;A0A891LW61	A0A891LTK2;A0A891LW61	A0A891LW61	MULTI-MSMS	CCE20241023_Tien_Vuong_ChrisMattisonLabUSDA_Ana03_PGtreated_hfx1	B_PGtreated	561.259	2	561.258	1120.5	1.2838	0.00072053	-1.2064	-0.00067712	0.077349	4.3413e-05	561.258	30.821	3.1686	30.821	30.646	33.815	0					425	173	7	0	0	0	6.7137e-19	21
CEGLEQMVR	9	Unmodified	_CEGLEQMVR_							0	0	0	0	0	A0A891LTK2;A0A891LW61	A0A891LTK2;A0A891LW61	A0A891LW61	MULTI-SECPEP	CCE20241023_Tien_Vuong_ChrisMattisonLabUSDA_Ana03_PGtreated_hfx1	B_PGtreated	561.236	2	561.258	1120.5	1.7862	0.0010025	-0.39645	-0.00022251	1.3898	0.00078002	561.257	34.676	0.78541	34.676	34.334	35.119	0					64	40	2	0	0	0	0.037671	1
CEGLEQMVR	9	Unmodified	_CEGLEQMVR_							0	0	0	0	0	A0A891LTK2;A0A891LW61	A0A891LTK2;A0A891LW61	A0A891LW61	MULTI-MSMS	CCE20250127_Chris_Mattison_USDA_NewOrleans_Ana_o_3_Control1_hfx1	control1	561.259	2	561.258	1120.5	0.57808	0.00032445	-0.064436	-3.6165e-05	0.51365	0.00028829	561.258	30.03	3.4329	30.03	29.642	33.075	0					693	223	7	0	0	0	1.2289e-45	27
CEGLEQMVR	9	Unmodified	_CEGLEQMVR_							0	0	0	0	0	A0A891LTK2;A0A891LW61	A0A891LTK2;A0A891LW61	A0A891LW61	MULTI-MSMS	CCE20250127_Chris_Mattison_USDA_NewOrleans_Ana_o_3_Control1_hfx1	control1	561.257	2	561.258	1120.5	-0.020725	-1.1632e-05	0.47862	0.00026863	0.45789	0.000257	561.257	33.78	1.6869	33.78	33.075	34.761	0					191	111	3	0	0	0	1.1852e-34	8
CEGLEQMVR	9	Unmodified	_CEGLEQMVR_							0	0	0	0	0	A0A891LTK2;A0A891LW61	A0A891LTK2;A0A891LW61	A0A891LW61	MSMS	CCE20250127_Chris_Mattison_USDA_NewOrleans_Ana_o_3_Control1_hfx1	control1	561.255	2	561.258	1120.5	NaN	NaN	NaN	NaN	NaN	NaN	NaN	58.351	1	58.351	57.851	58.851	0								0	0	0	1.0624e-09	1
CEGLEQMVR	9	Unmodified	_CEGLEQMVR_							0	0	0	0	0	A0A891LTK2;A0A891LW61	A0A891LTK2;A0A891LW61	A0A891LW61	MULTI-SECPEP	CCE20250127_Chris_Mattison_USDA_NewOrleans_Ana_o_3_Control1_hfx1	control1	560.764	2	561.258	1120.5	1.0978	0.00061615	-0.095926	-5.3839e-05	1.0019	0.00056231	561.258	41.626	0.65024	41.626	41.298	41.948	0					44	35	2	0	0	0	0.025839	1
CEGLEQMVR	9	Unmodified	_CEGLEQMVR_							0	0	0	0	0	A0A891LTK2;A0A891LW61	A0A891LTK2;A0A891LW61	A0A891LW61	MULTI-SECPEP	CCE20250127_Chris_Mattison_USDA_NewOrleans_Ana_o_3_Control1_hfx1	control1	560.765	2	561.258	1120.5	0.98004	0.00055006	-0.95526	-0.00053615	0.024778	1.3907e-05	561.257	42.324	0.15966	42.324	42.247	42.407	0					12	8	2	0	0	0	0.019427	1
CEGLEQMVR	9	Unmodified	_CEGLEQMVR_							0	0	0	0	0	A0A891LTK2;A0A891LW61	A0A891LTK2;A0A891LW61	A0A891LW61	MULTI-SECPEP	CCE20250127_Chris_Mattison_USDA_NewOrleans_Ana_o_3_Control1_hfx1	control1	560.764	2	561.258	1120.5	-0.30292	-0.00017002	0.78908	0.00044288	0.48616	0.00027286	561.258	36.983	0.37433	36.983	36.752	37.127	0					24	20	2	0	0	0	0.032121	1
CEGLEQMVR	9	Unmodified	_CEGLEQMVR_							0	0	0	0	0	A0A891LTK2;A0A891LW61	A0A891LTK2;A0A891LW61	A0A891LW61	MULTI-SECPEP	CCE20250127_Chris_Mattison_USDA_NewOrleans_Ana_o_3_Control1_hfx1	control1	560.766	2	561.258	1120.5	0.65585	0.0003681	-1.0038	-0.00056341	-0.34799	-0.00019531	561.257	58.786	0.8963	58.786	58.381	59.277	0					39	33	2	0	0	0	0.020749	1
CEGLEQMVR	9	Unmodified	_CEGLEQMVR_							0	0	0	0	0	A0A891LTK2;A0A891LW61	A0A891LTK2;A0A891LW61	A0A891LW61	MULTI-SECPEP	CCE20250127_Chris_Mattison_USDA_NewOrleans_Ana_o_3_Control1_hfx1	control1	560.767	2	561.258	1120.5	1.17	0.00065667	-0.70182	-0.0003939	0.46818	0.00026277	561.256	51.138	0.17135	51.138	51.007	51.178	0					12	7	3	0	0	0	0.022549	1
CEGLEQMVR	9	Unmodified	_CEGLEQMVR_							0	0	0	0	0	A0A891LTK2;A0A891LW61	A0A891LTK2;A0A891LW61	A0A891LW61	MULTI-MSMS	CCE20250127_Chris_Mattison_USDA_NewOrleans_Ana_o_3_Control2_hfx1	control2	561.259	2	561.258	1120.5	0.2628	0.0001475	0.10898	6.1168e-05	0.37178	0.00020867	561.258	29.81	1.7708	29.81	29.44	31.211	0					508	118	7	0	0	0	1.1074e-34	16
CEGLEQMVR	9	Unmodified	_CEGLEQMVR_							0	0	0	0	0	A0A891LTK2;A0A891LW61	A0A891LTK2;A0A891LW61	A0A891LW61	MULTI-MSMS	CCE20250127_Chris_Mattison_USDA_NewOrleans_Ana_o_3_Control2_hfx1	control2	561.258	2	561.258	1120.5	0.63958	0.00035897	1.0491	0.00058882	1.6887	0.00094779	561.258	31.555	1.9113	31.555	31.002	32.913	0					249	117	6	0	0	0	1.5196e-25	8
CEGLEQMVR	9	Unmodified	_CEGLEQMVR_							0	0	0	0	0	A0A891LTK2;A0A891LW61	A0A891LTK2;A0A891LW61	A0A891LW61	MULTI-SECPEP	CCE20250127_Chris_Mattison_USDA_NewOrleans_Ana_o_3_Control2_hfx1	control2	560.766	2	561.258	1120.5	0.51379	0.00028837	3.667	0.0020582	4.1808	0.0023465	561.76	44.639	0.20352	44.639	44.521	44.725	0					20	10	3	0	0	0	0.016107	1
CEGLEQMVR	9	Unmodified	_CEGLEQMVR_							0	0	0	0	0	A0A891LTK2;A0A891LW61	A0A891LTK2;A0A891LW61	A0A891LW61	MULTI-SECPEP	CCE20250127_Chris_Mattison_USDA_NewOrleans_Ana_o_3_Control2_hfx1	control2	560.766	2	561.258	1120.5	0.91691	0.00051462	-1.8896	-0.0010605	-0.97265	-0.00054591	561.758	52.46	0.10112	52.46	52.409	52.51	0					5	3	2	0	0	0	0.026855	1
CEGLEQMVR	9	Unmodified	_CEGLEQMVR_							0	0	0	0	0	A0A891LTK2;A0A891LW61	A0A891LTK2;A0A891LW61	A0A891LW61	MULTI-SECPEP	CCE20250127_Chris_Mattison_USDA_NewOrleans_Ana_o_3_Control2_hfx1	control2	560.766	2	561.258	1120.5	1.2596	0.00070694	0.43276	0.00024289	1.6923	0.00094983	561.76	58.753	0.26461	58.753	58.685	58.95	0					11	9	2	0	0	0	0.019393	1
CEGLEQMVR	9	Unmodified	_CEGLEQMVR_							0	0	0	0	0	A0A891LTK2;A0A891LW61	A0A891LTK2;A0A891LW61	A0A891LW61	MULTI-SECPEP	CCE20250127_Chris_Mattison_USDA_NewOrleans_Ana_o_3_Control2_hfx1	control2	560.765	2	561.258	1120.5	0.50778	0.000285	1.3114	0.00073605	1.8192	0.001021	561.76	44.79	0.18508	44.79	44.706	44.891	0					13	9	2	0	0	0	0.019147	1
CEGLEQMVR	9	Unmodified	_CEGLEQMVR_							0	0	0	0	0	A0A891LTK2;A0A891LW61	A0A891LTK2;A0A891LW61	A0A891LW61	MULTI-SECPEP	CCE20250127_Chris_Mattison_USDA_NewOrleans_Ana_o_3_Control2_hfx1	control2	560.765	2	561.258	1120.5	0.60926	0.00034195	2.1064	0.0011822	2.7156	0.0015242	561.762	49.516	0.082134	49.516	49.45	49.532	0					5	3	2	0	0	0	0.025015	1
CEGLEQMVR	9	Unmodified	_CEGLEQMVR_							0	0	0	0	0	A0A891LTK2;A0A891LW61	A0A891LTK2;A0A891LW61	A0A891LW61	MULTI-MSMS	CCE20250127_Chris_Mattison_USDA_NewOrleans_Ana_o_3_PG1_hfx1	PGtreated1	561.258	2	561.258	1120.5	0.59091	0.00033165	-0.70733	-0.00039699	-0.11641	-6.5338e-05	561.258	30.162	1.6677	30.162	29.937	31.604	0					379	115	6	0	0	0	2.7986e-35	14
CEGLEQMVR	9	Unmodified	_CEGLEQMVR_							0	0	0	0	0	A0A891LTK2;A0A891LW61	A0A891LTK2;A0A891LW61	A0A891LW61	MULTI-MSMS	CCE20250127_Chris_Mattison_USDA_NewOrleans_Ana_o_3_PG1_hfx1	PGtreated1	561.257	2	561.258	1120.5	0.79919	0.00044855	1.2522	0.0007028	2.0514	0.0011513	561.258	31.794	0.68342	31.794	31.604	32.288	0					63	45	2	0	0	0	0.0038619	1
CEGLEQMVR	9	Unmodified	_CEGLEQMVR_							0	0	0	0	0	A0A891LTK2;A0A891LW61	A0A891LTK2;A0A891LW61	A0A891LW61	MULTI-MSMS	CCE20250127_Chris_Mattison_USDA_NewOrleans_Ana_o_3_PG2_hfx1	PGtreated2	561.258	2	561.258	1120.5	0.88229	0.00049519	-1.4823	-0.00083194	-0.59998	-0.00033674	561.258	30.368	1.7509	30.368	30.086	31.837	0					408	115	7	0	0	0	1.1074e-34	16
CEGLEQMVR	9	Unmodified	_CEGLEQMVR_							0	0	0	0	0	A0A891LTK2;A0A891LW61	A0A891LTK2;A0A891LW61	A0A891LW61	MULTI-MSMS	CCE20250127_Chris_Mattison_USDA_NewOrleans_Ana_o_3_PG2_hfx1	PGtreated2	561.258	2	561.258	1120.5	1.2524	0.00070292	0.59947	0.00033646	1.8519	0.0010394	561.258	32.226	0.97955	32.226	31.837	32.817	0					85	63	2	0	0	0	4.4406e-05	2
CEGLEQMVRHQQQQEQLK	18	Oxidation (M)	_CEGLEQM(Oxidation (M))VRHQQQQEQLK_	CEGLEQM(1)VRHQQQQEQLK			CEGLEQM(66)VRHQQQQEQLK			0	1	0	0	1	A0A891LTK2;A0A891LW61	A0A891LTK2;A0A891LW61	A0A891LW61	MULTI-MSMS	CCE20241023_Tien_Vuong_ChrisMattisonLabUSDA_Ana03_PGtreated_hfx1	B_PGtreated	572.275	4	572.024	2284.07	0.80311	0.0004594	-1.2343	-0.00070608	-0.43124	-0.00024668	572.275	21.604	0.3048	21.604	21.453	21.757	0					48	14	6	0	0	0	2.3767e-24	1
CEGLEQMVRHQQQQEQLK	18	Oxidation (M)	_CEGLEQM(Oxidation (M))VRHQQQQEQLK_	CEGLEQM(1)VRHQQQQEQLK			CEGLEQM(78)VRHQQQQEQLK			0	1	0	0	1	A0A891LTK2;A0A891LW61	A0A891LTK2;A0A891LW61	A0A891LW61	MULTI-MSMS	CCE20241023_Tien_Vuong_ChrisMattisonLabUSDA_Ana03_PGtreated_hfx1	B_PGtreated	762.697	3	762.364	2284.07	-0.021373	-1.6294e-05	-1.1149	-0.00084993	-1.1362	-0.00086622	762.697	21.601	0.26028	21.601	21.475	21.736	0					41	12	5	0	0	0	3.1089e-18	1
CEGLEQMVRHQQQQEQLK	18	Oxidation (M)	_CEGLEQM(Oxidation (M))VRHQQQQEQLK_	CEGLEQM(1)VRHQQQQEQLK			CEGLEQM(16)VRHQQQQEQLK			0	1	0	0	1	A0A891LTK2;A0A891LW61	A0A891LTK2;A0A891LW61	A0A891LW61	MULTI-MSMS	CCE20241023_Tien_Vuong_ChrisMattisonLabUSDA_Ana03_PGtreated_hfx1	B_PGtreated	572.024	4	572.024	2284.07	0.81804	0.00046794	-1.5776	-0.0009024	-0.75953	-0.00043447	572.024	21.992	0.30284	21.992	21.837	22.139	0					57	14	6	0	0	0	0.0053216	1
CEGLEQMVRHQQQQEQLK	18	Oxidation (M)	_CEGLEQM(Oxidation (M))VRHQQQQEQLK_	CEGLEQM(1)VRHQQQQEQLK			CEGLEQM(59)VRHQQQQEQLK			0	1	0	0	1	A0A891LTK2;A0A891LW61	A0A891LTK2;A0A891LW61	A0A891LW61	MULTI-MSMS	CCE20241023_Tien_Vuong_ChrisMattisonLabUSDA_Ana03_PGtreated_hfx1	B_PGtreated	762.698	3	762.364	2284.07	-0.0056954	-4.342e-06	-0.36693	-0.00027973	-0.37262	-0.00028407	762.698	22.005	0.26292	22.005	21.857	22.12	0					43	12	5	0	0	0	5.0492e-18	1
CEGLEQMVRHQQQQEQLK	18	Oxidation (M),Phenylglyoxol(R)	_CEGLEQM(Oxidation (M))VR(Phenylglyoxol(R))HQQQQEQLK_	CEGLEQM(1)VRHQQQQEQLK	CEGLEQMVR(1)HQQQQEQLK		CEGLEQM(22)VRHQQQQEQLK	CEGLEQMVR(22)HQQQQEQLK		0	1	1	0	1	A0A891LTK2;A0A891LW61	A0A891LTK2;A0A891LW61	A0A891LW61	MULTI-MSMS	CCE20241023_Tien_Vuong_ChrisMattisonLabUSDA_Ana03_PGtreated_hfx1	B_PGtreated	601.283	4	601.031	2400.1	0.67194	0.00040386	0.47226	0.00028385	1.1442	0.0006877	601.282	29.931	0.46851	29.931	29.685	30.154	0					85	21	5	0	0	0	0.006996	1
CEGLEQMVRHQQQQEQLK	18	Oxidation (M),Phenylglyoxol(R)	_CEGLEQM(Oxidation (M))VR(Phenylglyoxol(R))HQQQQEQLK_	CEGLEQM(1)VRHQQQQEQLK	CEGLEQMVR(1)HQQQQEQLK		CEGLEQM(24)VRHQQQQEQLK	CEGLEQMVR(24)HQQQQEQLK		0	1	1	0	1	A0A891LTK2;A0A891LW61	A0A891LTK2;A0A891LW61	A0A891LW61	MULTI-MSMS	CCE20241023_Tien_Vuong_ChrisMattisonLabUSDA_Ana03_PGtreated_hfx1	B_PGtreated	601.283	4	601.031	2400.1	0.76217	0.00045809	0.88138	0.00052974	1.6435	0.00098782	601.032	30.309	0.51142	30.309	30.134	30.646	0					100	23	6	0	0	0	0.00066203	1
CEGLEQMVRHQQQQEQLK	18	Oxidation (M),Phenylglyoxol(R)	_CEGLEQM(Oxidation (M))VR(Phenylglyoxol(R))HQQQQEQLK_	CEGLEQM(1)VRHQQQQEQLK	CEGLEQMVR(1)HQQQQEQLK		CEGLEQM(110)VRHQQQQEQLK	CEGLEQMVR(110)HQQQQEQLK		0	1	1	0	1	A0A891LTK2;A0A891LW61	A0A891LTK2;A0A891LW61	A0A891LW61	MULTI-MSMS	CCE20241023_Tien_Vuong_ChrisMattisonLabUSDA_Ana03_PGtreated_hfx1	B_PGtreated	601.283	4	601.031	2400.1	1.1978	0.00071989	-0.3827	-0.00023002	0.81505	0.00048987	601.282	32.323	1.7119	32.323	31.644	33.355	0					402	92	7	0	0	0	1.3066e-56	4
CEGLEQMVRHQQQQEQLK	18	Oxidation (M),Phenylglyoxol(R)	_CEGLEQM(Oxidation (M))VR(Phenylglyoxol(R))HQQQQEQLK_	CEGLEQM(1)VRHQQQQEQLK	CEGLEQMVR(1)HQQQQEQLK		CEGLEQM(22)VRHQQQQEQLK	CEGLEQMVR(22)HQQQQEQLK		0	1	1	0	1	A0A891LTK2;A0A891LW61	A0A891LTK2;A0A891LW61	A0A891LW61	MULTI-MSMS	CCE20241023_Tien_Vuong_ChrisMattisonLabUSDA_Ana03_PGtreated_hfx1	B_PGtreated	801.374	3	801.039	2400.1	1.1302	0.00090535	0.49652	0.00039773	1.6267	0.0013031	801.374	32.225	1.6264	32.225	31.661	33.288	0					408	87	7	0	0	0	0.0020122	3
CEGLEQMVRHQQQQEQLK	18	Oxidation (M),Phenylglyoxol(R)	_CEGLEQM(Oxidation (M))VR(Phenylglyoxol(R))HQQQQEQLK_	CEGLEQM(1)VRHQQQQEQLK	CEGLEQMVR(1)HQQQQEQLK		CEGLEQM(44)VRHQQQQEQLK	CEGLEQMVR(44)HQQQQEQLK		0	1	1	0	1	A0A891LTK2;A0A891LW61	A0A891LTK2;A0A891LW61	A0A891LW61	MULTI-MSMS	CCE20241023_Tien_Vuong_ChrisMattisonLabUSDA_Ana03_PGtreated_hfx1	B_PGtreated	801.375	3	801.039	2400.1	1.3922	0.0011152	-0.51902	-0.00041575	0.87319	0.00069946	801.374	38.061	0.47543	38.061	37.804	38.279	0					68	20	5	0	0	0	1.8159e-05	1
CEGLEQMVRHQQQQEQLK	18	Oxidation (M),Phenylglyoxol(R)	_CEGLEQM(Oxidation (M))VR(Phenylglyoxol(R))HQQQQEQLK_	CEGLEQM(1)VRHQQQQEQLK	CEGLEQMVR(1)HQQQQEQLK		CEGLEQM(36)VRHQQQQEQLK	CEGLEQMVR(36)HQQQQEQLK		0	1	1	0	1	A0A891LTK2;A0A891LW61	A0A891LTK2;A0A891LW61	A0A891LW61	MULTI-MSMS	CCE20241023_Tien_Vuong_ChrisMattisonLabUSDA_Ana03_PGtreated_hfx1	B_PGtreated	601.283	4	601.031	2400.1	1.6154	0.00097088	0.92445	0.00055562	2.5398	0.0015265	601.283	38.618	0.72024	38.618	38.374	39.094	0					87	30	4	0	0	0	6.1194e-05	1
CEGLEQMVRHQQQQEQLK	18	Oxidation (M),Phenylglyoxol(R)	_CEGLEQM(Oxidation (M))VR(Phenylglyoxol(R))HQQQQEQLK_	CEGLEQM(1)VRHQQQQEQLK	CEGLEQMVR(1)HQQQQEQLK		CEGLEQM(100)VRHQQQQEQLK	CEGLEQMVR(100)HQQQQEQLK		0	1	1	0	1	A0A891LTK2;A0A891LW61	A0A891LTK2;A0A891LW61	A0A891LW61	MULTI-MSMS	CCE20241023_Tien_Vuong_ChrisMattisonLabUSDA_Ana03_PGtreated_hfx1	B_PGtreated	601.282	4	601.031	2400.1	1.9968	0.0012001	-1.0962	-0.00065882	0.90062	0.0005413	601.281	40.855	3.9574	40.855	39.884	43.842	0					686	175	8	0	0	0	7.8027e-34	22
CEGLEQMVRHQQQQEQLK	18	Oxidation (M),Phenylglyoxol(R)	_CEGLEQM(Oxidation (M))VR(Phenylglyoxol(R))HQQQQEQLK_	CEGLEQM(1)VRHQQQQEQLK	CEGLEQMVR(1)HQQQQEQLK		CEGLEQM(170)VRHQQQQEQLK	CEGLEQMVR(170)HQQQQEQLK		0	1	1	0	1	A0A891LTK2;A0A891LW61	A0A891LTK2;A0A891LW61	A0A891LW61	MULTI-MSMS	CCE20241023_Tien_Vuong_ChrisMattisonLabUSDA_Ana03_PGtreated_hfx1	B_PGtreated	801.373	3	801.039	2400.1	1.9293	0.0015454	-1.0812	-0.00086606	0.84813	0.00067939	801.373	40.794	3.5021	40.794	39.884	43.386	0					693	157	8	0	0	0	7.6953e-109	28
CEGLEQMVRHQQQQEQLK	18	Oxidation (M),Phenylglyoxol(R)	_CEGLEQM(Oxidation (M))VR(Phenylglyoxol(R))HQQQQEQLK_	CEGLEQM(1)VRHQQQQEQLK	CEGLEQMVR(1)HQQQQEQLK		CEGLEQM(150)VRHQQQQEQLK	CEGLEQMVR(150)HQQQQEQLK		0	1	1	0	1	A0A891LTK2;A0A891LW61	A0A891LTK2;A0A891LW61	A0A891LW61	MULTI-MSMS	CCE20250127_Chris_Mattison_USDA_NewOrleans_Ana_o_3_PG1_hfx1	PGtreated1	801.375	3	801.039	2400.1	1.4677	0.0011757	0.42631	0.00034149	1.894	0.0015172	801.374	32.088	0.85984	32.088	31.444	32.304	0					217	57	5	0	0	0	9.5379e-57	6
CEGLEQMVRHQQQQEQLK	18	Oxidation (M),Phenylglyoxol(R)	_CEGLEQM(Oxidation (M))VR(Phenylglyoxol(R))HQQQQEQLK_	CEGLEQM(1)VRHQQQQEQLK	CEGLEQMVR(1)HQQQQEQLK		CEGLEQM(88)VRHQQQQEQLK	CEGLEQMVR(88)HQQQQEQLK		0	1	1	0	1	A0A891LTK2;A0A891LW61	A0A891LTK2;A0A891LW61	A0A891LW61	MULTI-MSMS	CCE20250127_Chris_Mattison_USDA_NewOrleans_Ana_o_3_PG1_hfx1	PGtreated1	601.282	4	601.031	2400.1	0.74062	0.00044514	0.10372	6.234e-05	0.84435	0.00050748	601.282	32.091	0.85984	32.091	31.444	32.304	0					243	57	6	0	0	0	5.9389e-33	6
CEGLEQMVRHQQQQEQLK	18	Oxidation (M),Phenylglyoxol(R)	_CEGLEQM(Oxidation (M))VR(Phenylglyoxol(R))HQQQQEQLK_	CEGLEQM(1)VRHQQQQEQLK	CEGLEQMVR(1)HQQQQEQLK		CEGLEQM(140)VRHQQQQEQLK	CEGLEQMVR(140)HQQQQEQLK		0	1	1	0	1	A0A891LTK2;A0A891LW61	A0A891LTK2;A0A891LW61	A0A891LW61	MULTI-MSMS	CCE20250127_Chris_Mattison_USDA_NewOrleans_Ana_o_3_PG1_hfx1	PGtreated1	801.375	3	801.039	2400.1	1.5907	0.0012742	0.24143	0.00019339	1.8321	0.0014676	801.374	32.497	0.59442	32.497	32.288	32.882	0					153	41	5	0	0	0	4.6397e-41	3
CEGLEQMVRHQQQQEQLK	18	Oxidation (M),Phenylglyoxol(R)	_CEGLEQM(Oxidation (M))VR(Phenylglyoxol(R))HQQQQEQLK_	CEGLEQM(1)VRHQQQQEQLK	CEGLEQMVR(1)HQQQQEQLK		CEGLEQM(91)VRHQQQQEQLK	CEGLEQMVR(91)HQQQQEQLK		0	1	1	0	1	A0A891LTK2;A0A891LW61	A0A891LTK2;A0A891LW61	A0A891LW61	MULTI-MSMS	CCE20250127_Chris_Mattison_USDA_NewOrleans_Ana_o_3_PG1_hfx1	PGtreated1	601.533	4	601.031	2400.1	0.86333	0.00051889	-0.01157	-6.9539e-06	0.85176	0.00051193	601.282	32.439	0.67865	32.439	32.272	32.951	0					178	47	5	0	0	0	1.9517e-24	3
CEGLEQMVRHQQQQEQLK	18	Oxidation (M),Phenylglyoxol(R)	_CEGLEQM(Oxidation (M))VR(Phenylglyoxol(R))HQQQQEQLK_	CEGLEQM(1)VRHQQQQEQLK	CEGLEQMVR(1)HQQQQEQLK		CEGLEQM(72)VRHQQQQEQLK	CEGLEQMVR(72)HQQQQEQLK		0	1	1	0	1	A0A891LTK2;A0A891LW61	A0A891LTK2;A0A891LW61	A0A891LW61	MULTI-MSMS	CCE20250127_Chris_Mattison_USDA_NewOrleans_Ana_o_3_PG1_hfx1	PGtreated1	601.283	4	601.031	2400.1	1.668	0.0010025	0.055111	3.3123e-05	1.7231	0.0010357	601.282	40.217	1.4358	40.217	39.556	40.992	0					348	94	6	0	0	0	1.2128e-12	9
CEGLEQMVRHQQQQEQLK	18	Oxidation (M),Phenylglyoxol(R)	_CEGLEQM(Oxidation (M))VR(Phenylglyoxol(R))HQQQQEQLK_	CEGLEQM(1)VRHQQQQEQLK	CEGLEQMVR(1)HQQQQEQLK		CEGLEQM(60)VRHQQQQEQLK	CEGLEQMVR(60)HQQQQEQLK		0	1	1	0	1	A0A891LTK2;A0A891LW61	A0A891LTK2;A0A891LW61	A0A891LW61	MULTI-MSMS	CCE20250127_Chris_Mattison_USDA_NewOrleans_Ana_o_3_PG1_hfx1	PGtreated1	801.374	3	801.039	2400.1	2.4279	0.0019449	0.088804	7.1135e-05	2.5167	0.002016	801.373	40.161	1.3354	40.161	39.622	40.957	0					335	88	7	0	0	0	6.1669e-08	5
CEGLEQMVRHQQQQEQLK	18	Oxidation (M),Phenylglyoxol(R)	_CEGLEQM(Oxidation (M))VR(Phenylglyoxol(R))HQQQQEQLK_	CEGLEQM(1)VRHQQQQEQLK	CEGLEQMVR(1)HQQQQEQLK		CEGLEQM(37)VRHQQQQEQLK	CEGLEQMVR(37)HQQQQEQLK		0	1	1	0	1	A0A891LTK2;A0A891LW61	A0A891LTK2;A0A891LW61	A0A891LW61	MULTI-MSMS	CCE20250127_Chris_Mattison_USDA_NewOrleans_Ana_o_3_PG1_hfx1	PGtreated1	601.534	4	601.031	2400.1	1.4265	0.00085738	-0.12317	-7.4029e-05	1.3033	0.00078335	601.282	41.396	0.95985	41.396	40.883	41.843	0					243	61	5	0	0	0	0.0020639	2
CEGLEQMVRHQQQQEQLK	18	Oxidation (M),Phenylglyoxol(R)	_CEGLEQM(Oxidation (M))VR(Phenylglyoxol(R))HQQQQEQLK_	CEGLEQM(1)VRHQQQQEQLK	CEGLEQMVR(1)HQQQQEQLK		CEGLEQM(100)VRHQQQQEQLK	CEGLEQMVR(100)HQQQQEQLK		0	1	1	0	1	A0A891LTK2;A0A891LW61	A0A891LTK2;A0A891LW61	A0A891LW61	MULTI-MSMS	CCE20250127_Chris_Mattison_USDA_NewOrleans_Ana_o_3_PG2_hfx1	PGtreated2	801.376	3	801.039	2400.1	1.3309	0.0010661	0.64511	0.00051676	1.976	0.0015829	801.374	32.336	0.7249	32.336	31.837	32.562	0					195	46	5	0	0	0	4.4242e-67	6
CEGLEQMVRHQQQQEQLK	18	Oxidation (M),Phenylglyoxol(R)	_CEGLEQM(Oxidation (M))VR(Phenylglyoxol(R))HQQQQEQLK_	CEGLEQM(1)VRHQQQQEQLK	CEGLEQMVR(1)HQQQQEQLK		CEGLEQM(61)VRHQQQQEQLK	CEGLEQMVR(61)HQQQQEQLK		0	1	1	0	1	A0A891LTK2;A0A891LW61	A0A891LTK2;A0A891LW61	A0A891LW61	MULTI-MSMS	CCE20250127_Chris_Mattison_USDA_NewOrleans_Ana_o_3_PG2_hfx1	PGtreated2	601.282	4	601.031	2400.1	1.082	0.00065031	-0.12909	-7.7589e-05	0.9529	0.00057272	601.282	32.337	0.6894	32.337	31.905	32.594	0					181	44	5	0	0	0	2.239e-05	3
CEGLEQMVRHQQQQEQLK	18	Oxidation (M),Phenylglyoxol(R)	_CEGLEQM(Oxidation (M))VR(Phenylglyoxol(R))HQQQQEQLK_	CEGLEQM(1)VRHQQQQEQLK	CEGLEQMVR(1)HQQQQEQLK		CEGLEQM(81)VRHQQQQEQLK	CEGLEQMVR(81)HQQQQEQLK		0	1	1	0	1	A0A891LTK2;A0A891LW61	A0A891LTK2;A0A891LW61	A0A891LW61	MULTI-MSMS	CCE20250127_Chris_Mattison_USDA_NewOrleans_Ana_o_3_PG2_hfx1	PGtreated2	801.375	3	801.039	2400.1	1.4178	0.0011357	0.10616	8.5036e-05	1.5239	0.0012207	801.374	32.711	0.52542	32.711	32.52	33.045	0					128	35	5	0	0	0	2.2941e-24	3
CEGLEQMVRHQQQQEQLK	18	Oxidation (M),Phenylglyoxol(R)	_CEGLEQM(Oxidation (M))VR(Phenylglyoxol(R))HQQQQEQLK_	CEGLEQM(1)VRHQQQQEQLK	CEGLEQMVR(1)HQQQQEQLK		CEGLEQM(50)VRHQQQQEQLK	CEGLEQMVR(50)HQQQQEQLK		0	1	1	0	1	A0A891LTK2;A0A891LW61	A0A891LTK2;A0A891LW61	A0A891LW61	MULTI-MSMS	CCE20250127_Chris_Mattison_USDA_NewOrleans_Ana_o_3_PG2_hfx1	PGtreated2	601.283	4	601.031	2400.1	1.1714	0.00070404	-0.68059	-0.00040906	0.4908	0.00029499	601.281	32.747	0.52465	32.747	32.534	33.059	0					108	35	5	0	0	0	0.0020105	2
CEGLEQMVRHQQQQEQLK	18	Oxidation (M),Phenylglyoxol(R)	_CEGLEQM(Oxidation (M))VR(Phenylglyoxol(R))HQQQQEQLK_	CEGLEQM(1)VRHQQQQEQLK	CEGLEQMVR(1)HQQQQEQLK		CEGLEQM(70)VRHQQQQEQLK	CEGLEQMVR(70)HQQQQEQLK		0	1	1	0	1	A0A891LTK2;A0A891LW61	A0A891LTK2;A0A891LW61	A0A891LW61	MULTI-MSMS	CCE20250127_Chris_Mattison_USDA_NewOrleans_Ana_o_3_PG2_hfx1	PGtreated2	801.71	3	801.039	2400.1	1.8888	0.001513	-0.83052	-0.00066528	1.0583	0.00084773	801.373	40.381	1.399	40.381	39.789	41.188	0					351	90	5	0	0	0	3.3839e-12	6
CEGLEQMVRHQQQQEQLK	18	Oxidation (M),Phenylglyoxol(R)	_CEGLEQM(Oxidation (M))VR(Phenylglyoxol(R))HQQQQEQLK_	CEGLEQM(1)VRHQQQQEQLK	CEGLEQMVR(1)HQQQQEQLK		CEGLEQM(65)VRHQQQQEQLK	CEGLEQMVR(65)HQQQQEQLK		0	1	1	0	1	A0A891LTK2;A0A891LW61	A0A891LTK2;A0A891LW61	A0A891LW61	MULTI-MSMS	CCE20250127_Chris_Mattison_USDA_NewOrleans_Ana_o_3_PG2_hfx1	PGtreated2	601.282	4	601.031	2400.1	1.6486	0.00099087	-0.94566	-0.00056837	0.70295	0.00042249	601.281	40.508	1.0399	40.508	39.804	40.844	0					234	67	6	0	0	0	2.5729e-12	5
CEGLEQMVRHQQQQEQLK	18	Oxidation (M),Phenylglyoxol(R)	_CEGLEQM(Oxidation (M))VR(Phenylglyoxol(R))HQQQQEQLK_	CEGLEQM(1)VRHQQQQEQLK	CEGLEQMVR(1)HQQQQEQLK		CEGLEQM(32)VRHQQQQEQLK	CEGLEQMVR(32)HQQQQEQLK		0	1	1	0	1	A0A891LTK2;A0A891LW61	A0A891LTK2;A0A891LW61	A0A891LW61	MULTI-MSMS	CCE20250127_Chris_Mattison_USDA_NewOrleans_Ana_o_3_PG2_hfx1	PGtreated2	601.282	4	601.031	2400.1	1.2533	0.00075327	-0.4497	-0.00027028	0.8036	0.00048299	601.031	40.784	0.56808	40.784	40.714	41.282	0					111	35	4	0	0	0	0.0027792	2
CEGLEQMVRHQQQQEQLK	18	Unmodified	_CEGLEQMVRHQQQQEQLK_							0	0	0	0	1	A0A891LTK2;A0A891LW61	A0A891LTK2;A0A891LW61	A0A891LW61	MULTI-MSMS	CCE20241023_Tien_Vuong_ChrisMattisonLabUSDA_Ana03_PGtreated_hfx1	B_PGtreated	568.027	4	568.026	2268.07	1.0211	0.00058002	1.7147	0.00097399	2.7358	0.001554	568.278	30.017	0.52016	30.017	29.873	30.393	0					94	23	6	0	0	0	2.3647e-32	2
CEGLEQMVRHQQQQEQLK	18	Unmodified	_CEGLEQMVRHQQQQEQLK_							0	0	0	0	1	A0A891LTK2;A0A891LW61	A0A891LTK2;A0A891LW61	A0A891LW61	MULTI-MSMS	CCE20241023_Tien_Vuong_ChrisMattisonLabUSDA_Ana03_PGtreated_hfx1	B_PGtreated	757.368	3	757.032	2268.07	0.26545	0.00020095	1.9971	0.0015119	2.2626	0.0017128	757.368	30.018	0.4557	30.018	29.873	30.329	0					76	20	6	0	0	0	0.041099	1
CEGLEQMVRHQQQQEQLK	18	Phenylglyoxol(R)	_CEGLEQMVR(Phenylglyoxol(R))HQQQQEQLK_		CEGLEQMVR(1)HQQQQEQLK			CEGLEQMVR(180)HQQQQEQLK		0	0	1	0	1	A0A891LTK2;A0A891LW61	A0A891LTK2;A0A891LW61	A0A891LW61	MULTI-MSMS	CCE20241023_Tien_Vuong_ChrisMattisonLabUSDA_Ana03_PGtreated_hfx1	B_PGtreated	796.044	3	795.707	2384.1	1.3532	0.0010767	2.4065	0.0019149	3.7597	0.0029916	796.044	38.096	0.89401	38.096	37.85	38.744	0					169	38	7	0	0	0	1.211e-188	4
CEGLEQMVRHQQQQEQLK	18	Phenylglyoxol(R)	_CEGLEQMVR(Phenylglyoxol(R))HQQQQEQLK_		CEGLEQMVR(1)HQQQQEQLK			CEGLEQMVR(54)HQQQQEQLK		0	0	1	0	1	A0A891LTK2;A0A891LW61	A0A891LTK2;A0A891LW61	A0A891LW61	MULTI-MSMS	CCE20241023_Tien_Vuong_ChrisMattisonLabUSDA_Ana03_PGtreated_hfx1	B_PGtreated	597.284	4	597.032	2384.1	1.5516	0.00092637	-0.15765	-9.4121e-05	1.394	0.00083225	597.283	38.091	1.2419	38.091	37.804	39.045	0					187	53	6	0	0	0	7.4755e-13	2
CEGLEQMVRHQQQQEQLK	18	Phenylglyoxol(R)	_CEGLEQMVR(Phenylglyoxol(R))HQQQQEQLK_		CEGLEQMVR(1)HQQQQEQLK			CEGLEQMVR(150)HQQQQEQLK		0	0	1	0	1	A0A891LTK2;A0A891LW61	A0A891LTK2;A0A891LW61	A0A891LW61	MULTI-MSMS	CCE20241023_Tien_Vuong_ChrisMattisonLabUSDA_Ana03_PGtreated_hfx1	B_PGtreated	597.284	4	597.032	2384.1	1.9877	0.0011867	-0.8723	-0.00052079	1.1154	0.00066595	597.283	40.417	2.4161	40.417	39.865	42.281	0					436	113	7	0	0	0	4.1656e-93	12
CEGLEQMVRHQQQQEQLK	18	Phenylglyoxol(R)	_CEGLEQMVR(Phenylglyoxol(R))HQQQQEQLK_		CEGLEQMVR(1)HQQQQEQLK			CEGLEQMVR(220)HQQQQEQLK		0	0	1	0	1	A0A891LTK2;A0A891LW61	A0A891LTK2;A0A891LW61	A0A891LW61	MULTI-MSMS	CCE20241023_Tien_Vuong_ChrisMattisonLabUSDA_Ana03_PGtreated_hfx1	B_PGtreated	796.043	3	795.707	2384.1	1.7878	0.0014226	-0.7217	-0.00057426	1.0661	0.00084831	796.041	40.43	1.6241	40.43	39.921	41.545	0					395	77	8	0	0	0	3.0594e-145	12
CEGLEQMVRHQQQQEQLK	18	Phenylglyoxol(R)	_CEGLEQMVR(Phenylglyoxol(R))HQQQQEQLK_		CEGLEQMVR(1)HQQQQEQLK			CEGLEQMVR(150)HQQQQEQLK		0	0	1	0	1	A0A891LTK2;A0A891LW61	A0A891LTK2;A0A891LW61	A0A891LW61	MULTI-MSMS	CCE20250127_Chris_Mattison_USDA_NewOrleans_Ana_o_3_PG1_hfx1	PGtreated1	796.043	3	795.707	2384.1	2.426	0.0019304	-0.61795	-0.0004917	1.8081	0.0014387	796.041	39.964	1.2627	39.964	39.512	40.775	0					305	83	7	0	0	0	6.8868e-109	9
CEGLEQMVRHQQQQEQLK	18	Phenylglyoxol(R)	_CEGLEQMVR(Phenylglyoxol(R))HQQQQEQLK_		CEGLEQMVR(1)HQQQQEQLK			CEGLEQMVR(96)HQQQQEQLK		0	0	1	0	1	A0A891LTK2;A0A891LW61	A0A891LTK2;A0A891LW61	A0A891LW61	MULTI-MSMS	CCE20250127_Chris_Mattison_USDA_NewOrleans_Ana_o_3_PG1_hfx1	PGtreated1	597.284	4	597.032	2384.1	1.751	0.0010454	-0.17915	-0.00010696	1.5719	0.00093845	597.283	39.872	0.48969	39.872	39.512	40.002	0					158	31	6	0	0	0	5.6281e-48	3
CEGLEQMVRHQQQQEQLK	18	Phenylglyoxol(R)	_CEGLEQMVR(Phenylglyoxol(R))HQQQQEQLK_		CEGLEQMVR(1)HQQQQEQLK			CEGLEQMVR(110)HQQQQEQLK		0	0	1	0	1	A0A891LTK2;A0A891LW61	A0A891LTK2;A0A891LW61	A0A891LW61	MULTI-MSMS	CCE20250127_Chris_Mattison_USDA_NewOrleans_Ana_o_3_PG1_hfx1	PGtreated1	597.284	4	597.032	2384.1	1.7083	0.0010199	0.036002	2.1494e-05	1.7443	0.0010414	597.283	40.101	0.8061	40.101	39.969	40.775	0					233	53	6	0	0	0	1.1905e-56	5
CEGLEQMVRHQQQQEQLK	18	Phenylglyoxol(R)	_CEGLEQMVR(Phenylglyoxol(R))HQQQQEQLK_		CEGLEQMVR(1)HQQQQEQLK			CEGLEQMVR(170)HQQQQEQLK		0	0	1	0	1	A0A891LTK2;A0A891LW61	A0A891LTK2;A0A891LW61	A0A891LW61	MULTI-MSMS	CCE20250127_Chris_Mattison_USDA_NewOrleans_Ana_o_3_PG2_hfx1	PGtreated2	795.709	3	795.707	2384.1	1.9203	0.001528	-1.0198	-0.00081147	0.90047	0.00071651	796.041	40.338	1.5525	40.338	39.73	41.282	0					404	100	6	0	0	0	8.0901e-126	8
CEGLEQMVRHQQQQEQLK	18	Phenylglyoxol(R)	_CEGLEQMVR(Phenylglyoxol(R))HQQQQEQLK_		CEGLEQMVR(1)HQQQQEQLK			CEGLEQMVR(130)HQQQQEQLK		0	0	1	0	1	A0A891LTK2;A0A891LW61	A0A891LTK2;A0A891LW61	A0A891LW61	MULTI-MSMS	CCE20250127_Chris_Mattison_USDA_NewOrleans_Ana_o_3_PG2_hfx1	PGtreated2	597.284	4	597.032	2384.1	1.6987	0.0010142	-0.66894	-0.00039938	1.0298	0.0006148	597.283	40.204	1.2891	40.204	39.73	41.019	0					249	83	4	0	0	0	5.1547e-57	7
CEMEAQNQEYNMLLDIKTR	19	Unmodified	_CEMEAQNQEYNMLLDIKTR_							0	0	0	0	1	CON__A2A4G1	CON__A2A4G1	CON__A2A4G1	MULTI-MSMS	CCE20241023_Tien_Vuong_ChrisMattisonLabUSDA_Ana03_PGtreated_hfx1	B_PGtreated	597.531	4	597.276	2385.08	2.1422	0.0012795	3.1076	0.0018561	5.2497	0.0031356	597.529	42.544	1.1856	42.544	42.125	43.311	0					226	48	6	0	0	0	0.039313	1
CQAYYELRGNKNVVCR	16	Takahashi adduct (R)	_CQAYYELR(Takahashi adduct (R))GNKNVVCR_			CQAYYELR(0.924)GNKNVVCR(0.076)			CQAYYELR(11)GNKNVVCR(-11)	0	0	0	1	2	CON__Q28085	CON__Q28085	CON__Q28085	MULTI-MSMS	CCE20250127_Chris_Mattison_USDA_NewOrleans_Ana_o_3_Control1_hfx1	control1	761.016	3	760.682	2279.03	0.32329	0.00024592	2.8924	0.0022002	3.2157	0.0024461	761.018	46.741	1.2128	46.741	46.375	47.588	0					131	68	2	0	0	0	0.0021622	7
CQAYYELRGNKNVVCR	16	Takahashi adduct (R)	_CQAYYELR(Takahashi adduct (R))GNKNVVCR_			CQAYYELR(0.983)GNKNVVCR(0.017)			CQAYYELR(17)GNKNVVCR(-17)	0	0	0	1	2	CON__Q28085	CON__Q28085	CON__Q28085	MULTI-MSMS	CCE20250127_Chris_Mattison_USDA_NewOrleans_Ana_o_3_Control1_hfx1	control1	1141.03	2	1140.52	2279.03	1.3871	0.0015821	1.8853	0.0021502	3.2725	0.0037323	1141.02	46.76	0.42299	46.76	46.519	46.942	0					95	24	7	0	0	0	4.3443e-07	2
CQAYYELRGNKNVVCR	16	Takahashi adduct (R)	_CQAYYELR(Takahashi adduct (R))GNKNVVCR_			CQAYYELR(0.868)GNKNVVCR(0.132)			CQAYYELR(8.2)GNKNVVCR(-8.2)	0	0	0	1	2	CON__Q28085	CON__Q28085	CON__Q28085	MULTI-MSMS	CCE20250127_Chris_Mattison_USDA_NewOrleans_Ana_o_3_Control1_hfx1	control1	761.018	3	760.682	2279.03	0.46188	0.00035134	0.4922	0.00037441	0.95408	0.00072575	761.017	47.963	1.7628	47.963	47.505	49.268	0					154	86	4	0	0	0	0.0022939	1
CQAYYELRGNKNVVCR	16	Takahashi adduct (R)	_CQAYYELR(Takahashi adduct (R))GNKNVVCR_			CQAYYELR(0.917)GNKNVVCR(0.083)			CQAYYELR(10)GNKNVVCR(-10)	0	0	0	1	2	CON__Q28085	CON__Q28085	CON__Q28085	MULTI-MSMS	CCE20250127_Chris_Mattison_USDA_NewOrleans_Ana_o_3_Control1_hfx1	control1	761.019	3	760.682	2279.03	0.66552	0.00050625	1.6307	0.0012404	2.2962	0.0017467	761.018	49.852	0.76163	49.852	49.268	50.03	0					95	37	4	0	0	0	0.01108	1
CQAYYELRGNKNVVCR	16	Takahashi adduct (R)	_CQAYYELR(Takahashi adduct (R))GNKNVVCR_			CQAYYELR(0.982)GNKNVVCR(0.018)			CQAYYELR(17)GNKNVVCR(-17)	0	0	0	1	2	CON__Q28085	CON__Q28085	CON__Q28085	MULTI-MSMS	CCE20250127_Chris_Mattison_USDA_NewOrleans_Ana_o_3_Control2_hfx1	control2	761.019	3	760.682	2279.03	0.49204	0.00037429	4.333	0.003296	4.8251	0.0036703	761.019	46.544	0.80649	46.544	46.158	46.964	0					87	46	2	0	0	0	0.0016857	5
CQAYYELRGNKNVVCR	16	Takahashi adduct (R)	_CQAYYELR(Takahashi adduct (R))GNKNVVCR_			CQAYYELR(0.997)GNKNVVCR(0.003)			CQAYYELR(25)GNKNVVCR(-25)	0	0	0	1	2	CON__Q28085	CON__Q28085	CON__Q28085	MULTI-MSMS	CCE20250127_Chris_Mattison_USDA_NewOrleans_Ana_o_3_Control2_hfx1	control2	1141.03	2	1140.52	2279.03	1.1597	0.0013227	3.0765	0.0035088	4.2362	0.0048315	1141.03	46.525	0.38761	46.525	46.386	46.773	0					125	22	8	0	0	0	1.1818e-07	3
CQAYYELRGNKNVVCR	16	Takahashi adduct (R)	_CQAYYELR(Takahashi adduct (R))GNKNVVCR_			CQAYYELR(0.858)GNKNVVCR(0.142)			CQAYYELR(7.8)GNKNVVCR(-7.8)	0	0	0	1	2	CON__Q28085	CON__Q28085	CON__Q28085	MULTI-MSMS	CCE20250127_Chris_Mattison_USDA_NewOrleans_Ana_o_3_PG2_hfx1	PGtreated2	761.019	3	760.682	2279.03	1.5111	0.0011495	1.0596	0.00080604	2.5707	0.0019555	761.018	46.717	0.40929	46.717	46.574	46.983	0					101	23	7	0	0	0	0.0022616	2
CQERYKK	7	Phenylglyoxol(R)	_CQER(Phenylglyoxol(R))YKK_		CQER(1)YKK			CQER(40)YKK		0	0	1	0	2	Q8L5L6;Q8L5L5	Q8L5L6	Q8L5L6	MULTI-SECPEP	CCE20250127_Chris_Mattison_USDA_NewOrleans_Ana_o_3_Control1_hfx1	control1	564.268	2	564.269	1126.52	0.27551	0.00015546	-2.6708	-0.001507	-2.3953	-0.0013516	564.267	15.834	0.35359	15.834	15.608	15.962	0					38	20	3	0	0	0	0.040378	1
CQNLEQMVR	9	Oxidation (M)	_CQNLEQM(Oxidation (M))VR_	CQNLEQM(1)VR			CQNLEQM(160)VR			0	1	0	0	0	Q8H2B8;A0A891LTQ0	Q8H2B8;A0A891LTQ0	Q8H2B8	MULTI-MSMS	CCE20241023_Tien_Vuong_ChrisMattisonLabUSDA_Ana03_control_hfx1	A_control	597.274	2	597.274	1192.53	1.043	0.00062294	-1.039	-0.00062057	0.0039649	2.3681e-06	597.274	13.574	1.1134	13.574	13.105	14.219	0					225	52	6	0	0	0	8.1459e-26	9
CQNLEQMVR	9	Oxidation (M)	_CQNLEQM(Oxidation (M))VR_	CQNLEQM(1)VR			CQNLEQM(110)VR			0	1	0	0	0	Q8H2B8;A0A891LTQ0	Q8H2B8;A0A891LTQ0	Q8H2B8	MULTI-MSMS	CCE20241023_Tien_Vuong_ChrisMattisonLabUSDA_Ana03_control_hfx1	A_control	597.275	2	597.274	1192.53	1.0432	0.00062305	-0.80197	-0.00047899	0.24119	0.00014406	597.274	14.397	1.4878	14.397	14.086	15.574	0					243	68	7	0	0	0	1.1439e-07	13
CQNLEQMVR	9	Oxidation (M)	_CQNLEQM(Oxidation (M))VR_	CQNLEQM(1)VR			CQNLEQM(100)VR			0	1	0	0	0	Q8H2B8;A0A891LTQ0	Q8H2B8;A0A891LTQ0	Q8H2B8	MULTI-MSMS	CCE20241023_Tien_Vuong_ChrisMattisonLabUSDA_Ana03_control_hfx1	A_control	597.274	2	597.274	1192.53	1.2746	0.00076131	0.27887	0.00016656	1.5535	0.00092787	597.274	16.915	2.4191	16.915	15.574	17.993	0					206	110	4	0	0	0	5.6719e-09	18
CQNLEQMVR	9	Oxidation (M)	_CQNLEQM(Oxidation (M))VR_	CQNLEQM(1)VR			CQNLEQM(130)VR			0	1	0	0	0	Q8H2B8;A0A891LTQ0	Q8H2B8;A0A891LTQ0	Q8H2B8	MULTI-MSMS	CCE20241023_Tien_Vuong_ChrisMattisonLabUSDA_Ana03_control_hfx1	A_control	597.273	2	597.274	1192.53	1.4255	0.00085141	0.046723	2.7906e-05	1.4722	0.00087931	597.273	18.673	1.3986	18.673	17.993	19.391	0					189	65	4	0	0	0	1.0194e-17	14
CQNLEQMVR	9	Oxidation (M)	_CQNLEQM(Oxidation (M))VR_	CQNLEQM(1)VR			CQNLEQM(110)VR			0	1	0	0	0	Q8H2B8;A0A891LTQ0	Q8H2B8;A0A891LTQ0	Q8H2B8	MULTI-MSMS	CCE20241023_Tien_Vuong_ChrisMattisonLabUSDA_Ana03_control_hfx1	A_control	597.274	2	597.274	1192.53	1.2703	0.00075874	1.1983	0.00071569	2.4686	0.0014744	597.274	19.527	0.54311	19.527	19.391	19.935	0					37	23	3	0	0	0	2.3658e-05	2
CQNLEQMVR	9	Oxidation (M)	_CQNLEQM(Oxidation (M))VR_	CQNLEQM(1)VR			CQNLEQM(69)VR			0	1	0	0	0	Q8H2B8;A0A891LTQ0	Q8H2B8;A0A891LTQ0	Q8H2B8	MULTI-MSMS	CCE20241023_Tien_Vuong_ChrisMattisonLabUSDA_Ana03_control_hfx1	A_control	597.275	2	597.274	1192.53	1.149	0.00068628	1.1129	0.00066473	2.262	0.001351	597.274	20.132	0.43047	20.132	19.935	20.365	0					26	20	2	0	0	0	0.001191	2
CQNLEQMVR	9	Oxidation (M)	_CQNLEQM(Oxidation (M))VR_	CQNLEQM(1)VR			CQNLEQM(110)VR			0	1	0	0	0	Q8H2B8;A0A891LTQ0	Q8H2B8;A0A891LTQ0	Q8H2B8	MULTI-MSMS	CCE20241023_Tien_Vuong_ChrisMattisonLabUSDA_Ana03_control_hfx1	A_control	597.275	2	597.274	1192.53	0.98328	0.00058729	0.76886	0.00045922	1.7521	0.0010465	597.274	21.029	0.94492	21.029	20.365	21.31	0					82	43	2	0	0	0	1.0194e-17	9
CQNLEQMVR	9	Oxidation (M)	_CQNLEQM(Oxidation (M))VR_	CQNLEQM(1)VR			CQNLEQM(38)VR			0	1	0	0	0	Q8H2B8;A0A891LTQ0	Q8H2B8;A0A891LTQ0	Q8H2B8	MULTI-MSMS	CCE20241023_Tien_Vuong_ChrisMattisonLabUSDA_Ana03_control_hfx1	A_control	597.274	2	597.274	1192.53	0.86076	0.00051411	0.37255	0.00022251	1.2333	0.00073663	597.274	21.608	0.49364	21.608	21.31	21.804	0					37	21	2	0	0	0	0.0022492	3
CQNLEQMVR	9	Oxidation (M)	_CQNLEQM(Oxidation (M))VR_	CQNLEQM(1)VR			CQNLEQM(110)VR			0	1	0	0	0	Q8H2B8;A0A891LTQ0	Q8H2B8;A0A891LTQ0	Q8H2B8	MULTI-MSMS	CCE20241023_Tien_Vuong_ChrisMattisonLabUSDA_Ana03_control_hfx1	A_control	597.274	2	597.274	1192.53	1.0366	0.00061915	1.9578	0.0011694	2.9945	0.0017885	597.275	22.326	0.83228	22.326	21.804	22.636	0					84	34	3	0	0	0	3.3102e-05	4
CQNLEQMVR	9	Oxidation (M)	_CQNLEQM(Oxidation (M))VR_	CQNLEQM(1)VR			CQNLEQM(20)VR			0	1	0	0	0	Q8H2B8;A0A891LTQ0	Q8H2B8;A0A891LTQ0	Q8H2B8	MULTI-MSMS	CCE20241023_Tien_Vuong_ChrisMattisonLabUSDA_Ana03_control_hfx1	A_control	597.275	2	597.274	1192.53	1.363	0.00081411	1.5813	0.00094445	2.9443	0.0017586	597.274	23.44	0.4914	23.44	23.279	23.77	0					45	18	3	0	0	0	0.011476	1
CQNLEQMVR	9	Oxidation (M)	_CQNLEQM(Oxidation (M))VR_	CQNLEQM(1)VR			CQNLEQM(60)VR			0	1	0	0	0	Q8H2B8;A0A891LTQ0	Q8H2B8;A0A891LTQ0	Q8H2B8	MULTI-MSMS	CCE20241023_Tien_Vuong_ChrisMattisonLabUSDA_Ana03_control_hfx1	A_control	597.275	2	597.274	1192.53	1.5133	0.00090384	1.0841	0.00064753	2.5974	0.0015514	597.274	24.007	0.61362	24.007	23.715	24.329	0					48	24	2	0	0	0	0.00052647	4
CQNLEQMVR	9	Oxidation (M)	_CQNLEQM(Oxidation (M))VR_	CQNLEQM(1)VR			CQNLEQM(150)VR			0	1	0	0	0	Q8H2B8;A0A891LTQ0	Q8H2B8;A0A891LTQ0	Q8H2B8	MULTI-MSMS	CCE20241023_Tien_Vuong_ChrisMattisonLabUSDA_Ana03_control_hfx1	A_control	597.274	2	597.274	1192.53	1.6871	0.0010077	0.015225	9.0935e-06	1.7023	0.0010167	597.273	24.755	0.83204	24.755	24.205	25.037	0					69	33	3	0	0	0	2.6093e-25	4
CQNLEQMVR	9	Oxidation (M)	_CQNLEQM(Oxidation (M))VR_	CQNLEQM(1)VR			CQNLEQM(100)VR			0	1	0	0	0	Q8H2B8;A0A891LTQ0	Q8H2B8;A0A891LTQ0	Q8H2B8	MULTI-MSMS	CCE20241023_Tien_Vuong_ChrisMattisonLabUSDA_Ana03_control_hfx1	A_control	597.275	2	597.274	1192.53	1.7765	0.0010611	0.36939	0.00022063	2.1459	0.0012817	597.274	25.189	0.63187	25.189	25.013	25.645	0					49	26	2	0	0	0	3.3102e-05	3
CQNLEQMVR	9	Oxidation (M)	_CQNLEQM(Oxidation (M))VR_	CQNLEQM(1)VR			CQNLEQM(30)VR			0	1	0	0	0	Q8H2B8;A0A891LTQ0	Q8H2B8;A0A891LTQ0	Q8H2B8	MULTI-MSMS	CCE20241023_Tien_Vuong_ChrisMattisonLabUSDA_Ana03_control_hfx1	A_control	597.274	2	597.274	1192.53	1.5561	0.00092939	0.2327	0.00013898	1.7888	0.0010684	597.274	25.89	0.55132	25.89	25.645	26.196	0					60	22	3	0	0	0	0.0024101	3
CQNLEQMVR	9	Oxidation (M)	_CQNLEQM(Oxidation (M))VR_	CQNLEQM(1)VR			CQNLEQM(69)VR			0	1	0	0	0	Q8H2B8;A0A891LTQ0	Q8H2B8;A0A891LTQ0	Q8H2B8	MULTI-MSMS	CCE20241023_Tien_Vuong_ChrisMattisonLabUSDA_Ana03_control_hfx1	A_control	597.275	2	597.274	1192.53	1.2806	0.00076488	0.49659	0.0002966	1.7772	0.0010615	597.274	26.605	0.89048	26.605	26.17	27.06	0					129	36	5	0	0	0	0.0076702	1
CQNLEQMVR	9	Oxidation (M)	_CQNLEQM(Oxidation (M))VR_	CQNLEQM(1)VR			CQNLEQM(180)VR			0	1	0	0	0	Q8H2B8;A0A891LTQ0	Q8H2B8;A0A891LTQ0	Q8H2B8	MULTI-MSMS	CCE20241023_Tien_Vuong_ChrisMattisonLabUSDA_Ana03_control_hfx1	A_control	597.274	2	597.274	1192.53	0.94016	0.00056153	-0.49172	-0.00029369	0.44844	0.00026784	597.274	27.449	1.7803	27.449	26.959	28.739	0					219	76	4	0	0	0	2.2804e-25	15
CQNLEQMVR	9	Oxidation (M)	_CQNLEQM(Oxidation (M))VR_	CQNLEQM(1)VR			CQNLEQM(60)VR			0	1	0	0	0	Q8H2B8;A0A891LTQ0	Q8H2B8;A0A891LTQ0	Q8H2B8	MULTI-MSMS	CCE20241023_Tien_Vuong_ChrisMattisonLabUSDA_Ana03_control_hfx1	A_control	597.274	2	597.274	1192.53	1.6875	0.0010079	0.15775	9.4219e-05	1.8452	0.0011021	597.274	30.642	0.78233	30.642	30.301	31.083	0					48	32	2	0	0	0	0.012557	1
CQNLEQMVR	9	Oxidation (M)	_CQNLEQM(Oxidation (M))VR_	CQNLEQM(1)VR			CQNLEQM(150)VR			0	1	0	0	0	Q8H2B8;A0A891LTQ0	Q8H2B8;A0A891LTQ0	Q8H2B8	MULTI-MSMS	CCE20241023_Tien_Vuong_ChrisMattisonLabUSDA_Ana03_PGtreated_hfx1	B_PGtreated	597.275	2	597.274	1192.53	0.80757	0.00048234	-1.3962	-0.00083388	-0.58859	-0.00035155	597.275	14.911	1.6636	14.911	14.141	15.805	0					331	82	6	0	0	0	7.2872e-35	13
CQNLEQMVR	9	Oxidation (M)	_CQNLEQM(Oxidation (M))VR_	CQNLEQM(1)VR			CQNLEQM(96)VR			0	1	0	0	0	Q8H2B8;A0A891LTQ0	Q8H2B8;A0A891LTQ0	Q8H2B8	MULTI-MSMS	CCE20241023_Tien_Vuong_ChrisMattisonLabUSDA_Ana03_PGtreated_hfx1	B_PGtreated	597.275	2	597.274	1192.53	0.83483	0.00049862	1.0116	0.00060422	1.8465	0.0011028	597.274	15.644	0.52311	15.644	15.542	16.065	0					39	22	2	0	0	0	1.415e-05	4
CQNLEQMVR	9	Oxidation (M)	_CQNLEQM(Oxidation (M))VR_	CQNLEQM(1)VR			CQNLEQM(89)VR			0	1	0	0	0	Q8H2B8;A0A891LTQ0	Q8H2B8;A0A891LTQ0	Q8H2B8	MULTI-MSMS	CCE20241023_Tien_Vuong_ChrisMattisonLabUSDA_Ana03_PGtreated_hfx1	B_PGtreated	597.274	2	597.274	1192.53	0.86739	0.00051807	1.828	0.0010918	2.6953	0.0016099	597.274	16.315	0.8358	16.315	15.947	16.783	0					130	37	7	0	0	0	0.00028832	7
CQNLEQMVR	9	Oxidation (M)	_CQNLEQM(Oxidation (M))VR_	CQNLEQM(1)VR			CQNLEQM(130)VR			0	1	0	0	0	Q8H2B8;A0A891LTQ0	Q8H2B8;A0A891LTQ0	Q8H2B8	MULTI-MSMS	CCE20241023_Tien_Vuong_ChrisMattisonLabUSDA_Ana03_PGtreated_hfx1	B_PGtreated	597.274	2	597.274	1192.53	0.92452	0.00055219	0.36585	0.00021851	1.2904	0.0007707	597.274	17.11	2.1087	17.11	16.547	18.656	0					169	97	4	0	0	0	5.1015e-08	12
CQNLEQMVR	9	Oxidation (M)	_CQNLEQM(Oxidation (M))VR_	CQNLEQM(1)VR			CQNLEQM(86)VR			0	1	0	0	0	Q8H2B8;A0A891LTQ0	Q8H2B8;A0A891LTQ0	Q8H2B8	MULTI-MSMS	CCE20241023_Tien_Vuong_ChrisMattisonLabUSDA_Ana03_PGtreated_hfx1	B_PGtreated	597.272	2	597.274	1192.53	1.0196	0.000609	-2.9183	-0.001743	-1.8987	-0.001134	597.272	18.825	0.62706	18.825	18.429	19.056	0					69	28	4	0	0	0	2.7502e-05	3
CQNLEQMVR	9	Oxidation (M)	_CQNLEQM(Oxidation (M))VR_	CQNLEQM(1)VR			CQNLEQM(100)VR			0	1	0	0	0	Q8H2B8;A0A891LTQ0	Q8H2B8;A0A891LTQ0	Q8H2B8	MULTI-MSMS	CCE20241023_Tien_Vuong_ChrisMattisonLabUSDA_Ana03_PGtreated_hfx1	B_PGtreated	597.274	2	597.274	1192.53	1.011	0.00060384	1.2913	0.00077128	2.3023	0.0013751	597.273	19.232	0.97404	19.232	18.945	19.919	0					134	43	5	0	0	0	1.0194e-17	6
CQNLEQMVR	9	Oxidation (M)	_CQNLEQM(Oxidation (M))VR_	CQNLEQM(1)VR			CQNLEQM(69)VR			0	1	0	0	0	Q8H2B8;A0A891LTQ0	Q8H2B8;A0A891LTQ0	Q8H2B8	MULTI-MSMS	CCE20241023_Tien_Vuong_ChrisMattisonLabUSDA_Ana03_PGtreated_hfx1	B_PGtreated	597.275	2	597.274	1192.53	0.66527	0.00039735	0.76338	0.00045595	1.4287	0.0008533	597.275	22.307	1.0182	22.307	21.899	22.917	0					103	46	4	0	0	0	0.00057629	8
CQNLEQMVR	9	Oxidation (M)	_CQNLEQM(Oxidation (M))VR_	CQNLEQM(1)VR			CQNLEQM(86)VR			0	1	0	0	0	Q8H2B8;A0A891LTQ0	Q8H2B8;A0A891LTQ0	Q8H2B8	MULTI-MSMS	CCE20241023_Tien_Vuong_ChrisMattisonLabUSDA_Ana03_PGtreated_hfx1	B_PGtreated	597.274	2	597.274	1192.53	0.91952	0.0005492	1.5158	0.00090532	2.4353	0.0014545	597.274	23.407	1.1643	23.407	22.895	24.059	0					66	49	2	0	0	0	1.415e-05	6
CQNLEQMVR	9	Oxidation (M)	_CQNLEQM(Oxidation (M))VR_	CQNLEQM(1)VR			CQNLEQM(37)VR			0	1	0	0	0	Q8H2B8;A0A891LTQ0	Q8H2B8;A0A891LTQ0	Q8H2B8	MULTI-MSMS	CCE20241023_Tien_Vuong_ChrisMattisonLabUSDA_Ana03_PGtreated_hfx1	B_PGtreated	597.273	2	597.274	1192.53	1.3386	0.00079953	-0.62239	-0.00037174	0.71624	0.00042779	597.273	25.049	0.84868	25.049	24.575	25.424	0					65	36	3	0	0	0	0.011168	1
CQNLEQMVR	9	Oxidation (M)	_CQNLEQM(Oxidation (M))VR_	CQNLEQM(1)VR			CQNLEQM(25)VR			0	1	0	0	0	Q8H2B8;A0A891LTQ0	Q8H2B8;A0A891LTQ0	Q8H2B8	MULTI-MSMS	CCE20241023_Tien_Vuong_ChrisMattisonLabUSDA_Ana03_PGtreated_hfx1	B_PGtreated	597.274	2	597.274	1192.53	1.295	0.00077349	-0.36437	-0.00021763	0.93068	0.00055587	597.273	26.959	1.9182	26.959	25.77	27.688	0					230	87	4	0	0	0	0.012267	6
CQNLEQMVR	9	Oxidation (M)	_CQNLEQM(Oxidation (M))VR_	CQNLEQM(1)VR			CQNLEQM(140)VR			0	1	0	0	0	Q8H2B8;A0A891LTQ0	Q8H2B8;A0A891LTQ0	Q8H2B8	MULTI-MSMS	CCE20241023_Tien_Vuong_ChrisMattisonLabUSDA_Ana03_PGtreated_hfx1	B_PGtreated	597.274	2	597.274	1192.53	0.74689	0.0004461	-0.66244	-0.00039566	0.084459	5.0445e-05	597.274	27.911	2.1854	27.911	27.323	29.508	0					279	110	4	0	0	0	1.6525e-25	11
CQNLEQMVR	9	Oxidation (M)	_CQNLEQM(Oxidation (M))VR_	CQNLEQM(1)VR			CQNLEQM(52)VR			0	1	0	0	0	Q8H2B8;A0A891LTQ0	Q8H2B8;A0A891LTQ0	Q8H2B8	MULTI-MSMS	CCE20241023_Tien_Vuong_ChrisMattisonLabUSDA_Ana03_PGtreated_hfx1	B_PGtreated	597.275	2	597.274	1192.53	1.4767	0.00088197	0.48164	0.00028767	1.9583	0.0011696	597.274	34.758	0.26572	34.758	34.596	34.862	0					26	13	2	0	0	0	0.014476	1
CQNLEQMVR	9	Oxidation (M)	_CQNLEQM(Oxidation (M))VR_	CQNLEQM(1)VR			CQNLEQM(37)VR			0	1	0	0	0	Q8H2B8;A0A891LTQ0	Q8H2B8;A0A891LTQ0	Q8H2B8	MSMS	CCE20241023_Tien_Vuong_ChrisMattisonLabUSDA_Ana03_PGtreated_hfx1	B_PGtreated	597.276	2	597.274	1192.53	NaN	NaN	NaN	NaN	NaN	NaN	NaN	19.689	1	19.689	19.189	20.189	0								0	0	0	0.0011824	1
CQNLEQMVR	9	Oxidation (M)	_CQNLEQM(Oxidation (M))VR_	CQNLEQM(1)VR			CQNLEQM(66)VR			0	1	0	0	0	Q8H2B8;A0A891LTQ0	Q8H2B8;A0A891LTQ0	Q8H2B8	MSMS	CCE20241023_Tien_Vuong_ChrisMattisonLabUSDA_Ana03_PGtreated_hfx1	B_PGtreated	597.276	2	597.274	1192.53	NaN	NaN	NaN	NaN	NaN	NaN	NaN	19.794	1	19.794	19.294	20.294	0								0	0	0	8.5568e-07	1
CQNLEQMVR	9	Oxidation (M)	_CQNLEQM(Oxidation (M))VR_	CQNLEQM(1)VR			CQNLEQM(62)VR			0	1	0	0	0	Q8H2B8;A0A891LTQ0	Q8H2B8;A0A891LTQ0	Q8H2B8	MSMS	CCE20241023_Tien_Vuong_ChrisMattisonLabUSDA_Ana03_PGtreated_hfx1	B_PGtreated	597.275	2	597.274	1192.53	NaN	NaN	NaN	NaN	NaN	NaN	NaN	19.901	1	19.901	19.401	20.401	0								0	0	0	1.767e-05	1
CQNLEQMVR	9	Oxidation (M)	_CQNLEQM(Oxidation (M))VR_	CQNLEQM(1)VR			CQNLEQM(52)VR			0	1	0	0	0	Q8H2B8;A0A891LTQ0	Q8H2B8;A0A891LTQ0	Q8H2B8	MSMS	CCE20241023_Tien_Vuong_ChrisMattisonLabUSDA_Ana03_PGtreated_hfx1	B_PGtreated	597.274	2	597.274	1192.53	NaN	NaN	NaN	NaN	NaN	NaN	NaN	20.254	1	20.254	19.754	20.754	0								0	0	0	7.1107e-07	1
CQNLEQMVR	9	Oxidation (M)	_CQNLEQM(Oxidation (M))VR_	CQNLEQM(1)VR			CQNLEQM(96)VR			0	1	0	0	0	Q8H2B8;A0A891LTQ0	Q8H2B8;A0A891LTQ0	Q8H2B8	MSMS	CCE20241023_Tien_Vuong_ChrisMattisonLabUSDA_Ana03_PGtreated_hfx1	B_PGtreated	597.275	2	597.274	1192.53	NaN	NaN	NaN	NaN	NaN	NaN	NaN	20.944	1	20.944	20.444	21.444	0								0	0	0	3.1117e-09	1
CQNLEQMVR	9	Oxidation (M)	_CQNLEQM(Oxidation (M))VR_	CQNLEQM(1)VR			CQNLEQM(60)VR			0	1	0	0	0	Q8H2B8;A0A891LTQ0	Q8H2B8;A0A891LTQ0	Q8H2B8	MSMS	CCE20241023_Tien_Vuong_ChrisMattisonLabUSDA_Ana03_PGtreated_hfx1	B_PGtreated	597.275	2	597.274	1192.53	NaN	NaN	NaN	NaN	NaN	NaN	NaN	21.166	1	21.166	20.666	21.666	0								0	0	0	4.6922e-05	1
CQNLEQMVR	9	Oxidation (M)	_CQNLEQM(Oxidation (M))VR_	CQNLEQM(1)VR			CQNLEQM(38)VR			0	1	0	0	0	Q8H2B8;A0A891LTQ0	Q8H2B8;A0A891LTQ0	Q8H2B8	MULTI-SECPEP	CCE20241023_Tien_Vuong_ChrisMattisonLabUSDA_Ana03_PGtreated_hfx1	B_PGtreated	596.758	2	597.274	1192.53	1.4885	0.00088903	0.26552	0.00015859	1.754	0.0010476	597.273	25.669	0.74777	25.669	25.211	25.958	0					51	31	3	0	0	0	0.027182	1
CQNLEQMVR	9	Oxidation (M)	_CQNLEQM(Oxidation (M))VR_	CQNLEQM(1)VR			CQNLEQM(130)VR			0	1	0	0	0	Q8H2B8;A0A891LTQ0	Q8H2B8;A0A891LTQ0	Q8H2B8	MULTI-MSMS	CCE20250127_Chris_Mattison_USDA_NewOrleans_Ana_o_3_Control1_hfx1	control1	597.275	2	597.274	1192.53	0.31391	0.00018749	-2.1269	-0.0012704	-1.813	-0.0010829	597.274	12.975	1.9122	12.975	11.694	13.606	0					554	107	6	0	0	0	7.318e-18	17
CQNLEQMVR	9	Oxidation (M)	_CQNLEQM(Oxidation (M))VR_	CQNLEQM(1)VR			CQNLEQM(150)VR			0	1	0	0	0	Q8H2B8;A0A891LTQ0	Q8H2B8;A0A891LTQ0	Q8H2B8	MULTI-MSMS	CCE20250127_Chris_Mattison_USDA_NewOrleans_Ana_o_3_Control1_hfx1	control1	597.274	2	597.274	1192.53	0.4341	0.00025928	-0.62148	-0.00037119	-0.18738	-0.00011192	597.273	13.836	0.6969	13.836	13.505	14.202	0					104	41	3	0	0	0	1.6113e-25	7
CQNLEQMVR	9	Oxidation (M)	_CQNLEQM(Oxidation (M))VR_	CQNLEQM(1)VR			CQNLEQM(130)VR			0	1	0	0	0	Q8H2B8;A0A891LTQ0	Q8H2B8;A0A891LTQ0	Q8H2B8	MULTI-MSMS	CCE20250127_Chris_Mattison_USDA_NewOrleans_Ana_o_3_Control1_hfx1	control1	597.274	2	597.274	1192.53	0.47409	0.00028316	-0.32376	-0.00019338	0.15032	8.9785e-05	597.274	14.615	0.92015	14.615	14.026	14.946	0					173	54	4	0	0	0	5.6719e-09	7
CQNLEQMVR	9	Oxidation (M)	_CQNLEQM(Oxidation (M))VR_	CQNLEQM(1)VR			CQNLEQM(150)VR			0	1	0	0	0	Q8H2B8;A0A891LTQ0	Q8H2B8;A0A891LTQ0	Q8H2B8	MULTI-MSMS	CCE20250127_Chris_Mattison_USDA_NewOrleans_Ana_o_3_Control1_hfx1	control1	597.274	2	597.274	1192.53	0.26394	0.00015765	-1.4846	-0.00088669	-1.2206	-0.00072905	597.275	15.925	1.7783	15.925	14.897	16.675	0					537	110	6	0	0	0	3.6233e-18	19
CQNLEQMVR	9	Oxidation (M)	_CQNLEQM(Oxidation (M))VR_	CQNLEQM(1)VR			CQNLEQM(150)VR			0	1	0	0	0	Q8H2B8;A0A891LTQ0	Q8H2B8;A0A891LTQ0	Q8H2B8	MULTI-MSMS	CCE20250127_Chris_Mattison_USDA_NewOrleans_Ana_o_3_Control1_hfx1	control1	597.275	2	597.274	1192.53	0.09382	5.6036e-05	-1.1111	-0.00066365	-1.0173	-0.00060762	597.274	17.046	1.6686	17.046	16.607	18.275	0					347	94	6	0	0	0	2.6093e-25	16
CQNLEQMVR	9	Oxidation (M)	_CQNLEQM(Oxidation (M))VR_	CQNLEQM(1)VR			CQNLEQM(160)VR			0	1	0	0	0	Q8H2B8;A0A891LTQ0	Q8H2B8;A0A891LTQ0	Q8H2B8	MULTI-MSMS	CCE20250127_Chris_Mattison_USDA_NewOrleans_Ana_o_3_Control1_hfx1	control1	597.275	2	597.274	1192.53	-0.17913	-0.00010699	-0.25812	-0.00015417	-0.43725	-0.00026116	597.274	20.609	3.0627	20.609	18.275	21.338	0					344	168	5	0	0	0	1.3177e-25	32
CQNLEQMVR	9	Oxidation (M)	_CQNLEQM(Oxidation (M))VR_	CQNLEQM(1)VR			CQNLEQM(150)VR			0	1	0	0	0	Q8H2B8;A0A891LTQ0	Q8H2B8;A0A891LTQ0	Q8H2B8	MULTI-MSMS	CCE20250127_Chris_Mattison_USDA_NewOrleans_Ana_o_3_Control1_hfx1	control1	597.275	2	597.274	1192.53	-0.042134	-2.5166e-05	0.51394	0.00030696	0.47181	0.0002818	597.274	21.822	1.9524	21.822	21.321	23.273	0					409	118	5	0	0	0	1.6363e-45	19
CQNLEQMVR	9	Oxidation (M)	_CQNLEQM(Oxidation (M))VR_	CQNLEQM(1)VR			CQNLEQM(150)VR			0	1	0	0	0	Q8H2B8;A0A891LTQ0	Q8H2B8;A0A891LTQ0	Q8H2B8	MULTI-MSMS	CCE20250127_Chris_Mattison_USDA_NewOrleans_Ana_o_3_Control1_hfx1	control1	597.273	2	597.274	1192.53	0.26735	0.00015968	-0.16983	-0.00010144	0.097513	5.8242e-05	597.274	23.706	1.8979	23.706	23.172	25.069	0					388	114	5	0	0	0	1.1937e-34	19
CQNLEQMVR	9	Oxidation (M)	_CQNLEQM(Oxidation (M))VR_	CQNLEQM(1)VR			CQNLEQM(110)VR			0	1	0	0	0	Q8H2B8;A0A891LTQ0	Q8H2B8;A0A891LTQ0	Q8H2B8	MULTI-MSMS	CCE20250127_Chris_Mattison_USDA_NewOrleans_Ana_o_3_Control1_hfx1	control1	597.273	2	597.274	1192.53	-0.31968	-0.00019094	0.44621	0.00026651	0.12653	7.5572e-05	597.274	25.929	0.90107	25.929	25.419	26.32	0					195	54	5	0	0	0	5.9427e-12	7
CQNLEQMVR	9	Oxidation (M)	_CQNLEQM(Oxidation (M))VR_	CQNLEQM(1)VR			CQNLEQM(150)VR			0	1	0	0	0	Q8H2B8;A0A891LTQ0	Q8H2B8;A0A891LTQ0	Q8H2B8	MULTI-MSMS	CCE20250127_Chris_Mattison_USDA_NewOrleans_Ana_o_3_Control1_hfx1	control1	597.273	2	597.274	1192.53	-0.23645	-0.00014123	-1.266	-0.00075614	-1.5024	-0.00089737	597.273	27.15	1.6692	27.15	25.963	27.632	0					328	90	5	0	0	0	5.7321e-18	14
CQNLEQMVR	9	Oxidation (M)	_CQNLEQM(Oxidation (M))VR_	CQNLEQM(1)VR			CQNLEQM(120)VR			0	1	0	0	0	Q8H2B8;A0A891LTQ0	Q8H2B8;A0A891LTQ0	Q8H2B8	MULTI-MSMS	CCE20250127_Chris_Mattison_USDA_NewOrleans_Ana_o_3_Control1_hfx1	control1	597.273	2	597.274	1192.53	-0.12273	-7.3303e-05	-0.40897	-0.00024427	-0.5317	-0.00031757	597.274	28.025	1.2366	28.025	27.613	28.849	0					242	75	5	0	0	0	1.0194e-17	10
CQNLEQMVR	9	Oxidation (M)	_CQNLEQM(Oxidation (M))VR_	CQNLEQM(1)VR			CQNLEQM(120)VR			0	1	0	0	0	Q8H2B8;A0A891LTQ0	Q8H2B8;A0A891LTQ0	Q8H2B8	MULTI-MSMS	CCE20250127_Chris_Mattison_USDA_NewOrleans_Ana_o_3_Control1_hfx1	control1	597.274	2	597.274	1192.53	0.19088	0.00011401	0.35503	0.00021205	0.54591	0.00032606	597.274	28.75	0.40213	28.75	28.53	28.932	0					45	23	2	0	0	0	6.9976e-12	4
CQNLEQMVR	9	Oxidation (M)	_CQNLEQM(Oxidation (M))VR_	CQNLEQM(1)VR			CQNLEQM(120)VR			0	1	0	0	0	Q8H2B8;A0A891LTQ0	Q8H2B8;A0A891LTQ0	Q8H2B8	MULTI-MSMS	CCE20250127_Chris_Mattison_USDA_NewOrleans_Ana_o_3_Control1_hfx1	control1	597.274	2	597.274	1192.53	0.59828	0.00035734	0.70855	0.0004232	1.3068	0.00078054	597.274	30.356	0.91904	30.356	30.059	30.978	0					91	59	2	0	0	0	7.9766e-08	5
CQNLEQMVR	9	Oxidation (M)	_CQNLEQM(Oxidation (M))VR_	CQNLEQM(1)VR			CQNLEQM(150)VR			0	1	0	0	0	Q8H2B8;A0A891LTQ0	Q8H2B8;A0A891LTQ0	Q8H2B8	MULTI-MSMS	CCE20250127_Chris_Mattison_USDA_NewOrleans_Ana_o_3_Control1_hfx1	control1	597.273	2	597.274	1192.53	0.16693	9.9701e-05	0.60183	0.00035946	0.76876	0.00045916	597.274	38.164	1.8589	38.164	36.928	38.786	0					161	112	2	0	0	0	7.9527e-08	6
CQNLEQMVR	9	Oxidation (M)	_CQNLEQM(Oxidation (M))VR_	CQNLEQM(1)VR			CQNLEQM(130)VR			0	1	0	0	0	Q8H2B8;A0A891LTQ0	Q8H2B8;A0A891LTQ0	Q8H2B8	MULTI-MSMS	CCE20250127_Chris_Mattison_USDA_NewOrleans_Ana_o_3_Control1_hfx1	control1	597.274	2	597.274	1192.53	0.63966	0.00038205	0.15769	9.4186e-05	0.79735	0.00047624	597.274	39.532	0.96054	39.532	38.771	39.732	0					103	57	3	0	0	0	8.4367e-12	6
CQNLEQMVR	9	Oxidation (M)	_CQNLEQM(Oxidation (M))VR_	CQNLEQM(1)VR			CQNLEQM(150)VR			0	1	0	0	0	Q8H2B8;A0A891LTQ0	Q8H2B8;A0A891LTQ0	Q8H2B8	MULTI-MSMS	CCE20250127_Chris_Mattison_USDA_NewOrleans_Ana_o_3_Control1_hfx1	control1	597.274	2	597.274	1192.53	1.0869	0.00064915	-0.0051995	-3.1055e-06	1.0817	0.00064604	597.274	40.598	2.1718	40.598	39.658	41.83	0					241	123	2	0	0	0	9.6015e-18	19
CQNLEQMVR	9	Oxidation (M)	_CQNLEQM(Oxidation (M))VR_	CQNLEQM(1)VR			CQNLEQM(110)VR			0	1	0	0	0	Q8H2B8;A0A891LTQ0	Q8H2B8;A0A891LTQ0	Q8H2B8	MULTI-MSMS	CCE20250127_Chris_Mattison_USDA_NewOrleans_Ana_o_3_Control1_hfx1	control1	597.274	2	597.274	1192.53	0.98735	0.00058972	0.053779	3.2121e-05	1.0411	0.00062184	597.274	42.261	1.4492	42.261	41.812	43.261	0					118	75	2	0	0	0	7.9692e-12	8
CQNLEQMVR	9	Oxidation (M)	_CQNLEQM(Oxidation (M))VR_	CQNLEQM(1)VR			CQNLEQM(120)VR			0	1	0	0	0	Q8H2B8;A0A891LTQ0	Q8H2B8;A0A891LTQ0	Q8H2B8	MULTI-MSMS	CCE20250127_Chris_Mattison_USDA_NewOrleans_Ana_o_3_Control1_hfx1	control1	597.274	2	597.274	1192.53	0.74402	0.00044439	-0.61254	-0.00036585	0.13149	7.8534e-05	597.273	43.629	0.98713	43.629	43.378	44.365	0					121	51	3	0	0	0	2.7076e-13	4
CQNLEQMVR	9	Oxidation (M)	_CQNLEQM(Oxidation (M))VR_	CQNLEQM(1)VR			CQNLEQM(100)VR			0	1	0	0	0	Q8H2B8;A0A891LTQ0	Q8H2B8;A0A891LTQ0	Q8H2B8	MULTI-MSMS	CCE20250127_Chris_Mattison_USDA_NewOrleans_Ana_o_3_Control1_hfx1	control1	597.274	2	597.274	1192.53	0.52886	0.00031587	0.3961	0.00023658	0.92496	0.00055245	597.274	44.971	2.1323	44.971	44.305	46.438	0					229	119	3	0	0	0	5.9427e-12	12
CQNLEQMVR	9	Oxidation (M)	_CQNLEQM(Oxidation (M))VR_	CQNLEQM(1)VR			CQNLEQM(130)VR			0	1	0	0	0	Q8H2B8;A0A891LTQ0	Q8H2B8;A0A891LTQ0	Q8H2B8	MULTI-MSMS	CCE20250127_Chris_Mattison_USDA_NewOrleans_Ana_o_3_Control1_hfx1	control1	597.274	2	597.274	1192.53	0.47173	0.00028175	0.56978	0.00034032	1.0415	0.00062207	597.274	48.289	2.4554	48.289	47.622	50.078	0					223	121	3	0	0	0	8.4367e-12	11
CQNLEQMVR	9	Oxidation (M)	_CQNLEQM(Oxidation (M))VR_	CQNLEQM(1)VR			CQNLEQM(73)VR			0	1	0	0	0	Q8H2B8;A0A891LTQ0	Q8H2B8;A0A891LTQ0	Q8H2B8	MULTI-MSMS	CCE20250127_Chris_Mattison_USDA_NewOrleans_Ana_o_3_Control1_hfx1	control1	597.274	2	597.274	1192.53	1.0871	0.00064932	0.44452	0.0002655	1.5317	0.00091482	597.274	50.819	0.2365	50.819	50.77	51.007	0					18	10	2	0	0	0	0.00077817	1
CQNLEQMVR	9	Oxidation (M)	_CQNLEQM(Oxidation (M))VR_	CQNLEQM(1)VR			CQNLEQM(93)VR			0	1	0	0	0	Q8H2B8;A0A891LTQ0	Q8H2B8;A0A891LTQ0	Q8H2B8	MULTI-MSMS	CCE20250127_Chris_Mattison_USDA_NewOrleans_Ana_o_3_Control1_hfx1	control1	597.276	2	597.274	1192.53	1.1882	0.00070966	0.55421	0.00033101	1.7424	0.0010407	597.274	51.234	0.64808	51.234	50.832	51.48	0					63	29	3	0	0	0	3.6044e-05	2
CQNLEQMVR	9	Oxidation (M)	_CQNLEQM(Oxidation (M))VR_	CQNLEQM(1)VR			CQNLEQM(80)VR			0	1	0	0	0	Q8H2B8;A0A891LTQ0	Q8H2B8;A0A891LTQ0	Q8H2B8	MULTI-MSMS	CCE20250127_Chris_Mattison_USDA_NewOrleans_Ana_o_3_Control1_hfx1	control1	597.276	2	597.274	1192.53	1.1354	0.00067814	0.15744	9.4033e-05	1.2928	0.00077217	597.274	51.989	1.336	51.989	51.457	52.793	0					95	53	3	0	0	0	0.00038023	8
CQNLEQMVR	9	Oxidation (M)	_CQNLEQM(Oxidation (M))VR_	CQNLEQM(1)VR			CQNLEQM(66)VR			0	1	0	0	0	Q8H2B8;A0A891LTQ0	Q8H2B8;A0A891LTQ0	Q8H2B8	MULTI-MSMS	CCE20250127_Chris_Mattison_USDA_NewOrleans_Ana_o_3_Control1_hfx1	control1	597.274	2	597.274	1192.53	1.0588	0.00063239	-0.69313	-0.00041399	0.36566	0.0002184	597.273	53.05	1.3199	53.05	52.561	53.88	0					109	50	3	0	0	0	0.00073196	11
CQNLEQMVR	9	Oxidation (M)	_CQNLEQM(Oxidation (M))VR_	CQNLEQM(1)VR			CQNLEQM(52)VR			0	1	0	0	0	Q8H2B8;A0A891LTQ0	Q8H2B8;A0A891LTQ0	Q8H2B8	MULTI-MSMS	CCE20250127_Chris_Mattison_USDA_NewOrleans_Ana_o_3_Control1_hfx1	control1	597.274	2	597.274	1192.53	0.97773	0.00058398	-0.70671	-0.0004221	0.27102	0.00016187	597.273	54.166	1.7076	54.166	53.694	55.401	0					169	75	3	0	0	0	0.00060862	12
CQNLEQMVR	9	Oxidation (M)	_CQNLEQM(Oxidation (M))VR_	CQNLEQM(1)VR			CQNLEQM(130)VR			0	1	0	0	0	Q8H2B8;A0A891LTQ0	Q8H2B8;A0A891LTQ0	Q8H2B8	MULTI-MSMS	CCE20250127_Chris_Mattison_USDA_NewOrleans_Ana_o_3_Control1_hfx1	control1	597.275	2	597.274	1192.53	0.68361	0.0004083	0.17745	0.00010598	0.86106	0.00051429	597.274	58.411	3.9475	58.411	58.316	62.263	0					284	221	2	0	0	0	6.4138e-09	19
CQNLEQMVR	9	Oxidation (M)	_CQNLEQM(Oxidation (M))VR_	CQNLEQM(1)VR			CQNLEQM(22)VR			0	1	0	0	0	Q8H2B8;A0A891LTQ0	Q8H2B8;A0A891LTQ0	Q8H2B8	MULTI-MSMS	CCE20250127_Chris_Mattison_USDA_NewOrleans_Ana_o_3_Control1_hfx1	control1	597.272	2	597.274	1192.53	0.68087	0.00040666	-0.25821	-0.00015422	0.42266	0.00025244	597.273	68.796	7.7605	68.796	62.248	70.009	0					1226	621	2	0	0	0	0.015881	9
CQNLEQMVR	9	Oxidation (M)	_CQNLEQM(Oxidation (M))VR_	CQNLEQM(1)VR			CQNLEQM(57)VR			0	1	0	0	0	Q8H2B8;A0A891LTQ0	Q8H2B8;A0A891LTQ0	Q8H2B8	MSMS	CCE20250127_Chris_Mattison_USDA_NewOrleans_Ana_o_3_Control1_hfx1	control1	398.518	3	398.518	1192.53	NaN	NaN	NaN	NaN	NaN	NaN	NaN	13.155	1	13.155	12.655	13.655	0								0	0	0	0.00031702	1
CQNLEQMVR	9	Oxidation (M)	_CQNLEQM(Oxidation (M))VR_	CQNLEQM(1)VR			CQNLEQM(96)VR			0	1	0	0	0	Q8H2B8;A0A891LTQ0	Q8H2B8;A0A891LTQ0	Q8H2B8	MSMS	CCE20250127_Chris_Mattison_USDA_NewOrleans_Ana_o_3_Control1_hfx1	control1	597.273	2	597.274	1192.53	NaN	NaN	NaN	NaN	NaN	NaN	NaN	31.611	1	31.611	31.111	32.111	0								0	0	0	2.8497e-09	1
CQNLEQMVR	9	Oxidation (M)	_CQNLEQM(Oxidation (M))VR_	CQNLEQM(1)VR			CQNLEQM(86)VR			0	1	0	0	0	Q8H2B8;A0A891LTQ0	Q8H2B8;A0A891LTQ0	Q8H2B8	MSMS	CCE20250127_Chris_Mattison_USDA_NewOrleans_Ana_o_3_Control1_hfx1	control1	597.274	2	597.274	1192.53	NaN	NaN	NaN	NaN	NaN	NaN	NaN	31.71	1	31.71	31.21	32.21	0								0	0	0	3.138e-09	1
CQNLEQMVR	9	Oxidation (M)	_CQNLEQM(Oxidation (M))VR_	CQNLEQM(1)VR			CQNLEQM(100)VR			0	1	0	0	0	Q8H2B8;A0A891LTQ0	Q8H2B8;A0A891LTQ0	Q8H2B8	MSMS	CCE20250127_Chris_Mattison_USDA_NewOrleans_Ana_o_3_Control1_hfx1	control1	597.274	2	597.274	1192.53	NaN	NaN	NaN	NaN	NaN	NaN	NaN	31.823	1	31.823	31.323	32.323	0								0	0	0	1.1904e-13	1
CQNLEQMVR	9	Oxidation (M)	_CQNLEQM(Oxidation (M))VR_	CQNLEQM(1)VR			CQNLEQM(120)VR			0	1	0	0	0	Q8H2B8;A0A891LTQ0	Q8H2B8;A0A891LTQ0	Q8H2B8	MSMS	CCE20250127_Chris_Mattison_USDA_NewOrleans_Ana_o_3_Control1_hfx1	control1	597.274	2	597.274	1192.53	NaN	NaN	NaN	NaN	NaN	NaN	NaN	31.919	1	31.919	31.419	32.419	0								0	0	0	1.5226e-14	1
CQNLEQMVR	9	Oxidation (M)	_CQNLEQM(Oxidation (M))VR_	CQNLEQM(1)VR			CQNLEQM(100)VR			0	1	0	0	0	Q8H2B8;A0A891LTQ0	Q8H2B8;A0A891LTQ0	Q8H2B8	MSMS	CCE20250127_Chris_Mattison_USDA_NewOrleans_Ana_o_3_Control1_hfx1	control1	597.274	2	597.274	1192.53	NaN	NaN	NaN	NaN	NaN	NaN	NaN	32.021	1	32.021	31.521	32.521	0								0	0	0	1.2529e-09	1
CQNLEQMVR	9	Oxidation (M)	_CQNLEQM(Oxidation (M))VR_	CQNLEQM(1)VR			CQNLEQM(130)VR			0	1	0	0	0	Q8H2B8;A0A891LTQ0	Q8H2B8;A0A891LTQ0	Q8H2B8	MSMS	CCE20250127_Chris_Mattison_USDA_NewOrleans_Ana_o_3_Control1_hfx1	control1	597.275	2	597.274	1192.53	NaN	NaN	NaN	NaN	NaN	NaN	NaN	32.115	1	32.115	31.615	32.615	0								0	0	0	1.3717e-19	1
CQNLEQMVR	9	Oxidation (M)	_CQNLEQM(Oxidation (M))VR_	CQNLEQM(1)VR			CQNLEQM(110)VR			0	1	0	0	0	Q8H2B8;A0A891LTQ0	Q8H2B8;A0A891LTQ0	Q8H2B8	MSMS	CCE20250127_Chris_Mattison_USDA_NewOrleans_Ana_o_3_Control1_hfx1	control1	597.274	2	597.274	1192.53	NaN	NaN	NaN	NaN	NaN	NaN	NaN	32.231	1	32.231	31.731	32.731	0								0	0	0	6.5624e-10	1
CQNLEQMVR	9	Oxidation (M)	_CQNLEQM(Oxidation (M))VR_	CQNLEQM(1)VR			CQNLEQM(120)VR			0	1	0	0	0	Q8H2B8;A0A891LTQ0	Q8H2B8;A0A891LTQ0	Q8H2B8	MSMS	CCE20250127_Chris_Mattison_USDA_NewOrleans_Ana_o_3_Control1_hfx1	control1	597.275	2	597.274	1192.53	NaN	NaN	NaN	NaN	NaN	NaN	NaN	32.335	1	32.335	31.835	32.835	0								0	0	0	1.166e-19	1
CQNLEQMVR	9	Oxidation (M)	_CQNLEQM(Oxidation (M))VR_	CQNLEQM(1)VR			CQNLEQM(110)VR			0	1	0	0	0	Q8H2B8;A0A891LTQ0	Q8H2B8;A0A891LTQ0	Q8H2B8	MSMS	CCE20250127_Chris_Mattison_USDA_NewOrleans_Ana_o_3_Control1_hfx1	control1	597.274	2	597.274	1192.53	NaN	NaN	NaN	NaN	NaN	NaN	NaN	32.441	1	32.441	31.941	32.941	0								0	0	0	1.038e-19	1
CQNLEQMVR	9	Oxidation (M)	_CQNLEQM(Oxidation (M))VR_	CQNLEQM(1)VR			CQNLEQM(93)VR			0	1	0	0	0	Q8H2B8;A0A891LTQ0	Q8H2B8;A0A891LTQ0	Q8H2B8	MSMS	CCE20250127_Chris_Mattison_USDA_NewOrleans_Ana_o_3_Control1_hfx1	control1	597.275	2	597.274	1192.53	NaN	NaN	NaN	NaN	NaN	NaN	NaN	32.544	1	32.544	32.044	33.044	0								0	0	0	8.9334e-07	1
CQNLEQMVR	9	Oxidation (M)	_CQNLEQM(Oxidation (M))VR_	CQNLEQM(1)VR			CQNLEQM(93)VR			0	1	0	0	0	Q8H2B8;A0A891LTQ0	Q8H2B8;A0A891LTQ0	Q8H2B8	MSMS	CCE20250127_Chris_Mattison_USDA_NewOrleans_Ana_o_3_Control1_hfx1	control1	597.275	2	597.274	1192.53	NaN	NaN	NaN	NaN	NaN	NaN	NaN	32.645	1	32.645	32.145	33.145	0								0	0	0	2.4635e-09	1
CQNLEQMVR	9	Oxidation (M)	_CQNLEQM(Oxidation (M))VR_	CQNLEQM(1)VR			CQNLEQM(120)VR			0	1	0	0	0	Q8H2B8;A0A891LTQ0	Q8H2B8;A0A891LTQ0	Q8H2B8	MSMS	CCE20250127_Chris_Mattison_USDA_NewOrleans_Ana_o_3_Control1_hfx1	control1	597.274	2	597.274	1192.53	NaN	NaN	NaN	NaN	NaN	NaN	NaN	32.74	1	32.74	32.24	33.24	0								0	0	0	4.7415e-10	1
CQNLEQMVR	9	Oxidation (M)	_CQNLEQM(Oxidation (M))VR_	CQNLEQM(1)VR			CQNLEQM(79)VR			0	1	0	0	0	Q8H2B8;A0A891LTQ0	Q8H2B8;A0A891LTQ0	Q8H2B8	MSMS	CCE20250127_Chris_Mattison_USDA_NewOrleans_Ana_o_3_Control1_hfx1	control1	597.274	2	597.274	1192.53	NaN	NaN	NaN	NaN	NaN	NaN	NaN	32.843	1	32.843	32.343	33.343	0								0	0	0	4.5574e-05	1
CQNLEQMVR	9	Oxidation (M)	_CQNLEQM(Oxidation (M))VR_	CQNLEQM(1)VR			CQNLEQM(130)VR			0	1	0	0	0	Q8H2B8;A0A891LTQ0	Q8H2B8;A0A891LTQ0	Q8H2B8	MSMS	CCE20250127_Chris_Mattison_USDA_NewOrleans_Ana_o_3_Control1_hfx1	control1	597.274	2	597.274	1192.53	NaN	NaN	NaN	NaN	NaN	NaN	NaN	32.939	1	32.939	32.439	33.439	0								0	0	0	2.2999e-20	1
CQNLEQMVR	9	Oxidation (M)	_CQNLEQM(Oxidation (M))VR_	CQNLEQM(1)VR			CQNLEQM(69)VR			0	1	0	0	0	Q8H2B8;A0A891LTQ0	Q8H2B8;A0A891LTQ0	Q8H2B8	MSMS	CCE20250127_Chris_Mattison_USDA_NewOrleans_Ana_o_3_Control1_hfx1	control1	597.274	2	597.274	1192.53	NaN	NaN	NaN	NaN	NaN	NaN	NaN	33.046	1	33.046	32.546	33.546	0								0	0	0	4.5574e-05	1
CQNLEQMVR	9	Oxidation (M)	_CQNLEQM(Oxidation (M))VR_	CQNLEQM(1)VR			CQNLEQM(120)VR			0	1	0	0	0	Q8H2B8;A0A891LTQ0	Q8H2B8;A0A891LTQ0	Q8H2B8	MSMS	CCE20250127_Chris_Mattison_USDA_NewOrleans_Ana_o_3_Control1_hfx1	control1	597.273	2	597.274	1192.53	NaN	NaN	NaN	NaN	NaN	NaN	NaN	33.167	1	33.167	32.667	33.667	0								0	0	0	4.7415e-10	1
CQNLEQMVR	9	Oxidation (M)	_CQNLEQM(Oxidation (M))VR_	CQNLEQM(1)VR			CQNLEQM(79)VR			0	1	0	0	0	Q8H2B8;A0A891LTQ0	Q8H2B8;A0A891LTQ0	Q8H2B8	MSMS	CCE20250127_Chris_Mattison_USDA_NewOrleans_Ana_o_3_Control1_hfx1	control1	597.274	2	597.274	1192.53	NaN	NaN	NaN	NaN	NaN	NaN	NaN	33.869	1	33.869	33.369	34.369	0								0	0	0	6.7317e-07	1
CQNLEQMVR	9	Oxidation (M)	_CQNLEQM(Oxidation (M))VR_	CQNLEQM(1)VR			CQNLEQM(79)VR			0	1	0	0	0	Q8H2B8;A0A891LTQ0	Q8H2B8;A0A891LTQ0	Q8H2B8	MSMS	CCE20250127_Chris_Mattison_USDA_NewOrleans_Ana_o_3_Control1_hfx1	control1	597.275	2	597.274	1192.53	NaN	NaN	NaN	NaN	NaN	NaN	NaN	33.97	1	33.97	33.47	34.47	0								0	0	0	4.5574e-05	1
CQNLEQMVR	9	Oxidation (M)	_CQNLEQM(Oxidation (M))VR_	CQNLEQM(1)VR			CQNLEQM(79)VR			0	1	0	0	0	Q8H2B8;A0A891LTQ0	Q8H2B8;A0A891LTQ0	Q8H2B8	MSMS	CCE20250127_Chris_Mattison_USDA_NewOrleans_Ana_o_3_Control1_hfx1	control1	597.275	2	597.274	1192.53	NaN	NaN	NaN	NaN	NaN	NaN	NaN	34.079	1	34.079	33.579	34.579	0								0	0	0	3.6485e-07	1
CQNLEQMVR	9	Oxidation (M)	_CQNLEQM(Oxidation (M))VR_	CQNLEQM(1)VR			CQNLEQM(16)VR			0	1	0	0	0	Q8H2B8;A0A891LTQ0	Q8H2B8;A0A891LTQ0	Q8H2B8	MSMS	CCE20250127_Chris_Mattison_USDA_NewOrleans_Ana_o_3_Control1_hfx1	control1	597.272	2	597.274	1192.53	NaN	NaN	NaN	NaN	NaN	NaN	NaN	55.172	1	55.172	54.672	55.672	0								0	0	0	0.021902	1
CQNLEQMVR	9	Oxidation (M)	_CQNLEQM(Oxidation (M))VR_	CQNLEQM(1)VR			CQNLEQM(20)VR			0	1	0	0	0	Q8H2B8;A0A891LTQ0	Q8H2B8;A0A891LTQ0	Q8H2B8	MSMS	CCE20250127_Chris_Mattison_USDA_NewOrleans_Ana_o_3_Control1_hfx1	control1	597.272	2	597.274	1192.53	NaN	NaN	NaN	NaN	NaN	NaN	NaN	55.261	1	55.261	54.761	55.761	0								0	0	0	0.014887	1
CQNLEQMVR	9	Oxidation (M)	_CQNLEQM(Oxidation (M))VR_	CQNLEQM(1)VR			CQNLEQM(60)VR			0	1	0	0	0	Q8H2B8;A0A891LTQ0	Q8H2B8;A0A891LTQ0	Q8H2B8	MULTI-SECPEP	CCE20250127_Chris_Mattison_USDA_NewOrleans_Ana_o_3_Control1_hfx1	control1	597.325	2	597.274	1192.53	0.92524	0.00055262	-0.06555	-3.9151e-05	0.85969	0.00051347	597.274	50.507	0.52923	50.507	50.222	50.751	0					43	29	2	0	0	0	0.026791	1
CQNLEQMVR	9	Oxidation (M)	_CQNLEQM(Oxidation (M))VR_	CQNLEQM(1)VR			CQNLEQM(94)VR			0	1	0	0	0	Q8H2B8;A0A891LTQ0	Q8H2B8;A0A891LTQ0	Q8H2B8	MULTI-SECPEP	CCE20250127_Chris_Mattison_USDA_NewOrleans_Ana_o_3_Control1_hfx1	control1	1194.04	1	1193.54	1192.53	1.5355	0.0018327	-0.85006	-0.0010146	0.68545	0.00081811	1193.54	12.167	0.3847	12.167	12	12.385	0					91	21	5	0	0	0	0.0021327	1
CQNLEQMVR	9	Oxidation (M)	_CQNLEQM(Oxidation (M))VR_	CQNLEQM(1)VR			CQNLEQM(86)VR			0	1	0	0	0	Q8H2B8;A0A891LTQ0	Q8H2B8;A0A891LTQ0	Q8H2B8	MULTI-SECPEP	CCE20250127_Chris_Mattison_USDA_NewOrleans_Ana_o_3_Control1_hfx1	control1	1194.04	1	1193.54	1192.53	1.5982	0.0019075	-0.71514	-0.00085355	0.88302	0.0010539	1193.54	12.842	1.0407	12.842	12.345	13.386	0					226	55	5	0	0	0	9.0702e-05	1
CQNLEQMVR	9	Oxidation (M)	_CQNLEQM(Oxidation (M))VR_	CQNLEQM(1)VR			CQNLEQM(130)VR			0	1	0	0	0	Q8H2B8;A0A891LTQ0	Q8H2B8;A0A891LTQ0	Q8H2B8	MULTI-MSMS	CCE20250127_Chris_Mattison_USDA_NewOrleans_Ana_o_3_Control2_hfx1	control2	597.275	2	597.274	1192.53	0.5191	0.00031004	-1.6455	-0.00098281	-1.1264	-0.00067277	597.274	9.7409	5.344	9.7409	7.5543	12.898	0					1275	293	6	0	0	0	3.0714e-19	39
CQNLEQMVR	9	Oxidation (M)	_CQNLEQM(Oxidation (M))VR_	CQNLEQM(1)VR			CQNLEQM(140)VR			0	1	0	0	0	Q8H2B8;A0A891LTQ0	Q8H2B8;A0A891LTQ0	Q8H2B8	MULTI-MSMS	CCE20250127_Chris_Mattison_USDA_NewOrleans_Ana_o_3_Control2_hfx1	control2	597.274	2	597.274	1192.53	0.031843	1.9019e-05	-0.48912	-0.00029214	-0.45728	-0.00027312	597.274	13.293	1.6707	13.293	12.848	14.518	0					206	99	4	0	0	0	5.7321e-18	13
CQNLEQMVR	9	Oxidation (M)	_CQNLEQM(Oxidation (M))VR_	CQNLEQM(1)VR			CQNLEQM(130)VR			0	1	0	0	0	Q8H2B8;A0A891LTQ0	Q8H2B8;A0A891LTQ0	Q8H2B8	MULTI-MSMS	CCE20250127_Chris_Mattison_USDA_NewOrleans_Ana_o_3_Control2_hfx1	control2	597.274	2	597.274	1192.53	0.29425	0.00017575	-0.36056	-0.00021535	-0.066307	-3.9603e-05	597.274	15.284	1.5769	15.284	14.484	16.061	0					354	94	6	0	0	0	9.6015e-18	14
CQNLEQMVR	9	Oxidation (M)	_CQNLEQM(Oxidation (M))VR_	CQNLEQM(1)VR			CQNLEQM(150)VR			0	1	0	0	0	Q8H2B8;A0A891LTQ0	Q8H2B8;A0A891LTQ0	Q8H2B8	MULTI-MSMS	CCE20250127_Chris_Mattison_USDA_NewOrleans_Ana_o_3_Control2_hfx1	control2	597.275	2	597.274	1192.53	0.39224	0.00023428	-2.3578	-0.0014082	-1.9655	-0.001174	597.275	16.57	2.2095	16.57	15.867	18.076	0					412	128	6	0	0	0	1.3177e-25	21
CQNLEQMVR	9	Oxidation (M)	_CQNLEQM(Oxidation (M))VR_	CQNLEQM(1)VR			CQNLEQM(150)VR			0	1	0	0	0	Q8H2B8;A0A891LTQ0	Q8H2B8;A0A891LTQ0	Q8H2B8	MULTI-MSMS	CCE20250127_Chris_Mattison_USDA_NewOrleans_Ana_o_3_Control2_hfx1	control2	597.274	2	597.274	1192.53	-0.8405	-0.00050201	0.020753	1.2395e-05	-0.81975	-0.00048961	597.274	20.039	2.7045	20.039	18.076	20.781	0					394	153	5	0	0	0	2.6093e-25	31
CQNLEQMVR	9	Oxidation (M)	_CQNLEQM(Oxidation (M))VR_	CQNLEQM(1)VR			CQNLEQM(150)VR			0	1	0	0	0	Q8H2B8;A0A891LTQ0	Q8H2B8;A0A891LTQ0	Q8H2B8	MULTI-MSMS	CCE20250127_Chris_Mattison_USDA_NewOrleans_Ana_o_3_Control2_hfx1	control2	597.275	2	597.274	1192.53	0.0211	1.2602e-05	0.1906	0.00011384	0.2117	0.00012644	597.274	21.711	2.0645	21.711	20.781	22.845	0					359	130	4	0	0	0	1.1937e-34	18
CQNLEQMVR	9	Oxidation (M)	_CQNLEQM(Oxidation (M))VR_	CQNLEQM(1)VR			CQNLEQM(180)VR			0	1	0	0	0	Q8H2B8;A0A891LTQ0	Q8H2B8;A0A891LTQ0	Q8H2B8	MULTI-MSMS	CCE20250127_Chris_Mattison_USDA_NewOrleans_Ana_o_3_Control2_hfx1	control2	597.273	2	597.274	1192.53	0.20422	0.00012198	-0.051636	-3.0841e-05	0.15258	9.1135e-05	597.274	23.43	1.9234	23.43	22.827	24.75	0					315	121	4	0	0	0	8.1459e-26	17
CQNLEQMVR	9	Oxidation (M)	_CQNLEQM(Oxidation (M))VR_	CQNLEQM(1)VR			CQNLEQM(100)VR			0	1	0	0	0	Q8H2B8;A0A891LTQ0	Q8H2B8;A0A891LTQ0	Q8H2B8	MULTI-MSMS	CCE20250127_Chris_Mattison_USDA_NewOrleans_Ana_o_3_Control2_hfx1	control2	597.274	2	597.274	1192.53	-0.29629	-0.00017697	0.4692	0.00028024	0.17291	0.00010327	597.274	25.242	0.83108	25.242	24.687	25.518	0					151	51	5	0	0	0	3.3102e-05	2
CQNLEQMVR	9	Oxidation (M)	_CQNLEQM(Oxidation (M))VR_	CQNLEQM(1)VR			CQNLEQM(96)VR			0	1	0	0	0	Q8H2B8;A0A891LTQ0	Q8H2B8;A0A891LTQ0	Q8H2B8	MULTI-MSMS	CCE20250127_Chris_Mattison_USDA_NewOrleans_Ana_o_3_Control2_hfx1	control2	597.274	2	597.274	1192.53	-0.25732	-0.00015369	0.45173	0.00026981	0.19441	0.00011612	597.274	25.613	0.99752	25.613	25.397	26.395	0					251	58	9	0	0	0	5.2631e-05	6
CQNLEQMVR	9	Oxidation (M)	_CQNLEQM(Oxidation (M))VR_	CQNLEQM(1)VR			CQNLEQM(130)VR			0	1	0	0	0	Q8H2B8;A0A891LTQ0	Q8H2B8;A0A891LTQ0	Q8H2B8	MULTI-MSMS	CCE20250127_Chris_Mattison_USDA_NewOrleans_Ana_o_3_Control2_hfx1	control2	597.273	2	597.274	1192.53	-0.17143	-0.00010239	-1.0765	-0.00064297	-1.2479	-0.00074536	597.273	26.889	1.8837	26.889	26.218	28.102	0					244	108	5	0	0	0	6.9976e-12	8
CQNLEQMVR	9	Oxidation (M)	_CQNLEQM(Oxidation (M))VR_	CQNLEQM(1)VR			CQNLEQM(120)VR			0	1	0	0	0	Q8H2B8;A0A891LTQ0	Q8H2B8;A0A891LTQ0	Q8H2B8	MULTI-MSMS	CCE20250127_Chris_Mattison_USDA_NewOrleans_Ana_o_3_Control2_hfx1	control2	597.273	2	597.274	1192.53	-0.063402	-3.7868e-05	0.46911	0.00028019	0.40571	0.00024232	597.274	28.493	0.68378	28.493	28.02	28.703	0					137	41	4	0	0	0	1.1439e-07	6
CQNLEQMVR	9	Oxidation (M)	_CQNLEQM(Oxidation (M))VR_	CQNLEQM(1)VR			CQNLEQM(110)VR			0	1	0	0	0	Q8H2B8;A0A891LTQ0	Q8H2B8;A0A891LTQ0	Q8H2B8	MULTI-MSMS	CCE20250127_Chris_Mattison_USDA_NewOrleans_Ana_o_3_Control2_hfx1	control2	597.274	2	597.274	1192.53	0.27133	0.00016206	1.088	0.00064981	1.3593	0.00081187	597.274	30.088	0.99542	30.088	29.787	30.782	0					106	67	2	0	0	0	3.9042e-05	6
CQNLEQMVR	9	Oxidation (M)	_CQNLEQM(Oxidation (M))VR_	CQNLEQM(1)VR			CQNLEQM(120)VR			0	1	0	0	0	Q8H2B8;A0A891LTQ0	Q8H2B8;A0A891LTQ0	Q8H2B8	MULTI-MSMS	CCE20250127_Chris_Mattison_USDA_NewOrleans_Ana_o_3_Control2_hfx1	control2	597.275	2	597.274	1192.53	0.60093	0.00035892	1.1213	0.0006697	1.7222	0.0010286	597.274	31.596	2.1001	31.596	30.782	32.882	0					249	140	2	0	0	0	7.9766e-08	16
CQNLEQMVR	9	Oxidation (M)	_CQNLEQM(Oxidation (M))VR_	CQNLEQM(1)VR			CQNLEQM(93)VR			0	1	0	0	0	Q8H2B8;A0A891LTQ0	Q8H2B8;A0A891LTQ0	Q8H2B8	MULTI-MSMS	CCE20250127_Chris_Mattison_USDA_NewOrleans_Ana_o_3_Control2_hfx1	control2	597.273	2	597.274	1192.53	0.042565	2.5423e-05	-0.36046	-0.00021529	-0.31789	-0.00018987	597.274	35.827	0.21016	35.827	35.702	35.912	0					14	10	2	0	0	0	0.00087983	1
CQNLEQMVR	9	Oxidation (M)	_CQNLEQM(Oxidation (M))VR_	CQNLEQM(1)VR			CQNLEQM(110)VR			0	1	0	0	0	Q8H2B8;A0A891LTQ0	Q8H2B8;A0A891LTQ0	Q8H2B8	MULTI-MSMS	CCE20250127_Chris_Mattison_USDA_NewOrleans_Ana_o_3_Control2_hfx1	control2	597.274	2	597.274	1192.53	-0.032591	-1.9466e-05	1.2215	0.00072956	1.1889	0.0007101	597.274	38.37	1.8304	38.37	37.717	39.547	0					199	112	2	0	0	0	8.4367e-12	11
CQNLEQMVR	9	Oxidation (M)	_CQNLEQM(Oxidation (M))VR_	CQNLEQM(1)VR			CQNLEQM(150)VR			0	1	0	0	0	Q8H2B8;A0A891LTQ0	Q8H2B8;A0A891LTQ0	Q8H2B8	MULTI-MSMS	CCE20250127_Chris_Mattison_USDA_NewOrleans_Ana_o_3_Control2_hfx1	control2	597.274	2	597.274	1192.53	0.20623	0.00012317	0.63718	0.00038057	0.84341	0.00050375	597.274	40.016	3.1789	40.016	39.547	42.726	0					242	180	2	0	0	0	5.0184e-12	22
CQNLEQMVR	9	Oxidation (M)	_CQNLEQM(Oxidation (M))VR_	CQNLEQM(1)VR			CQNLEQM(100)VR			0	1	0	0	0	Q8H2B8;A0A891LTQ0	Q8H2B8;A0A891LTQ0	Q8H2B8	MULTI-MSMS	CCE20250127_Chris_Mattison_USDA_NewOrleans_Ana_o_3_Control2_hfx1	control2	597.274	2	597.274	1192.53	0.49249	0.00029415	-0.58027	-0.00034658	-0.087781	-5.2429e-05	597.273	43.352	1.1841	43.352	42.992	44.176	0					118	62	2	0	0	0	3.6044e-05	4
CQNLEQMVR	9	Oxidation (M)	_CQNLEQM(Oxidation (M))VR_	CQNLEQM(1)VR			CQNLEQM(110)VR			0	1	0	0	0	Q8H2B8;A0A891LTQ0	Q8H2B8;A0A891LTQ0	Q8H2B8	MULTI-MSMS	CCE20250127_Chris_Mattison_USDA_NewOrleans_Ana_o_3_Control2_hfx1	control2	597.274	2	597.274	1192.53	0.44546	0.00026606	0.44075	0.00026325	0.88621	0.00052931	597.274	44.959	1.814	44.959	44.119	45.933	0					222	101	3	0	0	0	1.1744e-07	7
CQNLEQMVR	9	Oxidation (M)	_CQNLEQM(Oxidation (M))VR_	CQNLEQM(1)VR			CQNLEQM(110)VR			0	1	0	0	0	Q8H2B8;A0A891LTQ0	Q8H2B8;A0A891LTQ0	Q8H2B8	MULTI-MSMS	CCE20250127_Chris_Mattison_USDA_NewOrleans_Ana_o_3_Control2_hfx1	control2	597.272	2	597.274	1192.53	0.39566	0.00023632	1.42	0.00084811	1.8156	0.0010844	597.275	46.513	1.2065	46.513	45.645	46.852	0					107	70	2	0	0	0	0.00015836	4
CQNLEQMVR	9	Oxidation (M)	_CQNLEQM(Oxidation (M))VR_	CQNLEQM(1)VR			CQNLEQM(160)VR			0	1	0	0	0	Q8H2B8;A0A891LTQ0	Q8H2B8;A0A891LTQ0	Q8H2B8	MULTI-MSMS	CCE20250127_Chris_Mattison_USDA_NewOrleans_Ana_o_3_Control2_hfx1	control2	597.275	2	597.274	1192.53	0.46574	0.00027817	0.19525	0.00011662	0.66099	0.00039479	597.274	49.114	2.5112	49.114	47.484	49.995	0					207	123	3	0	0	0	3.4436e-18	10
CQNLEQMVR	9	Oxidation (M)	_CQNLEQM(Oxidation (M))VR_	CQNLEQM(1)VR			CQNLEQM(60)VR			0	1	0	0	0	Q8H2B8;A0A891LTQ0	Q8H2B8;A0A891LTQ0	Q8H2B8	MULTI-MSMS	CCE20250127_Chris_Mattison_USDA_NewOrleans_Ana_o_3_Control2_hfx1	control2	597.274	2	597.274	1192.53	0.90136	0.00053836	-0.28676	-0.00017127	0.6146	0.00036709	597.274	52.508	4.2047	52.508	51.63	55.835	0					327	207	3	0	0	0	0.00060862	32
CQNLEQMVR	9	Oxidation (M)	_CQNLEQM(Oxidation (M))VR_	CQNLEQM(1)VR			CQNLEQM(100)VR			0	1	0	0	0	Q8H2B8;A0A891LTQ0	Q8H2B8;A0A891LTQ0	Q8H2B8	MULTI-MSMS	CCE20250127_Chris_Mattison_USDA_NewOrleans_Ana_o_3_Control2_hfx1	control2	597.273	2	597.274	1192.53	1.2127	0.00072431	0.3088	0.00018444	1.5215	0.00090875	597.274	58.352	2.3233	58.352	58.3	60.623	0					330	168	3	0	0	0	5.6719e-09	23
CQNLEQMVR	9	Oxidation (M)	_CQNLEQM(Oxidation (M))VR_	CQNLEQM(1)VR			CQNLEQM(58)VR			0	1	0	0	0	Q8H2B8;A0A891LTQ0	Q8H2B8;A0A891LTQ0	Q8H2B8	MULTI-MSMS	CCE20250127_Chris_Mattison_USDA_NewOrleans_Ana_o_3_Control2_hfx1	control2	597.275	2	597.274	1192.53	1.5796	0.00094346	0.13589	8.1162e-05	1.7155	0.0010246	597.274	64.223	9.3807	64.223	60.623	70.004	0					3234	1223	3	0	0	0	0.00075038	90
CQNLEQMVR	9	Oxidation (M)	_CQNLEQM(Oxidation (M))VR_	CQNLEQM(1)VR			CQNLEQM(89)VR			0	1	0	0	0	Q8H2B8;A0A891LTQ0	Q8H2B8;A0A891LTQ0	Q8H2B8	MSMS	CCE20250127_Chris_Mattison_USDA_NewOrleans_Ana_o_3_Control2_hfx1	control2	597.273	2	597.274	1192.53	NaN	NaN	NaN	NaN	NaN	NaN	NaN	32.887	1	32.887	32.387	33.387	0								0	0	0	6.9485e-07	1
CQNLEQMVR	9	Oxidation (M)	_CQNLEQM(Oxidation (M))VR_	CQNLEQM(1)VR			CQNLEQM(100)VR			0	1	0	0	0	Q8H2B8;A0A891LTQ0	Q8H2B8;A0A891LTQ0	Q8H2B8	MSMS	CCE20250127_Chris_Mattison_USDA_NewOrleans_Ana_o_3_Control2_hfx1	control2	597.274	2	597.274	1192.53	NaN	NaN	NaN	NaN	NaN	NaN	NaN	33.057	1	33.057	32.557	33.557	0								0	0	0	9.7655e-08	1
CQNLEQMVR	9	Oxidation (M)	_CQNLEQM(Oxidation (M))VR_	CQNLEQM(1)VR			CQNLEQM(110)VR			0	1	0	0	0	Q8H2B8;A0A891LTQ0	Q8H2B8;A0A891LTQ0	Q8H2B8	MSMS	CCE20250127_Chris_Mattison_USDA_NewOrleans_Ana_o_3_Control2_hfx1	control2	597.272	2	597.274	1192.53	NaN	NaN	NaN	NaN	NaN	NaN	NaN	35.554	1	35.554	35.054	36.054	0								0	0	0	2.4635e-09	1
CQNLEQMVR	9	Oxidation (M)	_CQNLEQM(Oxidation (M))VR_	CQNLEQM(1)VR			CQNLEQM(60)VR			0	1	0	0	0	Q8H2B8;A0A891LTQ0	Q8H2B8;A0A891LTQ0	Q8H2B8	MSMS	CCE20250127_Chris_Mattison_USDA_NewOrleans_Ana_o_3_Control2_hfx1	control2	597.273	2	597.274	1192.53	NaN	NaN	NaN	NaN	NaN	NaN	NaN	50.8	1	50.8	50.3	51.3	0								0	0	0	4.6922e-05	1
CQNLEQMVR	9	Oxidation (M)	_CQNLEQM(Oxidation (M))VR_	CQNLEQM(1)VR			CQNLEQM(89)VR			0	1	0	0	0	Q8H2B8;A0A891LTQ0	Q8H2B8;A0A891LTQ0	Q8H2B8	MULTI-SECPEP	CCE20250127_Chris_Mattison_USDA_NewOrleans_Ana_o_3_Control2_hfx1	control2	597.275	2	597.274	1192.53	0.79302	0.00047365	1.2048	0.0007196	1.9978	0.0011932	597.274	51.09	0.79333	51.09	50.837	51.63	0					79	37	3	0	0	0	1.8405e-07	1
CQNLEQMVR	9	Oxidation (M)	_CQNLEQM(Oxidation (M))VR_	CQNLEQM(1)VR			CQNLEQM(93)VR			0	1	0	0	0	Q8H2B8;A0A891LTQ0	Q8H2B8;A0A891LTQ0	Q8H2B8	MULTI-SECPEP	CCE20250127_Chris_Mattison_USDA_NewOrleans_Ana_o_3_Control2_hfx1	control2	1194.04	1	1193.54	1192.53	1.4101	0.001683	-0.38643	-0.00046122	1.0237	0.0012218	1193.54	9.6732	2.96	9.6732	9.3654	12.325	0					653	163	5	0	0	0	1.1719e-12	1
CQNLEQMVR	9	Oxidation (M)	_CQNLEQM(Oxidation (M))VR_	CQNLEQM(1)VR			CQNLEQM(76)VR			0	1	0	0	0	Q8H2B8;A0A891LTQ0	Q8H2B8;A0A891LTQ0	Q8H2B8	MULTI-SECPEP	CCE20250127_Chris_Mattison_USDA_NewOrleans_Ana_o_3_Control2_hfx1	control2	1193.48	1	1193.54	1192.53	0.63161	0.00075386	1.8564	0.0022156	2.488	0.0029695	1193.54	25.995	0.5591	25.995	25.854	26.413	0					76	30	3	0	0	0	0.0038064	1
CQNLEQMVR	9	Oxidation (M)	_CQNLEQM(Oxidation (M))VR_	CQNLEQM(1)VR			CQNLEQM(150)VR			0	1	0	0	0	Q8H2B8;A0A891LTQ0	Q8H2B8;A0A891LTQ0	Q8H2B8	MULTI-MSMS	CCE20250127_Chris_Mattison_USDA_NewOrleans_Ana_o_3_PG1_hfx1	PGtreated1	597.275	2	597.274	1192.53	0.96079	0.00057386	-2.9994	-0.0017915	-2.0386	-0.0012176	597.274	16.366	3.9249	16.366	14.929	18.854	0					343	269	2	0	0	0	2.6093e-25	33
CQNLEQMVR	9	Oxidation (M)	_CQNLEQM(Oxidation (M))VR_	CQNLEQM(1)VR			CQNLEQM(140)VR			0	1	0	0	0	Q8H2B8;A0A891LTQ0	Q8H2B8;A0A891LTQ0	Q8H2B8	MULTI-MSMS	CCE20250127_Chris_Mattison_USDA_NewOrleans_Ana_o_3_PG1_hfx1	PGtreated1	597.275	2	597.274	1192.53	0.56266	0.00033606	2.4861	0.0014849	3.0488	0.001821	597.275	22.159	1.3072	22.159	21.849	23.156	0					225	85	5	0	0	0	5.7321e-18	12
CQNLEQMVR	9	Oxidation (M)	_CQNLEQM(Oxidation (M))VR_	CQNLEQM(1)VR			CQNLEQM(160)VR			0	1	0	0	0	Q8H2B8;A0A891LTQ0	Q8H2B8;A0A891LTQ0	Q8H2B8	MULTI-MSMS	CCE20250127_Chris_Mattison_USDA_NewOrleans_Ana_o_3_PG1_hfx1	PGtreated1	597.274	2	597.274	1192.53	0.6062	0.00036207	0.8692	0.00051915	1.4754	0.00088122	597.274	23.538	1.8666	23.538	23.156	25.022	0					230	116	3	0	0	0	3.4436e-18	15
CQNLEQMVR	9	Oxidation (M)	_CQNLEQM(Oxidation (M))VR_	CQNLEQM(1)VR			CQNLEQM(79)VR			0	1	0	0	0	Q8H2B8;A0A891LTQ0	Q8H2B8;A0A891LTQ0	Q8H2B8	MULTI-MSMS	CCE20250127_Chris_Mattison_USDA_NewOrleans_Ana_o_3_PG1_hfx1	PGtreated1	597.274	2	597.274	1192.53	0.56506	0.0003375	0.42194	0.00025201	0.987	0.00058951	597.274	25.018	1.1023	25.018	24.729	25.831	0					137	75	3	0	0	0	0.00010463	7
CQNLEQMVR	9	Oxidation (M)	_CQNLEQM(Oxidation (M))VR_	CQNLEQM(1)VR			CQNLEQM(58)VR			0	1	0	0	0	Q8H2B8;A0A891LTQ0	Q8H2B8;A0A891LTQ0	Q8H2B8	MULTI-MSMS	CCE20250127_Chris_Mattison_USDA_NewOrleans_Ana_o_3_PG1_hfx1	PGtreated1	597.274	2	597.274	1192.53	0.53479	0.00031942	0.57552	0.00034374	1.1103	0.00066316	597.274	26.313	1.5203	26.313	25.441	26.962	0					224	102	3	0	0	0	0.0013651	9
CQNLEQMVR	9	Oxidation (M)	_CQNLEQM(Oxidation (M))VR_	CQNLEQM(1)VR			CQNLEQM(140)VR			0	1	0	0	0	Q8H2B8;A0A891LTQ0	Q8H2B8;A0A891LTQ0	Q8H2B8	MULTI-MSMS	CCE20250127_Chris_Mattison_USDA_NewOrleans_Ana_o_3_PG1_hfx1	PGtreated1	597.274	2	597.274	1192.53	0.5473	0.00032689	-1.3884	-0.00082924	-0.84107	-0.00050235	597.273	27.256	2.0374	27.256	26.948	28.985	0					410	136	6	0	0	0	3.9606e-12	19
CQNLEQMVR	9	Oxidation (M)	_CQNLEQM(Oxidation (M))VR_	CQNLEQM(1)VR			CQNLEQM(52)VR			0	1	0	0	0	Q8H2B8;A0A891LTQ0	Q8H2B8;A0A891LTQ0	Q8H2B8	MULTI-MSMS	CCE20250127_Chris_Mattison_USDA_NewOrleans_Ana_o_3_PG1_hfx1	PGtreated1	597.273	2	597.274	1192.53	0.51559	0.00030795	-0.11446	-6.8363e-05	0.40113	0.00023958	597.273	30.063	0.5416	30.063	29.662	30.204	0					59	36	2	0	0	0	0.0023024	1
CQNLEQMVR	9	Oxidation (M)	_CQNLEQM(Oxidation (M))VR_	CQNLEQM(1)VR			CQNLEQM(46)VR			0	1	0	0	0	Q8H2B8;A0A891LTQ0	Q8H2B8;A0A891LTQ0	Q8H2B8	MULTI-MSMS	CCE20250127_Chris_Mattison_USDA_NewOrleans_Ana_o_3_PG1_hfx1	PGtreated1	597.277	2	597.274	1192.53	1.8435	0.0011011	0.43742	0.00026126	2.2809	0.0013623	597.274	59.336	1.1159	59.336	58.751	59.867	0					151	79	2	0	0	0	0.0022492	8
CQNLEQMVR	9	Oxidation (M)	_CQNLEQM(Oxidation (M))VR_	CQNLEQM(1)VR			CQNLEQM(26)VR			0	1	0	0	0	Q8H2B8;A0A891LTQ0	Q8H2B8;A0A891LTQ0	Q8H2B8	MULTI-MSMS	CCE20250127_Chris_Mattison_USDA_NewOrleans_Ana_o_3_PG1_hfx1	PGtreated1	597.275	2	597.274	1192.53	2.4027	0.0014351	-0.72654	-0.00043394	1.6762	0.0010011	597.273	68.123	7.7114	68.123	62.288	69.999	0					2150	1165	2	0	0	0	0.010596	27
CQNLEQMVR	9	Oxidation (M)	_CQNLEQM(Oxidation (M))VR_	CQNLEQM(1)VR			CQNLEQM(93)VR			0	1	0	0	0	Q8H2B8;A0A891LTQ0	Q8H2B8;A0A891LTQ0	Q8H2B8	MSMS	CCE20250127_Chris_Mattison_USDA_NewOrleans_Ana_o_3_PG1_hfx1	PGtreated1	597.274	2	597.274	1192.53	NaN	NaN	NaN	NaN	NaN	NaN	NaN	11.641	1	11.641	11.141	12.141	0								0	0	0	6.6647e-07	1
CQNLEQMVR	9	Oxidation (M)	_CQNLEQM(Oxidation (M))VR_	CQNLEQM(1)VR			CQNLEQM(120)VR			0	1	0	0	0	Q8H2B8;A0A891LTQ0	Q8H2B8;A0A891LTQ0	Q8H2B8	MSMS	CCE20250127_Chris_Mattison_USDA_NewOrleans_Ana_o_3_PG1_hfx1	PGtreated1	597.274	2	597.274	1192.53	NaN	NaN	NaN	NaN	NaN	NaN	NaN	11.737	1	11.737	11.237	12.237	0								0	0	0	2.8821e-27	1
CQNLEQMVR	9	Oxidation (M)	_CQNLEQM(Oxidation (M))VR_	CQNLEQM(1)VR			CQNLEQM(130)VR			0	1	0	0	0	Q8H2B8;A0A891LTQ0	Q8H2B8;A0A891LTQ0	Q8H2B8	MSMS	CCE20250127_Chris_Mattison_USDA_NewOrleans_Ana_o_3_PG1_hfx1	PGtreated1	597.275	2	597.274	1192.53	NaN	NaN	NaN	NaN	NaN	NaN	NaN	11.831	1	11.831	11.331	12.331	0								0	0	0	9.9538e-20	1
CQNLEQMVR	9	Oxidation (M)	_CQNLEQM(Oxidation (M))VR_	CQNLEQM(1)VR			CQNLEQM(140)VR			0	1	0	0	0	Q8H2B8;A0A891LTQ0	Q8H2B8;A0A891LTQ0	Q8H2B8	MSMS	CCE20250127_Chris_Mattison_USDA_NewOrleans_Ana_o_3_PG1_hfx1	PGtreated1	597.276	2	597.274	1192.53	NaN	NaN	NaN	NaN	NaN	NaN	NaN	11.927	1	11.927	11.427	12.427	0								0	0	0	2.1811e-19	1
CQNLEQMVR	9	Oxidation (M)	_CQNLEQM(Oxidation (M))VR_	CQNLEQM(1)VR			CQNLEQM(130)VR			0	1	0	0	0	Q8H2B8;A0A891LTQ0	Q8H2B8;A0A891LTQ0	Q8H2B8	MSMS	CCE20250127_Chris_Mattison_USDA_NewOrleans_Ana_o_3_PG1_hfx1	PGtreated1	597.275	2	597.274	1192.53	NaN	NaN	NaN	NaN	NaN	NaN	NaN	12.026	1	12.026	11.526	12.526	0								0	0	0	2.1433e-20	1
CQNLEQMVR	9	Oxidation (M)	_CQNLEQM(Oxidation (M))VR_	CQNLEQM(1)VR			CQNLEQM(130)VR			0	1	0	0	0	Q8H2B8;A0A891LTQ0	Q8H2B8;A0A891LTQ0	Q8H2B8	MSMS	CCE20250127_Chris_Mattison_USDA_NewOrleans_Ana_o_3_PG1_hfx1	PGtreated1	597.275	2	597.274	1192.53	NaN	NaN	NaN	NaN	NaN	NaN	NaN	12.126	1	12.126	11.626	12.626	0								0	0	0	1.038e-19	1
CQNLEQMVR	9	Oxidation (M)	_CQNLEQM(Oxidation (M))VR_	CQNLEQM(1)VR			CQNLEQM(130)VR			0	1	0	0	0	Q8H2B8;A0A891LTQ0	Q8H2B8;A0A891LTQ0	Q8H2B8	MSMS	CCE20250127_Chris_Mattison_USDA_NewOrleans_Ana_o_3_PG1_hfx1	PGtreated1	597.275	2	597.274	1192.53	NaN	NaN	NaN	NaN	NaN	NaN	NaN	12.227	1	12.227	11.727	12.727	0								0	0	0	1.7533e-27	1
CQNLEQMVR	9	Oxidation (M)	_CQNLEQM(Oxidation (M))VR_	CQNLEQM(1)VR			CQNLEQM(110)VR			0	1	0	0	0	Q8H2B8;A0A891LTQ0	Q8H2B8;A0A891LTQ0	Q8H2B8	MSMS	CCE20250127_Chris_Mattison_USDA_NewOrleans_Ana_o_3_PG1_hfx1	PGtreated1	597.276	2	597.274	1192.53	NaN	NaN	NaN	NaN	NaN	NaN	NaN	12.329	1	12.329	11.829	12.829	0								0	0	0	9.5502e-14	1
CQNLEQMVR	9	Oxidation (M)	_CQNLEQM(Oxidation (M))VR_	CQNLEQM(1)VR			CQNLEQM(120)VR			0	1	0	0	0	Q8H2B8;A0A891LTQ0	Q8H2B8;A0A891LTQ0	Q8H2B8	MSMS	CCE20250127_Chris_Mattison_USDA_NewOrleans_Ana_o_3_PG1_hfx1	PGtreated1	597.275	2	597.274	1192.53	NaN	NaN	NaN	NaN	NaN	NaN	NaN	12.425	1	12.425	11.925	12.925	0								0	0	0	1.3831e-19	1
CQNLEQMVR	9	Oxidation (M)	_CQNLEQM(Oxidation (M))VR_	CQNLEQM(1)VR			CQNLEQM(110)VR			0	1	0	0	0	Q8H2B8;A0A891LTQ0	Q8H2B8;A0A891LTQ0	Q8H2B8	MSMS	CCE20250127_Chris_Mattison_USDA_NewOrleans_Ana_o_3_PG1_hfx1	PGtreated1	597.276	2	597.274	1192.53	NaN	NaN	NaN	NaN	NaN	NaN	NaN	12.53	1	12.53	12.03	13.03	0								0	0	0	1.038e-19	1
CQNLEQMVR	9	Oxidation (M)	_CQNLEQM(Oxidation (M))VR_	CQNLEQM(1)VR			CQNLEQM(120)VR			0	1	0	0	0	Q8H2B8;A0A891LTQ0	Q8H2B8;A0A891LTQ0	Q8H2B8	MSMS	CCE20250127_Chris_Mattison_USDA_NewOrleans_Ana_o_3_PG1_hfx1	PGtreated1	597.276	2	597.274	1192.53	NaN	NaN	NaN	NaN	NaN	NaN	NaN	12.619	1	12.619	12.119	13.119	0								0	0	0	1.038e-19	1
CQNLEQMVR	9	Oxidation (M)	_CQNLEQM(Oxidation (M))VR_	CQNLEQM(1)VR			CQNLEQM(120)VR			0	1	0	0	0	Q8H2B8;A0A891LTQ0	Q8H2B8;A0A891LTQ0	Q8H2B8	MSMS	CCE20250127_Chris_Mattison_USDA_NewOrleans_Ana_o_3_PG1_hfx1	PGtreated1	597.276	2	597.274	1192.53	NaN	NaN	NaN	NaN	NaN	NaN	NaN	12.719	1	12.719	12.219	13.219	0								0	0	0	1.3717e-19	1
CQNLEQMVR	9	Oxidation (M)	_CQNLEQM(Oxidation (M))VR_	CQNLEQM(1)VR			CQNLEQM(110)VR			0	1	0	0	0	Q8H2B8;A0A891LTQ0	Q8H2B8;A0A891LTQ0	Q8H2B8	MSMS	CCE20250127_Chris_Mattison_USDA_NewOrleans_Ana_o_3_PG1_hfx1	PGtreated1	597.276	2	597.274	1192.53	NaN	NaN	NaN	NaN	NaN	NaN	NaN	12.809	1	12.809	12.309	13.309	0								0	0	0	2.0314e-13	1
CQNLEQMVR	9	Oxidation (M)	_CQNLEQM(Oxidation (M))VR_	CQNLEQM(1)VR			CQNLEQM(120)VR			0	1	0	0	0	Q8H2B8;A0A891LTQ0	Q8H2B8;A0A891LTQ0	Q8H2B8	MSMS	CCE20250127_Chris_Mattison_USDA_NewOrleans_Ana_o_3_PG1_hfx1	PGtreated1	597.276	2	597.274	1192.53	NaN	NaN	NaN	NaN	NaN	NaN	NaN	12.91	1	12.91	12.41	13.41	0								0	0	0	2.9388e-14	1
CQNLEQMVR	9	Oxidation (M)	_CQNLEQM(Oxidation (M))VR_	CQNLEQM(1)VR			CQNLEQM(120)VR			0	1	0	0	0	Q8H2B8;A0A891LTQ0	Q8H2B8;A0A891LTQ0	Q8H2B8	MSMS	CCE20250127_Chris_Mattison_USDA_NewOrleans_Ana_o_3_PG1_hfx1	PGtreated1	597.276	2	597.274	1192.53	NaN	NaN	NaN	NaN	NaN	NaN	NaN	12.999	1	12.999	12.499	13.499	0								0	0	0	9.3488e-14	1
CQNLEQMVR	9	Oxidation (M)	_CQNLEQM(Oxidation (M))VR_	CQNLEQM(1)VR			CQNLEQM(110)VR			0	1	0	0	0	Q8H2B8;A0A891LTQ0	Q8H2B8;A0A891LTQ0	Q8H2B8	MSMS	CCE20250127_Chris_Mattison_USDA_NewOrleans_Ana_o_3_PG1_hfx1	PGtreated1	597.276	2	597.274	1192.53	NaN	NaN	NaN	NaN	NaN	NaN	NaN	13.103	1	13.103	12.603	13.603	0								0	0	0	1.1574e-13	1
CQNLEQMVR	9	Oxidation (M)	_CQNLEQM(Oxidation (M))VR_	CQNLEQM(1)VR			CQNLEQM(130)VR			0	1	0	0	0	Q8H2B8;A0A891LTQ0	Q8H2B8;A0A891LTQ0	Q8H2B8	MSMS	CCE20250127_Chris_Mattison_USDA_NewOrleans_Ana_o_3_PG1_hfx1	PGtreated1	597.276	2	597.274	1192.53	NaN	NaN	NaN	NaN	NaN	NaN	NaN	13.206	1	13.206	12.706	13.706	0								0	0	0	2.2999e-20	1
CQNLEQMVR	9	Oxidation (M)	_CQNLEQM(Oxidation (M))VR_	CQNLEQM(1)VR			CQNLEQM(120)VR			0	1	0	0	0	Q8H2B8;A0A891LTQ0	Q8H2B8;A0A891LTQ0	Q8H2B8	MSMS	CCE20250127_Chris_Mattison_USDA_NewOrleans_Ana_o_3_PG1_hfx1	PGtreated1	597.275	2	597.274	1192.53	NaN	NaN	NaN	NaN	NaN	NaN	NaN	13.308	1	13.308	12.808	13.808	0								0	0	0	3.0014e-27	1
CQNLEQMVR	9	Oxidation (M)	_CQNLEQM(Oxidation (M))VR_	CQNLEQM(1)VR			CQNLEQM(130)VR			0	1	0	0	0	Q8H2B8;A0A891LTQ0	Q8H2B8;A0A891LTQ0	Q8H2B8	MSMS	CCE20250127_Chris_Mattison_USDA_NewOrleans_Ana_o_3_PG1_hfx1	PGtreated1	597.275	2	597.274	1192.53	NaN	NaN	NaN	NaN	NaN	NaN	NaN	13.406	1	13.406	12.906	13.906	0								0	0	0	1.7533e-27	1
CQNLEQMVR	9	Oxidation (M)	_CQNLEQM(Oxidation (M))VR_	CQNLEQM(1)VR			CQNLEQM(110)VR			0	1	0	0	0	Q8H2B8;A0A891LTQ0	Q8H2B8;A0A891LTQ0	Q8H2B8	MSMS	CCE20250127_Chris_Mattison_USDA_NewOrleans_Ana_o_3_PG1_hfx1	PGtreated1	597.275	2	597.274	1192.53	NaN	NaN	NaN	NaN	NaN	NaN	NaN	13.502	1	13.502	13.002	14.002	0								0	0	0	1.038e-19	1
CQNLEQMVR	9	Oxidation (M)	_CQNLEQM(Oxidation (M))VR_	CQNLEQM(1)VR			CQNLEQM(110)VR			0	1	0	0	0	Q8H2B8;A0A891LTQ0	Q8H2B8;A0A891LTQ0	Q8H2B8	MSMS	CCE20250127_Chris_Mattison_USDA_NewOrleans_Ana_o_3_PG1_hfx1	PGtreated1	597.275	2	597.274	1192.53	NaN	NaN	NaN	NaN	NaN	NaN	NaN	13.593	1	13.593	13.093	14.093	0								0	0	0	1.038e-19	1
CQNLEQMVR	9	Oxidation (M)	_CQNLEQM(Oxidation (M))VR_	CQNLEQM(1)VR			CQNLEQM(130)VR			0	1	0	0	0	Q8H2B8;A0A891LTQ0	Q8H2B8;A0A891LTQ0	Q8H2B8	MSMS	CCE20250127_Chris_Mattison_USDA_NewOrleans_Ana_o_3_PG1_hfx1	PGtreated1	597.275	2	597.274	1192.53	NaN	NaN	NaN	NaN	NaN	NaN	NaN	13.687	1	13.687	13.187	14.187	0								0	0	0	4.4044e-27	1
CQNLEQMVR	9	Oxidation (M)	_CQNLEQM(Oxidation (M))VR_	CQNLEQM(1)VR			CQNLEQM(140)VR			0	1	0	0	0	Q8H2B8;A0A891LTQ0	Q8H2B8;A0A891LTQ0	Q8H2B8	MSMS	CCE20250127_Chris_Mattison_USDA_NewOrleans_Ana_o_3_PG1_hfx1	PGtreated1	597.275	2	597.274	1192.53	NaN	NaN	NaN	NaN	NaN	NaN	NaN	13.776	1	13.776	13.276	14.276	0								0	0	0	3.2332e-28	1
CQNLEQMVR	9	Oxidation (M)	_CQNLEQM(Oxidation (M))VR_	CQNLEQM(1)VR			CQNLEQM(160)VR			0	1	0	0	0	Q8H2B8;A0A891LTQ0	Q8H2B8;A0A891LTQ0	Q8H2B8	MSMS	CCE20250127_Chris_Mattison_USDA_NewOrleans_Ana_o_3_PG1_hfx1	PGtreated1	597.275	2	597.274	1192.53	NaN	NaN	NaN	NaN	NaN	NaN	NaN	13.864	1	13.864	13.364	14.364	0								0	0	0	5.7046e-28	1
CQNLEQMVR	9	Oxidation (M)	_CQNLEQM(Oxidation (M))VR_	CQNLEQM(1)VR			CQNLEQM(120)VR			0	1	0	0	0	Q8H2B8;A0A891LTQ0	Q8H2B8;A0A891LTQ0	Q8H2B8	MSMS	CCE20250127_Chris_Mattison_USDA_NewOrleans_Ana_o_3_PG1_hfx1	PGtreated1	597.274	2	597.274	1192.53	NaN	NaN	NaN	NaN	NaN	NaN	NaN	13.959	1	13.959	13.459	14.459	0								0	0	0	1.038e-19	1
CQNLEQMVR	9	Oxidation (M)	_CQNLEQM(Oxidation (M))VR_	CQNLEQM(1)VR			CQNLEQM(110)VR			0	1	0	0	0	Q8H2B8;A0A891LTQ0	Q8H2B8;A0A891LTQ0	Q8H2B8	MSMS	CCE20250127_Chris_Mattison_USDA_NewOrleans_Ana_o_3_PG1_hfx1	PGtreated1	597.274	2	597.274	1192.53	NaN	NaN	NaN	NaN	NaN	NaN	NaN	14.047	1	14.047	13.547	14.547	0								0	0	0	4.6725e-10	1
CQNLEQMVR	9	Oxidation (M)	_CQNLEQM(Oxidation (M))VR_	CQNLEQM(1)VR			CQNLEQM(110)VR			0	1	0	0	0	Q8H2B8;A0A891LTQ0	Q8H2B8;A0A891LTQ0	Q8H2B8	MSMS	CCE20250127_Chris_Mattison_USDA_NewOrleans_Ana_o_3_PG1_hfx1	PGtreated1	597.274	2	597.274	1192.53	NaN	NaN	NaN	NaN	NaN	NaN	NaN	14.147	1	14.147	13.647	14.647	0								0	0	0	2.9388e-14	1
CQNLEQMVR	9	Oxidation (M)	_CQNLEQM(Oxidation (M))VR_	CQNLEQM(1)VR			CQNLEQM(89)VR			0	1	0	0	0	Q8H2B8;A0A891LTQ0	Q8H2B8;A0A891LTQ0	Q8H2B8	MSMS	CCE20250127_Chris_Mattison_USDA_NewOrleans_Ana_o_3_PG1_hfx1	PGtreated1	597.274	2	597.274	1192.53	NaN	NaN	NaN	NaN	NaN	NaN	NaN	14.246	1	14.246	13.746	14.746	0								0	0	0	3.1112e-07	1
CQNLEQMVR	9	Oxidation (M)	_CQNLEQM(Oxidation (M))VR_	CQNLEQM(1)VR			CQNLEQM(140)VR			0	1	0	0	0	Q8H2B8;A0A891LTQ0	Q8H2B8;A0A891LTQ0	Q8H2B8	MSMS	CCE20250127_Chris_Mattison_USDA_NewOrleans_Ana_o_3_PG1_hfx1	PGtreated1	597.274	2	597.274	1192.53	NaN	NaN	NaN	NaN	NaN	NaN	NaN	14.338	1	14.338	13.838	14.838	0								0	0	0	2.1433e-20	1
CQNLEQMVR	9	Oxidation (M)	_CQNLEQM(Oxidation (M))VR_	CQNLEQM(1)VR			CQNLEQM(140)VR			0	1	0	0	0	Q8H2B8;A0A891LTQ0	Q8H2B8;A0A891LTQ0	Q8H2B8	MSMS	CCE20250127_Chris_Mattison_USDA_NewOrleans_Ana_o_3_PG1_hfx1	PGtreated1	597.274	2	597.274	1192.53	NaN	NaN	NaN	NaN	NaN	NaN	NaN	14.446	1	14.446	13.946	14.946	0								0	0	0	7.5907e-28	1
CQNLEQMVR	9	Oxidation (M)	_CQNLEQM(Oxidation (M))VR_	CQNLEQM(1)VR			CQNLEQM(130)VR			0	1	0	0	0	Q8H2B8;A0A891LTQ0	Q8H2B8;A0A891LTQ0	Q8H2B8	MSMS	CCE20250127_Chris_Mattison_USDA_NewOrleans_Ana_o_3_PG1_hfx1	PGtreated1	597.274	2	597.274	1192.53	NaN	NaN	NaN	NaN	NaN	NaN	NaN	14.54	1	14.54	14.04	15.04	0								0	0	0	2.5026e-36	1
CQNLEQMVR	9	Oxidation (M)	_CQNLEQM(Oxidation (M))VR_	CQNLEQM(1)VR			CQNLEQM(130)VR			0	1	0	0	0	Q8H2B8;A0A891LTQ0	Q8H2B8;A0A891LTQ0	Q8H2B8	MSMS	CCE20250127_Chris_Mattison_USDA_NewOrleans_Ana_o_3_PG1_hfx1	PGtreated1	597.274	2	597.274	1192.53	NaN	NaN	NaN	NaN	NaN	NaN	NaN	14.638	1	14.638	14.138	15.138	0								0	0	0	7.7197e-20	1
CQNLEQMVR	9	Oxidation (M)	_CQNLEQM(Oxidation (M))VR_	CQNLEQM(1)VR			CQNLEQM(89)VR			0	1	0	0	0	Q8H2B8;A0A891LTQ0	Q8H2B8;A0A891LTQ0	Q8H2B8	MSMS	CCE20250127_Chris_Mattison_USDA_NewOrleans_Ana_o_3_PG1_hfx1	PGtreated1	597.274	2	597.274	1192.53	NaN	NaN	NaN	NaN	NaN	NaN	NaN	14.73	1	14.73	14.23	15.23	0								0	0	0	8.1093e-07	1
CQNLEQMVR	9	Oxidation (M)	_CQNLEQM(Oxidation (M))VR_	CQNLEQM(1)VR			CQNLEQM(130)VR			0	1	0	0	0	Q8H2B8;A0A891LTQ0	Q8H2B8;A0A891LTQ0	Q8H2B8	MSMS	CCE20250127_Chris_Mattison_USDA_NewOrleans_Ana_o_3_PG1_hfx1	PGtreated1	597.275	2	597.274	1192.53	NaN	NaN	NaN	NaN	NaN	NaN	NaN	14.821	1	14.821	14.321	15.321	0								0	0	0	1.1479e-19	1
CQNLEQMVR	9	Oxidation (M)	_CQNLEQM(Oxidation (M))VR_	CQNLEQM(1)VR			CQNLEQM(89)VR			0	1	0	0	0	Q8H2B8;A0A891LTQ0	Q8H2B8;A0A891LTQ0	Q8H2B8	MSMS	CCE20250127_Chris_Mattison_USDA_NewOrleans_Ana_o_3_PG1_hfx1	PGtreated1	597.273	2	597.274	1192.53	NaN	NaN	NaN	NaN	NaN	NaN	NaN	18.868	1	18.868	18.368	19.368	0								0	0	0	1.2183e-07	1
CQNLEQMVR	9	Oxidation (M)	_CQNLEQM(Oxidation (M))VR_	CQNLEQM(1)VR			CQNLEQM(93)VR			0	1	0	0	0	Q8H2B8;A0A891LTQ0	Q8H2B8;A0A891LTQ0	Q8H2B8	MSMS	CCE20250127_Chris_Mattison_USDA_NewOrleans_Ana_o_3_PG1_hfx1	PGtreated1	597.273	2	597.274	1192.53	NaN	NaN	NaN	NaN	NaN	NaN	NaN	18.964	1	18.964	18.464	19.464	0								0	0	0	2.461e-09	1
CQNLEQMVR	9	Oxidation (M)	_CQNLEQM(Oxidation (M))VR_	CQNLEQM(1)VR			CQNLEQM(110)VR			0	1	0	0	0	Q8H2B8;A0A891LTQ0	Q8H2B8;A0A891LTQ0	Q8H2B8	MSMS	CCE20250127_Chris_Mattison_USDA_NewOrleans_Ana_o_3_PG1_hfx1	PGtreated1	597.273	2	597.274	1192.53	NaN	NaN	NaN	NaN	NaN	NaN	NaN	19.062	1	19.062	18.562	19.562	0								0	0	0	5.6593e-14	1
CQNLEQMVR	9	Oxidation (M)	_CQNLEQM(Oxidation (M))VR_	CQNLEQM(1)VR			CQNLEQM(120)VR			0	1	0	0	0	Q8H2B8;A0A891LTQ0	Q8H2B8;A0A891LTQ0	Q8H2B8	MSMS	CCE20250127_Chris_Mattison_USDA_NewOrleans_Ana_o_3_PG1_hfx1	PGtreated1	597.273	2	597.274	1192.53	NaN	NaN	NaN	NaN	NaN	NaN	NaN	19.159	1	19.159	18.659	19.659	0								0	0	0	1.3543e-13	1
CQNLEQMVR	9	Oxidation (M)	_CQNLEQM(Oxidation (M))VR_	CQNLEQM(1)VR			CQNLEQM(150)VR			0	1	0	0	0	Q8H2B8;A0A891LTQ0	Q8H2B8;A0A891LTQ0	Q8H2B8	MSMS	CCE20250127_Chris_Mattison_USDA_NewOrleans_Ana_o_3_PG1_hfx1	PGtreated1	597.273	2	597.274	1192.53	NaN	NaN	NaN	NaN	NaN	NaN	NaN	19.264	1	19.264	18.764	19.764	0								0	0	0	1.7533e-27	1
CQNLEQMVR	9	Oxidation (M)	_CQNLEQM(Oxidation (M))VR_	CQNLEQM(1)VR			CQNLEQM(96)VR			0	1	0	0	0	Q8H2B8;A0A891LTQ0	Q8H2B8;A0A891LTQ0	Q8H2B8	MSMS	CCE20250127_Chris_Mattison_USDA_NewOrleans_Ana_o_3_PG1_hfx1	PGtreated1	597.274	2	597.274	1192.53	NaN	NaN	NaN	NaN	NaN	NaN	NaN	19.36	1	19.36	18.86	19.86	0								0	0	0	1.3304e-20	1
CQNLEQMVR	9	Oxidation (M)	_CQNLEQM(Oxidation (M))VR_	CQNLEQM(1)VR			CQNLEQM(110)VR			0	1	0	0	0	Q8H2B8;A0A891LTQ0	Q8H2B8;A0A891LTQ0	Q8H2B8	MSMS	CCE20250127_Chris_Mattison_USDA_NewOrleans_Ana_o_3_PG1_hfx1	PGtreated1	597.275	2	597.274	1192.53	NaN	NaN	NaN	NaN	NaN	NaN	NaN	20.152	1	20.152	19.652	20.652	0								0	0	0	1.5226e-14	1
CQNLEQMVR	9	Oxidation (M)	_CQNLEQM(Oxidation (M))VR_	CQNLEQM(1)VR			CQNLEQM(130)VR			0	1	0	0	0	Q8H2B8;A0A891LTQ0	Q8H2B8;A0A891LTQ0	Q8H2B8	MSMS	CCE20250127_Chris_Mattison_USDA_NewOrleans_Ana_o_3_PG1_hfx1	PGtreated1	597.275	2	597.274	1192.53	NaN	NaN	NaN	NaN	NaN	NaN	NaN	20.253	1	20.253	19.753	20.753	0								0	0	0	3.0014e-27	1
CQNLEQMVR	9	Oxidation (M)	_CQNLEQM(Oxidation (M))VR_	CQNLEQM(1)VR			CQNLEQM(93)VR			0	1	0	0	0	Q8H2B8;A0A891LTQ0	Q8H2B8;A0A891LTQ0	Q8H2B8	MSMS	CCE20250127_Chris_Mattison_USDA_NewOrleans_Ana_o_3_PG1_hfx1	PGtreated1	597.275	2	597.274	1192.53	NaN	NaN	NaN	NaN	NaN	NaN	NaN	20.375	1	20.375	19.875	20.875	0								0	0	0	3.1153e-09	1
CQNLEQMVR	9	Oxidation (M)	_CQNLEQM(Oxidation (M))VR_	CQNLEQM(1)VR			CQNLEQM(110)VR			0	1	0	0	0	Q8H2B8;A0A891LTQ0	Q8H2B8;A0A891LTQ0	Q8H2B8	MSMS	CCE20250127_Chris_Mattison_USDA_NewOrleans_Ana_o_3_PG1_hfx1	PGtreated1	597.275	2	597.274	1192.53	NaN	NaN	NaN	NaN	NaN	NaN	NaN	20.477	1	20.477	19.977	20.977	0								0	0	0	4.7415e-10	1
CQNLEQMVR	9	Oxidation (M)	_CQNLEQM(Oxidation (M))VR_	CQNLEQM(1)VR			CQNLEQM(100)VR			0	1	0	0	0	Q8H2B8;A0A891LTQ0	Q8H2B8;A0A891LTQ0	Q8H2B8	MSMS	CCE20250127_Chris_Mattison_USDA_NewOrleans_Ana_o_3_PG1_hfx1	PGtreated1	597.275	2	597.274	1192.53	NaN	NaN	NaN	NaN	NaN	NaN	NaN	20.575	1	20.575	20.075	21.075	0								0	0	0	2.9388e-14	1
CQNLEQMVR	9	Oxidation (M)	_CQNLEQM(Oxidation (M))VR_	CQNLEQM(1)VR			CQNLEQM(89)VR			0	1	0	0	0	Q8H2B8;A0A891LTQ0	Q8H2B8;A0A891LTQ0	Q8H2B8	MSMS	CCE20250127_Chris_Mattison_USDA_NewOrleans_Ana_o_3_PG1_hfx1	PGtreated1	597.275	2	597.274	1192.53	NaN	NaN	NaN	NaN	NaN	NaN	NaN	20.676	1	20.676	20.176	21.176	0								0	0	0	1.2529e-09	1
CQNLEQMVR	9	Oxidation (M)	_CQNLEQM(Oxidation (M))VR_	CQNLEQM(1)VR			CQNLEQM(110)VR			0	1	0	0	0	Q8H2B8;A0A891LTQ0	Q8H2B8;A0A891LTQ0	Q8H2B8	MSMS	CCE20250127_Chris_Mattison_USDA_NewOrleans_Ana_o_3_PG1_hfx1	PGtreated1	597.274	2	597.274	1192.53	NaN	NaN	NaN	NaN	NaN	NaN	NaN	20.777	1	20.777	20.277	21.277	0								0	0	0	1.5226e-14	1
CQNLEQMVR	9	Oxidation (M)	_CQNLEQM(Oxidation (M))VR_	CQNLEQM(1)VR			CQNLEQM(150)VR			0	1	0	0	0	Q8H2B8;A0A891LTQ0	Q8H2B8;A0A891LTQ0	Q8H2B8	MSMS	CCE20250127_Chris_Mattison_USDA_NewOrleans_Ana_o_3_PG1_hfx1	PGtreated1	597.274	2	597.274	1192.53	NaN	NaN	NaN	NaN	NaN	NaN	NaN	20.871	1	20.871	20.371	21.371	0								0	0	0	2.1079e-36	1
CQNLEQMVR	9	Oxidation (M)	_CQNLEQM(Oxidation (M))VR_	CQNLEQM(1)VR			CQNLEQM(96)VR			0	1	0	0	0	Q8H2B8;A0A891LTQ0	Q8H2B8;A0A891LTQ0	Q8H2B8	MSMS	CCE20250127_Chris_Mattison_USDA_NewOrleans_Ana_o_3_PG1_hfx1	PGtreated1	597.275	2	597.274	1192.53	NaN	NaN	NaN	NaN	NaN	NaN	NaN	20.976	1	20.976	20.476	21.476	0								0	0	0	1.8307e-13	1
CQNLEQMVR	9	Oxidation (M)	_CQNLEQM(Oxidation (M))VR_	CQNLEQM(1)VR			CQNLEQM(110)VR			0	1	0	0	0	Q8H2B8;A0A891LTQ0	Q8H2B8;A0A891LTQ0	Q8H2B8	MSMS	CCE20250127_Chris_Mattison_USDA_NewOrleans_Ana_o_3_PG1_hfx1	PGtreated1	597.274	2	597.274	1192.53	NaN	NaN	NaN	NaN	NaN	NaN	NaN	21.068	1	21.068	20.568	21.568	0								0	0	0	1.375e-09	1
CQNLEQMVR	9	Oxidation (M)	_CQNLEQM(Oxidation (M))VR_	CQNLEQM(1)VR			CQNLEQM(74)VR			0	1	0	0	0	Q8H2B8;A0A891LTQ0	Q8H2B8;A0A891LTQ0	Q8H2B8	MSMS	CCE20250127_Chris_Mattison_USDA_NewOrleans_Ana_o_3_PG1_hfx1	PGtreated1	597.274	2	597.274	1192.53	NaN	NaN	NaN	NaN	NaN	NaN	NaN	21.168	1	21.168	20.668	21.668	0								0	0	0	6.2494e-07	1
CQNLEQMVR	9	Oxidation (M)	_CQNLEQM(Oxidation (M))VR_	CQNLEQM(1)VR			CQNLEQM(120)VR			0	1	0	0	0	Q8H2B8;A0A891LTQ0	Q8H2B8;A0A891LTQ0	Q8H2B8	MSMS	CCE20250127_Chris_Mattison_USDA_NewOrleans_Ana_o_3_PG1_hfx1	PGtreated1	597.273	2	597.274	1192.53	NaN	NaN	NaN	NaN	NaN	NaN	NaN	21.271	1	21.271	20.771	21.771	0								0	0	0	7.8439e-10	1
CQNLEQMVR	9	Oxidation (M)	_CQNLEQM(Oxidation (M))VR_	CQNLEQM(1)VR			CQNLEQM(120)VR			0	1	0	0	0	Q8H2B8;A0A891LTQ0	Q8H2B8;A0A891LTQ0	Q8H2B8	MSMS	CCE20250127_Chris_Mattison_USDA_NewOrleans_Ana_o_3_PG1_hfx1	PGtreated1	597.273	2	597.274	1192.53	NaN	NaN	NaN	NaN	NaN	NaN	NaN	21.376	1	21.376	20.876	21.876	0								0	0	0	2.5769e-09	1
CQNLEQMVR	9	Oxidation (M)	_CQNLEQM(Oxidation (M))VR_	CQNLEQM(1)VR			CQNLEQM(140)VR			0	1	0	0	0	Q8H2B8;A0A891LTQ0	Q8H2B8;A0A891LTQ0	Q8H2B8	MSMS	CCE20250127_Chris_Mattison_USDA_NewOrleans_Ana_o_3_PG1_hfx1	PGtreated1	597.273	2	597.274	1192.53	NaN	NaN	NaN	NaN	NaN	NaN	NaN	21.469	1	21.469	20.969	21.969	0								0	0	0	6.86e-29	1
CQNLEQMVR	9	Oxidation (M)	_CQNLEQM(Oxidation (M))VR_	CQNLEQM(1)VR			CQNLEQM(120)VR			0	1	0	0	0	Q8H2B8;A0A891LTQ0	Q8H2B8;A0A891LTQ0	Q8H2B8	MSMS	CCE20250127_Chris_Mattison_USDA_NewOrleans_Ana_o_3_PG1_hfx1	PGtreated1	597.273	2	597.274	1192.53	NaN	NaN	NaN	NaN	NaN	NaN	NaN	21.579	1	21.579	21.079	22.079	0								0	0	0	2.5857e-27	1
CQNLEQMVR	9	Oxidation (M)	_CQNLEQM(Oxidation (M))VR_	CQNLEQM(1)VR			CQNLEQM(130)VR			0	1	0	0	0	Q8H2B8;A0A891LTQ0	Q8H2B8;A0A891LTQ0	Q8H2B8	MSMS	CCE20250127_Chris_Mattison_USDA_NewOrleans_Ana_o_3_PG1_hfx1	PGtreated1	597.274	2	597.274	1192.53	NaN	NaN	NaN	NaN	NaN	NaN	NaN	21.681	1	21.681	21.181	22.181	0								0	0	0	1.7526e-13	1
CQNLEQMVR	9	Oxidation (M)	_CQNLEQM(Oxidation (M))VR_	CQNLEQM(1)VR			CQNLEQM(110)VR			0	1	0	0	0	Q8H2B8;A0A891LTQ0	Q8H2B8;A0A891LTQ0	Q8H2B8	MSMS	CCE20250127_Chris_Mattison_USDA_NewOrleans_Ana_o_3_PG1_hfx1	PGtreated1	597.274	2	597.274	1192.53	NaN	NaN	NaN	NaN	NaN	NaN	NaN	21.785	1	21.785	21.285	22.285	0								0	0	0	2.1682e-13	1
CQNLEQMVR	9	Oxidation (M)	_CQNLEQM(Oxidation (M))VR_	CQNLEQM(1)VR			CQNLEQM(120)VR			0	1	0	0	0	Q8H2B8;A0A891LTQ0	Q8H2B8;A0A891LTQ0	Q8H2B8	MSMS	CCE20250127_Chris_Mattison_USDA_NewOrleans_Ana_o_3_PG1_hfx1	PGtreated1	597.275	2	597.274	1192.53	NaN	NaN	NaN	NaN	NaN	NaN	NaN	21.899	1	21.899	21.399	22.399	0								0	0	0	7.7197e-20	1
CQNLEQMVR	9	Oxidation (M)	_CQNLEQM(Oxidation (M))VR_	CQNLEQM(1)VR			CQNLEQM(42)VR			0	1	0	0	0	Q8H2B8;A0A891LTQ0	Q8H2B8;A0A891LTQ0	Q8H2B8	MSMS	CCE20250127_Chris_Mattison_USDA_NewOrleans_Ana_o_3_PG1_hfx1	PGtreated1	597.275	2	597.274	1192.53	NaN	NaN	NaN	NaN	NaN	NaN	NaN	54.235	1	54.235	53.735	54.735	0								0	0	0	0.011926	1
CQNLEQMVR	9	Oxidation (M)	_CQNLEQM(Oxidation (M))VR_	CQNLEQM(1)VR			CQNLEQM(20)VR			0	1	0	0	0	Q8H2B8;A0A891LTQ0	Q8H2B8;A0A891LTQ0	Q8H2B8	MSMS	CCE20250127_Chris_Mattison_USDA_NewOrleans_Ana_o_3_PG1_hfx1	PGtreated1	597.274	2	597.274	1192.53	NaN	NaN	NaN	NaN	NaN	NaN	NaN	54.687	1	54.687	54.187	55.187	0								0	0	0	0.014887	1
CQNLEQMVR	9	Oxidation (M)	_CQNLEQM(Oxidation (M))VR_	CQNLEQM(1)VR			CQNLEQM(37)VR			0	1	0	0	0	Q8H2B8;A0A891LTQ0	Q8H2B8;A0A891LTQ0	Q8H2B8	MSMS	CCE20250127_Chris_Mattison_USDA_NewOrleans_Ana_o_3_PG1_hfx1	PGtreated1	597.273	2	597.274	1192.53	NaN	NaN	NaN	NaN	NaN	NaN	NaN	54.902	1	54.902	54.402	55.402	0								0	0	0	0.011577	1
CQNLEQMVR	9	Oxidation (M)	_CQNLEQM(Oxidation (M))VR_	CQNLEQM(1)VR			CQNLEQM(11)VR			0	1	0	0	0	Q8H2B8;A0A891LTQ0	Q8H2B8;A0A891LTQ0	Q8H2B8	MSMS	CCE20250127_Chris_Mattison_USDA_NewOrleans_Ana_o_3_PG1_hfx1	PGtreated1	597.276	2	597.274	1192.53	NaN	NaN	NaN	NaN	NaN	NaN	NaN	59.967	1	59.967	59.467	60.467	0								0	0	0	0.021902	1
CQNLEQMVR	9	Oxidation (M)	_CQNLEQM(Oxidation (M))VR_	CQNLEQM(1)VR			CQNLEQM(64)VR			0	1	0	0	0	Q8H2B8;A0A891LTQ0	Q8H2B8;A0A891LTQ0	Q8H2B8	MULTI-SECPEP	CCE20250127_Chris_Mattison_USDA_NewOrleans_Ana_o_3_PG1_hfx1	PGtreated1	1194.04	1	1193.54	1192.53	2.4322	0.0029029	-0.25176	-0.00030049	2.1804	0.0026024	1193.54	12.738	1.9349	12.738	11.71	13.645	0					430	114	5	0	0	0	0.0001398	1
CQNLEQMVR	9	Oxidation (M)	_CQNLEQM(Oxidation (M))VR_	CQNLEQM(1)VR			CQNLEQM(66)VR			0	1	0	0	0	Q8H2B8;A0A891LTQ0	Q8H2B8;A0A891LTQ0	Q8H2B8	MULTI-MSMS	CCE20250127_Chris_Mattison_USDA_NewOrleans_Ana_o_3_PG2_hfx1	PGtreated2	597.275	2	597.274	1192.53	0.54068	0.00032294	-0.27383	-0.00016355	0.26686	0.00015939	597.273	10.811	0.53216	10.811	10.519	11.051	0					51	30	2	0	0	0	0.0023082	1
CQNLEQMVR	9	Oxidation (M)	_CQNLEQM(Oxidation (M))VR_	CQNLEQM(1)VR			CQNLEQM(130)VR			0	1	0	0	0	Q8H2B8;A0A891LTQ0	Q8H2B8;A0A891LTQ0	Q8H2B8	MULTI-MSMS	CCE20250127_Chris_Mattison_USDA_NewOrleans_Ana_o_3_PG2_hfx1	PGtreated2	597.275	2	597.274	1192.53	0.6102	0.00036445	-0.99804	-0.0005961	-0.38784	-0.00023165	597.275	12.346	2.3809	12.346	10.965	13.346	0					630	128	6	0	0	0	2.6093e-25	22
CQNLEQMVR	9	Oxidation (M)	_CQNLEQM(Oxidation (M))VR_	CQNLEQM(1)VR			CQNLEQM(120)VR			0	1	0	0	0	Q8H2B8;A0A891LTQ0	Q8H2B8;A0A891LTQ0	Q8H2B8	MULTI-MSMS	CCE20250127_Chris_Mattison_USDA_NewOrleans_Ana_o_3_PG2_hfx1	PGtreated2	597.274	2	597.274	1192.53	0.67257	0.00040171	-0.38978	-0.00023281	0.28279	0.0001689	597.274	13.732	2.2341	13.732	13.166	15.4	0					389	131	6	0	0	0	2.1539e-25	21
CQNLEQMVR	9	Oxidation (M)	_CQNLEQM(Oxidation (M))VR_	CQNLEQM(1)VR			CQNLEQM(160)VR			0	1	0	0	0	Q8H2B8;A0A891LTQ0	Q8H2B8;A0A891LTQ0	Q8H2B8	MULTI-MSMS	CCE20250127_Chris_Mattison_USDA_NewOrleans_Ana_o_3_PG2_hfx1	PGtreated2	597.275	2	597.274	1192.53	0.46892	0.00028008	1.4702	0.00087811	1.9391	0.0011582	597.274	22.227	2.1337	22.227	21.126	23.26	0					263	127	3	0	0	0	1.6113e-25	21
CQNLEQMVR	9	Oxidation (M)	_CQNLEQM(Oxidation (M))VR_	CQNLEQM(1)VR			CQNLEQM(160)VR			0	1	0	0	0	Q8H2B8;A0A891LTQ0	Q8H2B8;A0A891LTQ0	Q8H2B8	MULTI-MSMS	CCE20250127_Chris_Mattison_USDA_NewOrleans_Ana_o_3_PG2_hfx1	PGtreated2	597.273	2	597.274	1192.53	0.93481	0.00055834	0.13473	8.0472e-05	1.0695	0.00063881	597.274	23.685	1.6864	23.685	23.154	24.84	0					312	96	4	0	0	0	8.1459e-26	17
CQNLEQMVR	9	Oxidation (M)	_CQNLEQM(Oxidation (M))VR_	CQNLEQM(1)VR			CQNLEQM(100)VR			0	1	0	0	0	Q8H2B8;A0A891LTQ0	Q8H2B8;A0A891LTQ0	Q8H2B8	MULTI-MSMS	CCE20250127_Chris_Mattison_USDA_NewOrleans_Ana_o_3_PG2_hfx1	PGtreated2	597.274	2	597.274	1192.53	0.89311	0.00053343	0.40512	0.00024197	1.2982	0.0007754	597.274	25.123	1.0891	25.123	24.824	25.913	0					163	69	3	0	0	0	1.4185e-07	11
CQNLEQMVR	9	Oxidation (M)	_CQNLEQM(Oxidation (M))VR_	CQNLEQM(1)VR			CQNLEQM(100)VR			0	1	0	0	0	Q8H2B8;A0A891LTQ0	Q8H2B8;A0A891LTQ0	Q8H2B8	MULTI-MSMS	CCE20250127_Chris_Mattison_USDA_NewOrleans_Ana_o_3_PG2_hfx1	PGtreated2	597.274	2	597.274	1192.53	0.67624	0.0004039	-0.28915	-0.0001727	0.38709	0.0002312	597.274	26.455	1.1679	26.455	25.882	27.05	0					242	73	6	0	0	0	3.6232e-05	6
CQNLEQMVR	9	Oxidation (M)	_CQNLEQM(Oxidation (M))VR_	CQNLEQM(1)VR			CQNLEQM(160)VR			0	1	0	0	0	Q8H2B8;A0A891LTQ0	Q8H2B8;A0A891LTQ0	Q8H2B8	MULTI-MSMS	CCE20250127_Chris_Mattison_USDA_NewOrleans_Ana_o_3_PG2_hfx1	PGtreated2	597.274	2	597.274	1192.53	0.4266	0.00025479	-1.3302	-0.0007945	-0.90362	-0.00053971	597.273	27.525	2.2066	27.525	27.035	29.242	0					399	136	6	0	0	0	3.4436e-18	9
CQNLEQMVR	9	Oxidation (M)	_CQNLEQM(Oxidation (M))VR_	CQNLEQM(1)VR			CQNLEQM(86)VR			0	1	0	0	0	Q8H2B8;A0A891LTQ0	Q8H2B8;A0A891LTQ0	Q8H2B8	MULTI-MSMS	CCE20250127_Chris_Mattison_USDA_NewOrleans_Ana_o_3_PG2_hfx1	PGtreated2	597.273	2	597.274	1192.53	0.60482	0.00036124	0.98397	0.0005877	1.5888	0.00094894	597.274	29.933	0.83325	29.933	29.743	30.577	0					116	52	4	0	0	0	0.00038837	5
CQNLEQMVR	9	Oxidation (M)	_CQNLEQM(Oxidation (M))VR_	CQNLEQM(1)VR			CQNLEQM(80)VR			0	1	0	0	0	Q8H2B8;A0A891LTQ0	Q8H2B8;A0A891LTQ0	Q8H2B8	MULTI-MSMS	CCE20250127_Chris_Mattison_USDA_NewOrleans_Ana_o_3_PG2_hfx1	PGtreated2	597.275	2	597.274	1192.53	1.0487	0.00062635	0.72098	0.00043062	1.7697	0.001057	597.274	32.044	0.83254	32.044	31.837	32.67	0					85	53	2	0	0	0	0.00069379	5
CQNLEQMVR	9	Oxidation (M)	_CQNLEQM(Oxidation (M))VR_	CQNLEQM(1)VR			CQNLEQM(60)VR			0	1	0	0	0	Q8H2B8;A0A891LTQ0	Q8H2B8;A0A891LTQ0	Q8H2B8	MULTI-MSMS	CCE20250127_Chris_Mattison_USDA_NewOrleans_Ana_o_3_PG2_hfx1	PGtreated2	597.276	2	597.274	1192.53	1.2739	0.00076085	-0.2927	-0.00017482	0.98118	0.00058603	597.274	32.988	0.92705	32.988	32.67	33.597	0					107	62	3	0	0	0	0.0050993	2
CQNLEQMVR	9	Oxidation (M)	_CQNLEQM(Oxidation (M))VR_	CQNLEQM(1)VR			CQNLEQM(60)VR			0	1	0	0	0	Q8H2B8;A0A891LTQ0	Q8H2B8;A0A891LTQ0	Q8H2B8	MULTI-MSMS	CCE20250127_Chris_Mattison_USDA_NewOrleans_Ana_o_3_PG2_hfx1	PGtreated2	597.275	2	597.274	1192.53	1.5842	0.00094623	1.0412	0.00062186	2.6254	0.0015681	597.274	34.204	0.50628	34.204	33.899	34.405	0					77	35	3	0	0	0	0.0024149	2
CQNLEQMVR	9	Oxidation (M)	_CQNLEQM(Oxidation (M))VR_	CQNLEQM(1)VR			CQNLEQM(50)VR			0	1	0	0	0	Q8H2B8;A0A891LTQ0	Q8H2B8;A0A891LTQ0	Q8H2B8	MULTI-MSMS	CCE20250127_Chris_Mattison_USDA_NewOrleans_Ana_o_3_PG2_hfx1	PGtreated2	597.273	2	597.274	1192.53	0.71421	0.00042658	-0.14969	-8.9405e-05	0.56452	0.00033717	597.274	54.838	1.5621	54.838	53.586	55.148	0					79	59	2	0	0	0	0.0023082	12
CQNLEQMVR	9	Oxidation (M)	_CQNLEQM(Oxidation (M))VR_	CQNLEQM(1)VR			CQNLEQM(66)VR			0	1	0	0	0	Q8H2B8;A0A891LTQ0	Q8H2B8;A0A891LTQ0	Q8H2B8	MULTI-MSMS	CCE20250127_Chris_Mattison_USDA_NewOrleans_Ana_o_3_PG2_hfx1	PGtreated2	597.275	2	597.274	1192.53	1.0346	0.00061791	0.70088	0.00041862	1.7354	0.0010365	597.274	58.731	1.4777	58.731	58.502	59.98	0					237	129	2	0	0	0	0.0001618	12
CQNLEQMVR	9	Oxidation (M)	_CQNLEQM(Oxidation (M))VR_	CQNLEQM(1)VR			CQNLEQM(20)VR			0	1	0	0	0	Q8H2B8;A0A891LTQ0	Q8H2B8;A0A891LTQ0	Q8H2B8	MULTI-MSMS	CCE20250127_Chris_Mattison_USDA_NewOrleans_Ana_o_3_PG2_hfx1	PGtreated2	597.274	2	597.274	1192.53	1.7231	0.0010292	-0.8733	-0.0005216	0.8498	0.00050756	597.273	69.085	7.4206	69.085	62.581	70.002	0					2123	1106	2	0	0	0	0.017626	13
CQNLEQMVR	9	Oxidation (M)	_CQNLEQM(Oxidation (M))VR_	CQNLEQM(1)VR			CQNLEQM(150)VR			0	1	0	0	0	Q8H2B8;A0A891LTQ0	Q8H2B8;A0A891LTQ0	Q8H2B8	MSMS	CCE20250127_Chris_Mattison_USDA_NewOrleans_Ana_o_3_PG2_hfx1	PGtreated2	597.275	2	597.274	1192.53	NaN	NaN	NaN	NaN	NaN	NaN	NaN	15.466	1	15.466	14.966	15.966	0								0	0	0	2.2999e-20	1
CQNLEQMVR	9	Oxidation (M)	_CQNLEQM(Oxidation (M))VR_	CQNLEQM(1)VR			CQNLEQM(110)VR			0	1	0	0	0	Q8H2B8;A0A891LTQ0	Q8H2B8;A0A891LTQ0	Q8H2B8	MSMS	CCE20250127_Chris_Mattison_USDA_NewOrleans_Ana_o_3_PG2_hfx1	PGtreated2	597.275	2	597.274	1192.53	NaN	NaN	NaN	NaN	NaN	NaN	NaN	15.568	1	15.568	15.068	16.068	0								0	0	0	4.6725e-10	1
CQNLEQMVR	9	Oxidation (M)	_CQNLEQM(Oxidation (M))VR_	CQNLEQM(1)VR			CQNLEQM(130)VR			0	1	0	0	0	Q8H2B8;A0A891LTQ0	Q8H2B8;A0A891LTQ0	Q8H2B8	MSMS	CCE20250127_Chris_Mattison_USDA_NewOrleans_Ana_o_3_PG2_hfx1	PGtreated2	597.275	2	597.274	1192.53	NaN	NaN	NaN	NaN	NaN	NaN	NaN	15.666	1	15.666	15.166	16.166	0								0	0	0	2.5857e-27	1
CQNLEQMVR	9	Oxidation (M)	_CQNLEQM(Oxidation (M))VR_	CQNLEQM(1)VR			CQNLEQM(100)VR			0	1	0	0	0	Q8H2B8;A0A891LTQ0	Q8H2B8;A0A891LTQ0	Q8H2B8	MSMS	CCE20250127_Chris_Mattison_USDA_NewOrleans_Ana_o_3_PG2_hfx1	PGtreated2	597.275	2	597.274	1192.53	NaN	NaN	NaN	NaN	NaN	NaN	NaN	15.766	1	15.766	15.266	16.266	0								0	0	0	9.3488e-14	1
CQNLEQMVR	9	Oxidation (M)	_CQNLEQM(Oxidation (M))VR_	CQNLEQM(1)VR			CQNLEQM(60)VR			0	1	0	0	0	Q8H2B8;A0A891LTQ0	Q8H2B8;A0A891LTQ0	Q8H2B8	MSMS	CCE20250127_Chris_Mattison_USDA_NewOrleans_Ana_o_3_PG2_hfx1	PGtreated2	597.273	2	597.274	1192.53	NaN	NaN	NaN	NaN	NaN	NaN	NaN	15.871	1	15.871	15.371	16.371	0								0	0	0	0.0001233	1
CQNLEQMVR	9	Oxidation (M)	_CQNLEQM(Oxidation (M))VR_	CQNLEQM(1)VR			CQNLEQM(86)VR			0	1	0	0	0	Q8H2B8;A0A891LTQ0	Q8H2B8;A0A891LTQ0	Q8H2B8	MSMS	CCE20250127_Chris_Mattison_USDA_NewOrleans_Ana_o_3_PG2_hfx1	PGtreated2	597.274	2	597.274	1192.53	NaN	NaN	NaN	NaN	NaN	NaN	NaN	16.041	1	16.041	15.541	16.541	0								0	0	0	7.4992e-07	1
CQNLEQMVR	9	Oxidation (M)	_CQNLEQM(Oxidation (M))VR_	CQNLEQM(1)VR			CQNLEQM(110)VR			0	1	0	0	0	Q8H2B8;A0A891LTQ0	Q8H2B8;A0A891LTQ0	Q8H2B8	MSMS	CCE20250127_Chris_Mattison_USDA_NewOrleans_Ana_o_3_PG2_hfx1	PGtreated2	597.274	2	597.274	1192.53	NaN	NaN	NaN	NaN	NaN	NaN	NaN	16.133	1	16.133	15.633	16.633	0								0	0	0	1.2761e-09	1
CQNLEQMVR	9	Oxidation (M)	_CQNLEQM(Oxidation (M))VR_	CQNLEQM(1)VR			CQNLEQM(100)VR			0	1	0	0	0	Q8H2B8;A0A891LTQ0	Q8H2B8;A0A891LTQ0	Q8H2B8	MSMS	CCE20250127_Chris_Mattison_USDA_NewOrleans_Ana_o_3_PG2_hfx1	PGtreated2	597.275	2	597.274	1192.53	NaN	NaN	NaN	NaN	NaN	NaN	NaN	16.412	1	16.412	15.912	16.912	0								0	0	0	4.6725e-10	1
CQNLEQMVR	9	Oxidation (M)	_CQNLEQM(Oxidation (M))VR_	CQNLEQM(1)VR			CQNLEQM(96)VR			0	1	0	0	0	Q8H2B8;A0A891LTQ0	Q8H2B8;A0A891LTQ0	Q8H2B8	MSMS	CCE20250127_Chris_Mattison_USDA_NewOrleans_Ana_o_3_PG2_hfx1	PGtreated2	597.275	2	597.274	1192.53	NaN	NaN	NaN	NaN	NaN	NaN	NaN	16.503	1	16.503	16.003	17.003	0								0	0	0	1.7702e-13	1
CQNLEQMVR	9	Oxidation (M)	_CQNLEQM(Oxidation (M))VR_	CQNLEQM(1)VR			CQNLEQM(120)VR			0	1	0	0	0	Q8H2B8;A0A891LTQ0	Q8H2B8;A0A891LTQ0	Q8H2B8	MSMS	CCE20250127_Chris_Mattison_USDA_NewOrleans_Ana_o_3_PG2_hfx1	PGtreated2	597.275	2	597.274	1192.53	NaN	NaN	NaN	NaN	NaN	NaN	NaN	16.603	1	16.603	16.103	17.103	0								0	0	0	9.3488e-14	1
CQNLEQMVR	9	Oxidation (M)	_CQNLEQM(Oxidation (M))VR_	CQNLEQM(1)VR			CQNLEQM(100)VR			0	1	0	0	0	Q8H2B8;A0A891LTQ0	Q8H2B8;A0A891LTQ0	Q8H2B8	MSMS	CCE20250127_Chris_Mattison_USDA_NewOrleans_Ana_o_3_PG2_hfx1	PGtreated2	597.274	2	597.274	1192.53	NaN	NaN	NaN	NaN	NaN	NaN	NaN	16.695	1	16.695	16.195	17.195	0								0	0	0	9.5502e-14	1
CQNLEQMVR	9	Oxidation (M)	_CQNLEQM(Oxidation (M))VR_	CQNLEQM(1)VR			CQNLEQM(120)VR			0	1	0	0	0	Q8H2B8;A0A891LTQ0	Q8H2B8;A0A891LTQ0	Q8H2B8	MSMS	CCE20250127_Chris_Mattison_USDA_NewOrleans_Ana_o_3_PG2_hfx1	PGtreated2	597.274	2	597.274	1192.53	NaN	NaN	NaN	NaN	NaN	NaN	NaN	16.786	1	16.786	16.286	17.286	0								0	0	0	1.038e-19	1
CQNLEQMVR	9	Oxidation (M)	_CQNLEQM(Oxidation (M))VR_	CQNLEQM(1)VR			CQNLEQM(120)VR			0	1	0	0	0	Q8H2B8;A0A891LTQ0	Q8H2B8;A0A891LTQ0	Q8H2B8	MSMS	CCE20250127_Chris_Mattison_USDA_NewOrleans_Ana_o_3_PG2_hfx1	PGtreated2	597.274	2	597.274	1192.53	NaN	NaN	NaN	NaN	NaN	NaN	NaN	16.883	1	16.883	16.383	17.383	0								0	0	0	2.5857e-27	1
CQNLEQMVR	9	Oxidation (M)	_CQNLEQM(Oxidation (M))VR_	CQNLEQM(1)VR			CQNLEQM(110)VR			0	1	0	0	0	Q8H2B8;A0A891LTQ0	Q8H2B8;A0A891LTQ0	Q8H2B8	MSMS	CCE20250127_Chris_Mattison_USDA_NewOrleans_Ana_o_3_PG2_hfx1	PGtreated2	597.275	2	597.274	1192.53	NaN	NaN	NaN	NaN	NaN	NaN	NaN	16.975	1	16.975	16.475	17.475	0								0	0	0	1.1479e-19	1
CQNLEQMVR	9	Oxidation (M)	_CQNLEQM(Oxidation (M))VR_	CQNLEQM(1)VR			CQNLEQM(110)VR			0	1	0	0	0	Q8H2B8;A0A891LTQ0	Q8H2B8;A0A891LTQ0	Q8H2B8	MSMS	CCE20250127_Chris_Mattison_USDA_NewOrleans_Ana_o_3_PG2_hfx1	PGtreated2	597.275	2	597.274	1192.53	NaN	NaN	NaN	NaN	NaN	NaN	NaN	17.069	1	17.069	16.569	17.569	0								0	0	0	3.6031e-15	1
CQNLEQMVR	9	Oxidation (M)	_CQNLEQM(Oxidation (M))VR_	CQNLEQM(1)VR			CQNLEQM(110)VR			0	1	0	0	0	Q8H2B8;A0A891LTQ0	Q8H2B8;A0A891LTQ0	Q8H2B8	MSMS	CCE20250127_Chris_Mattison_USDA_NewOrleans_Ana_o_3_PG2_hfx1	PGtreated2	597.276	2	597.274	1192.53	NaN	NaN	NaN	NaN	NaN	NaN	NaN	17.165	1	17.165	16.665	17.665	0								0	0	0	9.3488e-14	1
CQNLEQMVR	9	Oxidation (M)	_CQNLEQM(Oxidation (M))VR_	CQNLEQM(1)VR			CQNLEQM(120)VR			0	1	0	0	0	Q8H2B8;A0A891LTQ0	Q8H2B8;A0A891LTQ0	Q8H2B8	MSMS	CCE20250127_Chris_Mattison_USDA_NewOrleans_Ana_o_3_PG2_hfx1	PGtreated2	597.275	2	597.274	1192.53	NaN	NaN	NaN	NaN	NaN	NaN	NaN	17.261	1	17.261	16.761	17.761	0								0	0	0	7.8439e-10	1
CQNLEQMVR	9	Oxidation (M)	_CQNLEQM(Oxidation (M))VR_	CQNLEQM(1)VR			CQNLEQM(110)VR			0	1	0	0	0	Q8H2B8;A0A891LTQ0	Q8H2B8;A0A891LTQ0	Q8H2B8	MSMS	CCE20250127_Chris_Mattison_USDA_NewOrleans_Ana_o_3_PG2_hfx1	PGtreated2	597.275	2	597.274	1192.53	NaN	NaN	NaN	NaN	NaN	NaN	NaN	17.355	1	17.355	16.855	17.855	0								0	0	0	1.4846e-20	1
CQNLEQMVR	9	Oxidation (M)	_CQNLEQM(Oxidation (M))VR_	CQNLEQM(1)VR			CQNLEQM(120)VR			0	1	0	0	0	Q8H2B8;A0A891LTQ0	Q8H2B8;A0A891LTQ0	Q8H2B8	MSMS	CCE20250127_Chris_Mattison_USDA_NewOrleans_Ana_o_3_PG2_hfx1	PGtreated2	597.275	2	597.274	1192.53	NaN	NaN	NaN	NaN	NaN	NaN	NaN	17.465	1	17.465	16.965	17.965	0								0	0	0	2.5857e-27	1
CQNLEQMVR	9	Oxidation (M)	_CQNLEQM(Oxidation (M))VR_	CQNLEQM(1)VR			CQNLEQM(110)VR			0	1	0	0	0	Q8H2B8;A0A891LTQ0	Q8H2B8;A0A891LTQ0	Q8H2B8	MSMS	CCE20250127_Chris_Mattison_USDA_NewOrleans_Ana_o_3_PG2_hfx1	PGtreated2	597.275	2	597.274	1192.53	NaN	NaN	NaN	NaN	NaN	NaN	NaN	17.559	1	17.559	17.059	18.059	0								0	0	0	2.3363e-09	1
CQNLEQMVR	9	Oxidation (M)	_CQNLEQM(Oxidation (M))VR_	CQNLEQM(1)VR			CQNLEQM(130)VR			0	1	0	0	0	Q8H2B8;A0A891LTQ0	Q8H2B8;A0A891LTQ0	Q8H2B8	MSMS	CCE20250127_Chris_Mattison_USDA_NewOrleans_Ana_o_3_PG2_hfx1	PGtreated2	597.274	2	597.274	1192.53	NaN	NaN	NaN	NaN	NaN	NaN	NaN	17.654	1	17.654	17.154	18.154	0								0	0	0	1.4579e-14	1
CQNLEQMVR	9	Oxidation (M)	_CQNLEQM(Oxidation (M))VR_	CQNLEQM(1)VR			CQNLEQM(110)VR			0	1	0	0	0	Q8H2B8;A0A891LTQ0	Q8H2B8;A0A891LTQ0	Q8H2B8	MSMS	CCE20250127_Chris_Mattison_USDA_NewOrleans_Ana_o_3_PG2_hfx1	PGtreated2	597.275	2	597.274	1192.53	NaN	NaN	NaN	NaN	NaN	NaN	NaN	17.743	1	17.743	17.243	18.243	0								0	0	0	4.6725e-10	1
CQNLEQMVR	9	Oxidation (M)	_CQNLEQM(Oxidation (M))VR_	CQNLEQM(1)VR			CQNLEQM(110)VR			0	1	0	0	0	Q8H2B8;A0A891LTQ0	Q8H2B8;A0A891LTQ0	Q8H2B8	MSMS	CCE20250127_Chris_Mattison_USDA_NewOrleans_Ana_o_3_PG2_hfx1	PGtreated2	597.275	2	597.274	1192.53	NaN	NaN	NaN	NaN	NaN	NaN	NaN	17.838	1	17.838	17.338	18.338	0								0	0	0	1.0187e-09	1
CQNLEQMVR	9	Oxidation (M)	_CQNLEQM(Oxidation (M))VR_	CQNLEQM(1)VR			CQNLEQM(140)VR			0	1	0	0	0	Q8H2B8;A0A891LTQ0	Q8H2B8;A0A891LTQ0	Q8H2B8	MSMS	CCE20250127_Chris_Mattison_USDA_NewOrleans_Ana_o_3_PG2_hfx1	PGtreated2	597.275	2	597.274	1192.53	NaN	NaN	NaN	NaN	NaN	NaN	NaN	17.932	1	17.932	17.432	18.432	0								0	0	0	2.0481e-36	1
CQNLEQMVR	9	Oxidation (M)	_CQNLEQM(Oxidation (M))VR_	CQNLEQM(1)VR			CQNLEQM(140)VR			0	1	0	0	0	Q8H2B8;A0A891LTQ0	Q8H2B8;A0A891LTQ0	Q8H2B8	MSMS	CCE20250127_Chris_Mattison_USDA_NewOrleans_Ana_o_3_PG2_hfx1	PGtreated2	597.275	2	597.274	1192.53	NaN	NaN	NaN	NaN	NaN	NaN	NaN	18.027	1	18.027	17.527	18.527	0								0	0	0	1.7574e-19	1
CQNLEQMVR	9	Oxidation (M)	_CQNLEQM(Oxidation (M))VR_	CQNLEQM(1)VR			CQNLEQM(150)VR			0	1	0	0	0	Q8H2B8;A0A891LTQ0	Q8H2B8;A0A891LTQ0	Q8H2B8	MSMS	CCE20250127_Chris_Mattison_USDA_NewOrleans_Ana_o_3_PG2_hfx1	PGtreated2	597.274	2	597.274	1192.53	NaN	NaN	NaN	NaN	NaN	NaN	NaN	18.132	1	18.132	17.632	18.632	0								0	0	0	1.2989e-36	1
CQNLEQMVR	9	Oxidation (M)	_CQNLEQM(Oxidation (M))VR_	CQNLEQM(1)VR			CQNLEQM(130)VR			0	1	0	0	0	Q8H2B8;A0A891LTQ0	Q8H2B8;A0A891LTQ0	Q8H2B8	MSMS	CCE20250127_Chris_Mattison_USDA_NewOrleans_Ana_o_3_PG2_hfx1	PGtreated2	597.274	2	597.274	1192.53	NaN	NaN	NaN	NaN	NaN	NaN	NaN	18.23	1	18.23	17.73	18.73	0								0	0	0	3.4394e-27	1
CQNLEQMVR	9	Oxidation (M)	_CQNLEQM(Oxidation (M))VR_	CQNLEQM(1)VR			CQNLEQM(160)VR			0	1	0	0	0	Q8H2B8;A0A891LTQ0	Q8H2B8;A0A891LTQ0	Q8H2B8	MSMS	CCE20250127_Chris_Mattison_USDA_NewOrleans_Ana_o_3_PG2_hfx1	PGtreated2	597.275	2	597.274	1192.53	NaN	NaN	NaN	NaN	NaN	NaN	NaN	18.328	1	18.328	17.828	18.828	0								0	0	0	1.4005e-36	1
CQNLEQMVR	9	Oxidation (M)	_CQNLEQM(Oxidation (M))VR_	CQNLEQM(1)VR			CQNLEQM(150)VR			0	1	0	0	0	Q8H2B8;A0A891LTQ0	Q8H2B8;A0A891LTQ0	Q8H2B8	MSMS	CCE20250127_Chris_Mattison_USDA_NewOrleans_Ana_o_3_PG2_hfx1	PGtreated2	597.275	2	597.274	1192.53	NaN	NaN	NaN	NaN	NaN	NaN	NaN	18.43	1	18.43	17.93	18.93	0								0	0	0	2.9374e-27	1
CQNLEQMVR	9	Oxidation (M)	_CQNLEQM(Oxidation (M))VR_	CQNLEQM(1)VR			CQNLEQM(140)VR			0	1	0	0	0	Q8H2B8;A0A891LTQ0	Q8H2B8;A0A891LTQ0	Q8H2B8	MSMS	CCE20250127_Chris_Mattison_USDA_NewOrleans_Ana_o_3_PG2_hfx1	PGtreated2	597.275	2	597.274	1192.53	NaN	NaN	NaN	NaN	NaN	NaN	NaN	18.531	1	18.531	18.031	19.031	0								0	0	0	1.2149e-19	1
CQNLEQMVR	9	Oxidation (M)	_CQNLEQM(Oxidation (M))VR_	CQNLEQM(1)VR			CQNLEQM(150)VR			0	1	0	0	0	Q8H2B8;A0A891LTQ0	Q8H2B8;A0A891LTQ0	Q8H2B8	MSMS	CCE20250127_Chris_Mattison_USDA_NewOrleans_Ana_o_3_PG2_hfx1	PGtreated2	597.273	2	597.274	1192.53	NaN	NaN	NaN	NaN	NaN	NaN	NaN	18.624	1	18.624	18.124	19.124	0								0	0	0	5.6367e-20	1
CQNLEQMVR	9	Oxidation (M)	_CQNLEQM(Oxidation (M))VR_	CQNLEQM(1)VR			CQNLEQM(140)VR			0	1	0	0	0	Q8H2B8;A0A891LTQ0	Q8H2B8;A0A891LTQ0	Q8H2B8	MSMS	CCE20250127_Chris_Mattison_USDA_NewOrleans_Ana_o_3_PG2_hfx1	PGtreated2	597.273	2	597.274	1192.53	NaN	NaN	NaN	NaN	NaN	NaN	NaN	18.723	1	18.723	18.223	19.223	0								0	0	0	2.0685e-19	1
CQNLEQMVR	9	Oxidation (M)	_CQNLEQM(Oxidation (M))VR_	CQNLEQM(1)VR			CQNLEQM(120)VR			0	1	0	0	0	Q8H2B8;A0A891LTQ0	Q8H2B8;A0A891LTQ0	Q8H2B8	MSMS	CCE20250127_Chris_Mattison_USDA_NewOrleans_Ana_o_3_PG2_hfx1	PGtreated2	597.273	2	597.274	1192.53	NaN	NaN	NaN	NaN	NaN	NaN	NaN	18.823	1	18.823	18.323	19.323	0								0	0	0	7.7197e-20	1
CQNLEQMVR	9	Oxidation (M)	_CQNLEQM(Oxidation (M))VR_	CQNLEQM(1)VR			CQNLEQM(130)VR			0	1	0	0	0	Q8H2B8;A0A891LTQ0	Q8H2B8;A0A891LTQ0	Q8H2B8	MSMS	CCE20250127_Chris_Mattison_USDA_NewOrleans_Ana_o_3_PG2_hfx1	PGtreated2	597.273	2	597.274	1192.53	NaN	NaN	NaN	NaN	NaN	NaN	NaN	18.925	1	18.925	18.425	19.425	0								0	0	0	5.0252e-27	1
CQNLEQMVR	9	Oxidation (M)	_CQNLEQM(Oxidation (M))VR_	CQNLEQM(1)VR			CQNLEQM(140)VR			0	1	0	0	0	Q8H2B8;A0A891LTQ0	Q8H2B8;A0A891LTQ0	Q8H2B8	MSMS	CCE20250127_Chris_Mattison_USDA_NewOrleans_Ana_o_3_PG2_hfx1	PGtreated2	597.273	2	597.274	1192.53	NaN	NaN	NaN	NaN	NaN	NaN	NaN	19.027	1	19.027	18.527	19.527	0								0	0	0	6.3024e-28	1
CQNLEQMVR	9	Oxidation (M)	_CQNLEQM(Oxidation (M))VR_	CQNLEQM(1)VR			CQNLEQM(130)VR			0	1	0	0	0	Q8H2B8;A0A891LTQ0	Q8H2B8;A0A891LTQ0	Q8H2B8	MSMS	CCE20250127_Chris_Mattison_USDA_NewOrleans_Ana_o_3_PG2_hfx1	PGtreated2	597.273	2	597.274	1192.53	NaN	NaN	NaN	NaN	NaN	NaN	NaN	19.122	1	19.122	18.622	19.622	0								0	0	0	2.5857e-27	1
CQNLEQMVR	9	Oxidation (M)	_CQNLEQM(Oxidation (M))VR_	CQNLEQM(1)VR			CQNLEQM(140)VR			0	1	0	0	0	Q8H2B8;A0A891LTQ0	Q8H2B8;A0A891LTQ0	Q8H2B8	MSMS	CCE20250127_Chris_Mattison_USDA_NewOrleans_Ana_o_3_PG2_hfx1	PGtreated2	597.274	2	597.274	1192.53	NaN	NaN	NaN	NaN	NaN	NaN	NaN	19.216	1	19.216	18.716	19.716	0								0	0	0	4.1218e-27	1
CQNLEQMVR	9	Oxidation (M)	_CQNLEQM(Oxidation (M))VR_	CQNLEQM(1)VR			CQNLEQM(180)VR			0	1	0	0	0	Q8H2B8;A0A891LTQ0	Q8H2B8;A0A891LTQ0	Q8H2B8	MSMS	CCE20250127_Chris_Mattison_USDA_NewOrleans_Ana_o_3_PG2_hfx1	PGtreated2	597.274	2	597.274	1192.53	NaN	NaN	NaN	NaN	NaN	NaN	NaN	19.311	1	19.311	18.811	19.811	0								0	0	0	1.5047e-36	1
CQNLEQMVR	9	Oxidation (M)	_CQNLEQM(Oxidation (M))VR_	CQNLEQM(1)VR			CQNLEQM(110)VR			0	1	0	0	0	Q8H2B8;A0A891LTQ0	Q8H2B8;A0A891LTQ0	Q8H2B8	MSMS	CCE20250127_Chris_Mattison_USDA_NewOrleans_Ana_o_3_PG2_hfx1	PGtreated2	597.274	2	597.274	1192.53	NaN	NaN	NaN	NaN	NaN	NaN	NaN	19.414	1	19.414	18.914	19.914	0								0	0	0	1.5226e-14	1
CQNLEQMVR	9	Oxidation (M)	_CQNLEQM(Oxidation (M))VR_	CQNLEQM(1)VR			CQNLEQM(140)VR			0	1	0	0	0	Q8H2B8;A0A891LTQ0	Q8H2B8;A0A891LTQ0	Q8H2B8	MSMS	CCE20250127_Chris_Mattison_USDA_NewOrleans_Ana_o_3_PG2_hfx1	PGtreated2	597.275	2	597.274	1192.53	NaN	NaN	NaN	NaN	NaN	NaN	NaN	19.508	1	19.508	19.008	20.008	0								0	0	0	4.1218e-27	1
CQNLEQMVR	9	Oxidation (M)	_CQNLEQM(Oxidation (M))VR_	CQNLEQM(1)VR			CQNLEQM(130)VR			0	1	0	0	0	Q8H2B8;A0A891LTQ0	Q8H2B8;A0A891LTQ0	Q8H2B8	MSMS	CCE20250127_Chris_Mattison_USDA_NewOrleans_Ana_o_3_PG2_hfx1	PGtreated2	597.276	2	597.274	1192.53	NaN	NaN	NaN	NaN	NaN	NaN	NaN	19.612	1	19.612	19.112	20.112	0								0	0	0	1.7574e-19	1
CQNLEQMVR	9	Oxidation (M)	_CQNLEQM(Oxidation (M))VR_	CQNLEQM(1)VR			CQNLEQM(130)VR			0	1	0	0	0	Q8H2B8;A0A891LTQ0	Q8H2B8;A0A891LTQ0	Q8H2B8	MSMS	CCE20250127_Chris_Mattison_USDA_NewOrleans_Ana_o_3_PG2_hfx1	PGtreated2	597.275	2	597.274	1192.53	NaN	NaN	NaN	NaN	NaN	NaN	NaN	19.812	1	19.812	19.312	20.312	0								0	0	0	1.7533e-27	1
CQNLEQMVR	9	Oxidation (M)	_CQNLEQM(Oxidation (M))VR_	CQNLEQM(1)VR			CQNLEQM(110)VR			0	1	0	0	0	Q8H2B8;A0A891LTQ0	Q8H2B8;A0A891LTQ0	Q8H2B8	MSMS	CCE20250127_Chris_Mattison_USDA_NewOrleans_Ana_o_3_PG2_hfx1	PGtreated2	597.275	2	597.274	1192.53	NaN	NaN	NaN	NaN	NaN	NaN	NaN	19.911	1	19.911	19.411	20.411	0								0	0	0	1.3717e-19	1
CQNLEQMVR	9	Oxidation (M)	_CQNLEQM(Oxidation (M))VR_	CQNLEQM(1)VR			CQNLEQM(96)VR			0	1	0	0	0	Q8H2B8;A0A891LTQ0	Q8H2B8;A0A891LTQ0	Q8H2B8	MSMS	CCE20250127_Chris_Mattison_USDA_NewOrleans_Ana_o_3_PG2_hfx1	PGtreated2	597.275	2	597.274	1192.53	NaN	NaN	NaN	NaN	NaN	NaN	NaN	20.075	1	20.075	19.575	20.575	0								0	0	0	2.8497e-09	1
CQNLEQMVR	9	Oxidation (M)	_CQNLEQM(Oxidation (M))VR_	CQNLEQM(1)VR			CQNLEQM(130)VR			0	1	0	0	0	Q8H2B8;A0A891LTQ0	Q8H2B8;A0A891LTQ0	Q8H2B8	MSMS	CCE20250127_Chris_Mattison_USDA_NewOrleans_Ana_o_3_PG2_hfx1	PGtreated2	597.275	2	597.274	1192.53	NaN	NaN	NaN	NaN	NaN	NaN	NaN	20.176	1	20.176	19.676	20.676	0								0	0	0	1.0933e-13	1
CQNLEQMVR	9	Oxidation (M)	_CQNLEQM(Oxidation (M))VR_	CQNLEQM(1)VR			CQNLEQM(140)VR			0	1	0	0	0	Q8H2B8;A0A891LTQ0	Q8H2B8;A0A891LTQ0	Q8H2B8	MSMS	CCE20250127_Chris_Mattison_USDA_NewOrleans_Ana_o_3_PG2_hfx1	PGtreated2	597.276	2	597.274	1192.53	NaN	NaN	NaN	NaN	NaN	NaN	NaN	20.279	1	20.279	19.779	20.779	0								0	0	0	6.86e-29	1
CQNLEQMVR	9	Oxidation (M)	_CQNLEQM(Oxidation (M))VR_	CQNLEQM(1)VR			CQNLEQM(130)VR			0	1	0	0	0	Q8H2B8;A0A891LTQ0	Q8H2B8;A0A891LTQ0	Q8H2B8	MSMS	CCE20250127_Chris_Mattison_USDA_NewOrleans_Ana_o_3_PG2_hfx1	PGtreated2	597.275	2	597.274	1192.53	NaN	NaN	NaN	NaN	NaN	NaN	NaN	20.381	1	20.381	19.881	20.881	0								0	0	0	3.0014e-27	1
CQNLEQMVR	9	Oxidation (M)	_CQNLEQM(Oxidation (M))VR_	CQNLEQM(1)VR			CQNLEQM(140)VR			0	1	0	0	0	Q8H2B8;A0A891LTQ0	Q8H2B8;A0A891LTQ0	Q8H2B8	MSMS	CCE20250127_Chris_Mattison_USDA_NewOrleans_Ana_o_3_PG2_hfx1	PGtreated2	597.275	2	597.274	1192.53	NaN	NaN	NaN	NaN	NaN	NaN	NaN	20.483	1	20.483	19.983	20.983	0								0	0	0	5.2196e-15	1
CQNLEQMVR	9	Oxidation (M)	_CQNLEQM(Oxidation (M))VR_	CQNLEQM(1)VR			CQNLEQM(150)VR			0	1	0	0	0	Q8H2B8;A0A891LTQ0	Q8H2B8;A0A891LTQ0	Q8H2B8	MSMS	CCE20250127_Chris_Mattison_USDA_NewOrleans_Ana_o_3_PG2_hfx1	PGtreated2	597.275	2	597.274	1192.53	NaN	NaN	NaN	NaN	NaN	NaN	NaN	20.573	1	20.573	20.073	21.073	0								0	0	0	2.5026e-36	1
CQNLEQMVR	9	Oxidation (M)	_CQNLEQM(Oxidation (M))VR_	CQNLEQM(1)VR			CQNLEQM(130)VR			0	1	0	0	0	Q8H2B8;A0A891LTQ0	Q8H2B8;A0A891LTQ0	Q8H2B8	MSMS	CCE20250127_Chris_Mattison_USDA_NewOrleans_Ana_o_3_PG2_hfx1	PGtreated2	597.275	2	597.274	1192.53	NaN	NaN	NaN	NaN	NaN	NaN	NaN	20.674	1	20.674	20.174	21.174	0								0	0	0	3.0014e-27	1
CQNLEQMVR	9	Oxidation (M)	_CQNLEQM(Oxidation (M))VR_	CQNLEQM(1)VR			CQNLEQM(150)VR			0	1	0	0	0	Q8H2B8;A0A891LTQ0	Q8H2B8;A0A891LTQ0	Q8H2B8	MSMS	CCE20250127_Chris_Mattison_USDA_NewOrleans_Ana_o_3_PG2_hfx1	PGtreated2	597.275	2	597.274	1192.53	NaN	NaN	NaN	NaN	NaN	NaN	NaN	20.771	1	20.771	20.271	21.271	0								0	0	0	5.7046e-28	1
CQNLEQMVR	9	Oxidation (M)	_CQNLEQM(Oxidation (M))VR_	CQNLEQM(1)VR			CQNLEQM(130)VR			0	1	0	0	0	Q8H2B8;A0A891LTQ0	Q8H2B8;A0A891LTQ0	Q8H2B8	MSMS	CCE20250127_Chris_Mattison_USDA_NewOrleans_Ana_o_3_PG2_hfx1	PGtreated2	597.274	2	597.274	1192.53	NaN	NaN	NaN	NaN	NaN	NaN	NaN	20.878	1	20.878	20.378	21.378	0								0	0	0	1.4005e-36	1
CQNLEQMVR	9	Oxidation (M)	_CQNLEQM(Oxidation (M))VR_	CQNLEQM(1)VR			CQNLEQM(140)VR			0	1	0	0	0	Q8H2B8;A0A891LTQ0	Q8H2B8;A0A891LTQ0	Q8H2B8	MSMS	CCE20250127_Chris_Mattison_USDA_NewOrleans_Ana_o_3_PG2_hfx1	PGtreated2	597.274	2	597.274	1192.53	NaN	NaN	NaN	NaN	NaN	NaN	NaN	20.985	1	20.985	20.485	21.485	0								0	0	0	6.3024e-28	1
CQNLEQMVR	9	Oxidation (M)	_CQNLEQM(Oxidation (M))VR_	CQNLEQM(1)VR			CQNLEQM(150)VR			0	1	0	0	0	Q8H2B8;A0A891LTQ0	Q8H2B8;A0A891LTQ0	Q8H2B8	MSMS	CCE20250127_Chris_Mattison_USDA_NewOrleans_Ana_o_3_PG2_hfx1	PGtreated2	597.273	2	597.274	1192.53	NaN	NaN	NaN	NaN	NaN	NaN	NaN	21.087	1	21.087	20.587	21.587	0								0	0	0	5.6367e-20	1
CQNLEQMVR	9	Oxidation (M)	_CQNLEQM(Oxidation (M))VR_	CQNLEQM(1)VR			CQNLEQM(25)VR			0	1	0	0	0	Q8H2B8;A0A891LTQ0	Q8H2B8;A0A891LTQ0	Q8H2B8	MSMS	CCE20250127_Chris_Mattison_USDA_NewOrleans_Ana_o_3_PG2_hfx1	PGtreated2	597.276	2	597.274	1192.53	NaN	NaN	NaN	NaN	NaN	NaN	NaN	52.776	1	52.776	52.276	53.276	0								0	0	0	0.012406	1
CQNLEQMVR	9	Oxidation (M)	_CQNLEQM(Oxidation (M))VR_	CQNLEQM(1)VR			CQNLEQM(35)VR			0	1	0	0	0	Q8H2B8;A0A891LTQ0	Q8H2B8;A0A891LTQ0	Q8H2B8	MSMS	CCE20250127_Chris_Mattison_USDA_NewOrleans_Ana_o_3_PG2_hfx1	PGtreated2	597.275	2	597.274	1192.53	NaN	NaN	NaN	NaN	NaN	NaN	NaN	52.928	1	52.928	52.428	53.428	0								0	0	0	0.012826	1
CQNLEQMVR	9	Oxidation (M)	_CQNLEQM(Oxidation (M))VR_	CQNLEQM(1)VR			CQNLEQM(38)VR			0	1	0	0	0	Q8H2B8;A0A891LTQ0	Q8H2B8;A0A891LTQ0	Q8H2B8	MSMS	CCE20250127_Chris_Mattison_USDA_NewOrleans_Ana_o_3_PG2_hfx1	PGtreated2	597.274	2	597.274	1192.53	NaN	NaN	NaN	NaN	NaN	NaN	NaN	53.174	1	53.174	52.674	53.674	0								0	0	0	0.008866	1
CQNLEQMVR	9	Oxidation (M)	_CQNLEQM(Oxidation (M))VR_	CQNLEQM(1)VR			CQNLEQM(31)VR			0	1	0	0	0	Q8H2B8;A0A891LTQ0	Q8H2B8;A0A891LTQ0	Q8H2B8	MSMS	CCE20250127_Chris_Mattison_USDA_NewOrleans_Ana_o_3_PG2_hfx1	PGtreated2	597.276	2	597.274	1192.53	NaN	NaN	NaN	NaN	NaN	NaN	NaN	53.301	1	53.301	52.801	53.801	0								0	0	0	0.011174	1
CQNLEQMVR	9	Oxidation (M)	_CQNLEQM(Oxidation (M))VR_	CQNLEQM(1)VR			CQNLEQM(35)VR			0	1	0	0	0	Q8H2B8;A0A891LTQ0	Q8H2B8;A0A891LTQ0	Q8H2B8	MSMS	CCE20250127_Chris_Mattison_USDA_NewOrleans_Ana_o_3_PG2_hfx1	PGtreated2	597.274	2	597.274	1192.53	NaN	NaN	NaN	NaN	NaN	NaN	NaN	53.521	1	53.521	53.021	54.021	0								0	0	0	0.0092945	1
CQNLEQMVR	9	Oxidation (M)	_CQNLEQM(Oxidation (M))VR_	CQNLEQM(1)VR			CQNLEQM(37)VR			0	1	0	0	0	Q8H2B8;A0A891LTQ0	Q8H2B8;A0A891LTQ0	Q8H2B8	MSMS	CCE20250127_Chris_Mattison_USDA_NewOrleans_Ana_o_3_PG2_hfx1	PGtreated2	597.273	2	597.274	1192.53	NaN	NaN	NaN	NaN	NaN	NaN	NaN	55.162	1	55.162	54.662	55.662	0								0	0	0	0.022924	1
CQNLEQMVR	9	Oxidation (M)	_CQNLEQM(Oxidation (M))VR_	CQNLEQM(1)VR			CQNLEQM(20)VR			0	1	0	0	0	Q8H2B8;A0A891LTQ0	Q8H2B8;A0A891LTQ0	Q8H2B8	MSMS	CCE20250127_Chris_Mattison_USDA_NewOrleans_Ana_o_3_PG2_hfx1	PGtreated2	597.273	2	597.274	1192.53	NaN	NaN	NaN	NaN	NaN	NaN	NaN	55.271	1	55.271	54.771	55.771	0								0	0	0	0.023353	1
CQNLEQMVR	9	Oxidation (M)	_CQNLEQM(Oxidation (M))VR_	CQNLEQM(1)VR			CQNLEQM(20)VR			0	1	0	0	0	Q8H2B8;A0A891LTQ0	Q8H2B8;A0A891LTQ0	Q8H2B8	MSMS	CCE20250127_Chris_Mattison_USDA_NewOrleans_Ana_o_3_PG2_hfx1	PGtreated2	597.275	2	597.274	1192.53	NaN	NaN	NaN	NaN	NaN	NaN	NaN	60.134	1	60.134	59.634	60.634	0								0	0	0	0.014887	1
CQNLEQMVR	9	Oxidation (M)	_CQNLEQM(Oxidation (M))VR_	CQNLEQM(1)VR			CQNLEQM(40)VR			0	1	0	0	0	Q8H2B8;A0A891LTQ0	Q8H2B8;A0A891LTQ0	Q8H2B8	MULTI-SECPEP	CCE20250127_Chris_Mattison_USDA_NewOrleans_Ana_o_3_PG2_hfx1	PGtreated2	1194.04	1	1193.54	1192.53	1.4601	0.0017427	0.21707	0.00025908	1.6772	0.0020018	1193.54	12.196	1.6734	12.196	11.493	13.166	0					351	88	5	0	0	0	0.0037403	1
CQNLEQMVR	9	Unmodified	_CQNLEQMVR_							0	0	0	0	0	Q8H2B8;A0A891LTQ0	Q8H2B8;A0A891LTQ0	Q8H2B8	MULTI-MSMS	CCE20241023_Tien_Vuong_ChrisMattisonLabUSDA_Ana03_control_hfx1	A_control	589.278	2	589.276	1176.54	0.98311	0.00057932	-0.06378	-3.7584e-05	0.91933	0.00054174	589.277	27.233	2.0116	27.233	26.959	28.971	0					435	86	7	0	0	0	1.2942e-34	18
CQNLEQMVR	9	Unmodified	_CQNLEQMVR_							0	0	0	0	0	Q8H2B8;A0A891LTQ0	Q8H2B8;A0A891LTQ0	Q8H2B8	MULTI-MSMS	CCE20241023_Tien_Vuong_ChrisMattisonLabUSDA_Ana03_control_hfx1	A_control	589.278	2	589.276	1176.54	1.7803	0.0010491	1.1552	0.00068073	2.9355	0.0017298	589.277	32.295	0.59617	32.295	31.915	32.511	0					56	21	3	0	0	0	0.0014949	1
CQNLEQMVR	9	Unmodified	_CQNLEQMVR_							0	0	0	0	0	Q8H2B8;A0A891LTQ0	Q8H2B8;A0A891LTQ0	Q8H2B8	MULTI-MSMS	CCE20241023_Tien_Vuong_ChrisMattisonLabUSDA_Ana03_control_hfx1	A_control	589.277	2	589.276	1176.54	1.6705	0.00098439	-0.0088501	-5.2152e-06	1.6617	0.00097918	589.276	32.954	1.0845	32.954	32.511	33.595	0					76	41	4	0	0	0	7.1226e-06	6
CQNLEQMVR	9	Unmodified	_CQNLEQMVR_							0	0	0	0	0	Q8H2B8;A0A891LTQ0	Q8H2B8;A0A891LTQ0	Q8H2B8	MULTI-MSMS	CCE20241023_Tien_Vuong_ChrisMattisonLabUSDA_Ana03_control_hfx1	A_control	589.277	2	589.276	1176.54	1.2093	0.00071262	0.47528	0.00028007	1.6846	0.00099269	589.276	38.86	0.88781	38.86	38.494	39.382	0					66	37	2	0	0	0	0.002817	2
CQNLEQMVR	9	Unmodified	_CQNLEQMVR_							0	0	0	0	0	Q8H2B8;A0A891LTQ0	Q8H2B8;A0A891LTQ0	Q8H2B8	MULTI-MSMS	CCE20241023_Tien_Vuong_ChrisMattisonLabUSDA_Ana03_control_hfx1	A_control	589.275	2	589.276	1176.54	1.4755	0.00086949	-0.7259	-0.00042776	0.74962	0.00044174	589.276	41.559	0.66394	41.559	41.212	41.876	0					49	25	2	0	0	0	0.000466	1
CQNLEQMVR	9	Unmodified	_CQNLEQMVR_							0	0	0	0	0	Q8H2B8;A0A891LTQ0	Q8H2B8;A0A891LTQ0	Q8H2B8	MULTI-MSMS	CCE20241023_Tien_Vuong_ChrisMattisonLabUSDA_Ana03_control_hfx1	A_control	589.277	2	589.276	1176.54	3.088	0.0018197	-0.45498	-0.00026811	2.633	0.0015516	589.276	58.283	0.095909	58.283	58.227	58.323	0					20	9	3	0	0	0	0.0017963	1
CQNLEQMVR	9	Unmodified	_CQNLEQMVR_							0	0	0	0	0	Q8H2B8;A0A891LTQ0	Q8H2B8;A0A891LTQ0	Q8H2B8	MSMS	CCE20241023_Tien_Vuong_ChrisMattisonLabUSDA_Ana03_control_hfx1	A_control	589.278	2	589.276	1176.54	NaN	NaN	NaN	NaN	NaN	NaN	NaN	29.844	1	29.844	29.344	30.344	0								0	0	0	0.027911	1
CQNLEQMVR	9	Unmodified	_CQNLEQMVR_							0	0	0	0	0	Q8H2B8;A0A891LTQ0	Q8H2B8;A0A891LTQ0	Q8H2B8	MSMS	CCE20241023_Tien_Vuong_ChrisMattisonLabUSDA_Ana03_control_hfx1	A_control	589.277	2	589.276	1176.54	NaN	NaN	NaN	NaN	NaN	NaN	NaN	30.038	1	30.038	29.538	30.538	0								0	0	0	0.025815	1
CQNLEQMVR	9	Unmodified	_CQNLEQMVR_							0	0	0	0	0	Q8H2B8;A0A891LTQ0	Q8H2B8;A0A891LTQ0	Q8H2B8	MSMS	CCE20241023_Tien_Vuong_ChrisMattisonLabUSDA_Ana03_control_hfx1	A_control	589.276	2	589.276	1176.54	NaN	NaN	NaN	NaN	NaN	NaN	NaN	30.144	1	30.144	29.644	30.644	0								0	0	0	0.018695	1
CQNLEQMVR	9	Unmodified	_CQNLEQMVR_							0	0	0	0	0	Q8H2B8;A0A891LTQ0	Q8H2B8;A0A891LTQ0	Q8H2B8	MSMS	CCE20241023_Tien_Vuong_ChrisMattisonLabUSDA_Ana03_control_hfx1	A_control	589.277	2	589.276	1176.54	NaN	NaN	NaN	NaN	NaN	NaN	NaN	30.379	1	30.379	29.879	30.879	0								0	0	0	2.3414e-13	1
CQNLEQMVR	9	Unmodified	_CQNLEQMVR_							0	0	0	0	0	Q8H2B8;A0A891LTQ0	Q8H2B8;A0A891LTQ0	Q8H2B8	MSMS	CCE20241023_Tien_Vuong_ChrisMattisonLabUSDA_Ana03_control_hfx1	A_control	589.277	2	589.276	1176.54	NaN	NaN	NaN	NaN	NaN	NaN	NaN	30.479	1	30.479	29.979	30.979	0								0	0	0	3.3877e-36	1
CQNLEQMVR	9	Unmodified	_CQNLEQMVR_							0	0	0	0	0	Q8H2B8;A0A891LTQ0	Q8H2B8;A0A891LTQ0	Q8H2B8	MSMS	CCE20241023_Tien_Vuong_ChrisMattisonLabUSDA_Ana03_control_hfx1	A_control	589.277	2	589.276	1176.54	NaN	NaN	NaN	NaN	NaN	NaN	NaN	30.572	1	30.572	30.072	31.072	0								0	0	0	3.5787e-13	1
CQNLEQMVR	9	Unmodified	_CQNLEQMVR_							0	0	0	0	0	Q8H2B8;A0A891LTQ0	Q8H2B8;A0A891LTQ0	Q8H2B8	MSMS	CCE20241023_Tien_Vuong_ChrisMattisonLabUSDA_Ana03_control_hfx1	A_control	589.278	2	589.276	1176.54	NaN	NaN	NaN	NaN	NaN	NaN	NaN	30.686	1	30.686	30.186	31.186	0								0	0	0	0.0020865	1
CQNLEQMVR	9	Unmodified	_CQNLEQMVR_							0	0	0	0	0	Q8H2B8;A0A891LTQ0	Q8H2B8;A0A891LTQ0	Q8H2B8	MSMS	CCE20241023_Tien_Vuong_ChrisMattisonLabUSDA_Ana03_control_hfx1	A_control	589.278	2	589.276	1176.54	NaN	NaN	NaN	NaN	NaN	NaN	NaN	30.783	1	30.783	30.283	31.283	0								0	0	0	0.00011813	1
CQNLEQMVR	9	Unmodified	_CQNLEQMVR_							0	0	0	0	0	Q8H2B8;A0A891LTQ0	Q8H2B8;A0A891LTQ0	Q8H2B8	MSMS	CCE20241023_Tien_Vuong_ChrisMattisonLabUSDA_Ana03_control_hfx1	A_control	589.277	2	589.276	1176.54	NaN	NaN	NaN	NaN	NaN	NaN	NaN	30.882	1	30.882	30.382	31.382	0								0	0	0	0.0052753	1
CQNLEQMVR	9	Unmodified	_CQNLEQMVR_							0	0	0	0	0	Q8H2B8;A0A891LTQ0	Q8H2B8;A0A891LTQ0	Q8H2B8	MSMS	CCE20241023_Tien_Vuong_ChrisMattisonLabUSDA_Ana03_control_hfx1	A_control	589.277	2	589.276	1176.54	NaN	NaN	NaN	NaN	NaN	NaN	NaN	30.984	1	30.984	30.484	31.484	0								0	0	0	3.2982e-09	1
CQNLEQMVR	9	Unmodified	_CQNLEQMVR_							0	0	0	0	0	Q8H2B8;A0A891LTQ0	Q8H2B8;A0A891LTQ0	Q8H2B8	MSMS	CCE20241023_Tien_Vuong_ChrisMattisonLabUSDA_Ana03_control_hfx1	A_control	589.278	2	589.276	1176.54	NaN	NaN	NaN	NaN	NaN	NaN	NaN	31.078	1	31.078	30.578	31.578	0								0	0	0	3.5787e-13	1
CQNLEQMVR	9	Unmodified	_CQNLEQMVR_							0	0	0	0	0	Q8H2B8;A0A891LTQ0	Q8H2B8;A0A891LTQ0	Q8H2B8	MSMS	CCE20241023_Tien_Vuong_ChrisMattisonLabUSDA_Ana03_control_hfx1	A_control	589.277	2	589.276	1176.54	NaN	NaN	NaN	NaN	NaN	NaN	NaN	31.728	1	31.728	31.228	32.228	0								0	0	0	0.0052753	1
CQNLEQMVR	9	Unmodified	_CQNLEQMVR_							0	0	0	0	0	Q8H2B8;A0A891LTQ0	Q8H2B8;A0A891LTQ0	Q8H2B8	MSMS	CCE20241023_Tien_Vuong_ChrisMattisonLabUSDA_Ana03_control_hfx1	A_control	589.275	2	589.276	1176.54	NaN	NaN	NaN	NaN	NaN	NaN	NaN	37.123	1	37.123	36.623	37.623	0								0	0	0	5.8308e-07	1
CQNLEQMVR	9	Unmodified	_CQNLEQMVR_							0	0	0	0	0	Q8H2B8;A0A891LTQ0	Q8H2B8;A0A891LTQ0	Q8H2B8	MSMS	CCE20241023_Tien_Vuong_ChrisMattisonLabUSDA_Ana03_control_hfx1	A_control	589.277	2	589.276	1176.54	NaN	NaN	NaN	NaN	NaN	NaN	NaN	37.229	1	37.229	36.729	37.729	0								0	0	0	0.0012847	1
CQNLEQMVR	9	Unmodified	_CQNLEQMVR_							0	0	0	0	0	Q8H2B8;A0A891LTQ0	Q8H2B8;A0A891LTQ0	Q8H2B8	MULTI-MSMS	CCE20241023_Tien_Vuong_ChrisMattisonLabUSDA_Ana03_PGtreated_hfx1	B_PGtreated	589.277	2	589.276	1176.54	0.92391	0.00054444	-0.41568	-0.00024495	0.50823	0.00029949	589.277	27.871	2.6816	27.871	27.323	30.005	0					446	134	7	0	0	0	6.3139e-18	15
CQNLEQMVR	9	Unmodified	_CQNLEQMVR_							0	0	0	0	0	Q8H2B8;A0A891LTQ0	Q8H2B8;A0A891LTQ0	Q8H2B8	MSMS	CCE20241023_Tien_Vuong_ChrisMattisonLabUSDA_Ana03_PGtreated_hfx1	B_PGtreated	589.277	2	589.276	1176.54	NaN	NaN	NaN	NaN	NaN	NaN	NaN	29.139	1	29.139	28.639	29.639	0								0	0	0	4.8197e-09	1
CQNLEQMVR	9	Unmodified	_CQNLEQMVR_							0	0	0	0	0	Q8H2B8;A0A891LTQ0	Q8H2B8;A0A891LTQ0	Q8H2B8	MSMS	CCE20241023_Tien_Vuong_ChrisMattisonLabUSDA_Ana03_PGtreated_hfx1	B_PGtreated	589.277	2	589.276	1176.54	NaN	NaN	NaN	NaN	NaN	NaN	NaN	29.235	1	29.235	28.735	29.735	0								0	0	0	5.8718e-07	1
CQNLEQMVR	9	Unmodified	_CQNLEQMVR_							0	0	0	0	0	Q8H2B8;A0A891LTQ0	Q8H2B8;A0A891LTQ0	Q8H2B8	MSMS	CCE20241023_Tien_Vuong_ChrisMattisonLabUSDA_Ana03_PGtreated_hfx1	B_PGtreated	589.277	2	589.276	1176.54	NaN	NaN	NaN	NaN	NaN	NaN	NaN	29.329	1	29.329	28.829	29.829	0								0	0	0	3.5787e-13	1
CQNLEQMVR	9	Unmodified	_CQNLEQMVR_							0	0	0	0	0	Q8H2B8;A0A891LTQ0	Q8H2B8;A0A891LTQ0	Q8H2B8	MSMS	CCE20241023_Tien_Vuong_ChrisMattisonLabUSDA_Ana03_PGtreated_hfx1	B_PGtreated	589.277	2	589.276	1176.54	NaN	NaN	NaN	NaN	NaN	NaN	NaN	29.424	1	29.424	28.924	29.924	0								0	0	0	5.7761e-07	1
CQNLEQMVR	9	Unmodified	_CQNLEQMVR_							0	0	0	0	0	Q8H2B8;A0A891LTQ0	Q8H2B8;A0A891LTQ0	Q8H2B8	MSMS	CCE20241023_Tien_Vuong_ChrisMattisonLabUSDA_Ana03_PGtreated_hfx1	B_PGtreated	589.277	2	589.276	1176.54	NaN	NaN	NaN	NaN	NaN	NaN	NaN	29.521	1	29.521	29.021	30.021	0								0	0	0	0.012012	1
CQNLEQMVR	9	Unmodified	_CQNLEQMVR_							0	0	0	0	0	Q8H2B8;A0A891LTQ0	Q8H2B8;A0A891LTQ0	Q8H2B8	MSMS	CCE20241023_Tien_Vuong_ChrisMattisonLabUSDA_Ana03_PGtreated_hfx1	B_PGtreated	589.278	2	589.276	1176.54	NaN	NaN	NaN	NaN	NaN	NaN	NaN	29.624	1	29.624	29.124	30.124	0								0	0	0	0.0012847	1
CQNLEQMVR	9	Unmodified	_CQNLEQMVR_							0	0	0	0	0	Q8H2B8;A0A891LTQ0	Q8H2B8;A0A891LTQ0	Q8H2B8	MSMS	CCE20241023_Tien_Vuong_ChrisMattisonLabUSDA_Ana03_PGtreated_hfx1	B_PGtreated	589.277	2	589.276	1176.54	NaN	NaN	NaN	NaN	NaN	NaN	NaN	29.718	1	29.718	29.218	30.218	0								0	0	0	0.0012847	1
CQNLEQMVR	9	Unmodified	_CQNLEQMVR_							0	0	0	0	0	Q8H2B8;A0A891LTQ0	Q8H2B8;A0A891LTQ0	Q8H2B8	MSMS	CCE20241023_Tien_Vuong_ChrisMattisonLabUSDA_Ana03_PGtreated_hfx1	B_PGtreated	589.278	2	589.276	1176.54	NaN	NaN	NaN	NaN	NaN	NaN	NaN	29.825	1	29.825	29.325	30.325	0								0	0	0	8.4294e-05	1
CQNLEQMVR	9	Unmodified	_CQNLEQMVR_							0	0	0	0	0	Q8H2B8;A0A891LTQ0	Q8H2B8;A0A891LTQ0	Q8H2B8	MSMS	CCE20241023_Tien_Vuong_ChrisMattisonLabUSDA_Ana03_PGtreated_hfx1	B_PGtreated	589.278	2	589.276	1176.54	NaN	NaN	NaN	NaN	NaN	NaN	NaN	29.937	1	29.937	29.437	30.437	0								0	0	0	9.4187e-06	1
CQNLEQMVR	9	Unmodified	_CQNLEQMVR_							0	0	0	0	0	Q8H2B8;A0A891LTQ0	Q8H2B8;A0A891LTQ0	Q8H2B8	MSMS	CCE20241023_Tien_Vuong_ChrisMattisonLabUSDA_Ana03_PGtreated_hfx1	B_PGtreated	589.278	2	589.276	1176.54	NaN	NaN	NaN	NaN	NaN	NaN	NaN	30.304	1	30.304	29.804	30.804	0								0	0	0	3.5032e-07	1
CQNLEQMVR	9	Unmodified	_CQNLEQMVR_							0	0	0	0	0	Q8H2B8;A0A891LTQ0	Q8H2B8;A0A891LTQ0	Q8H2B8	MSMS	CCE20241023_Tien_Vuong_ChrisMattisonLabUSDA_Ana03_PGtreated_hfx1	B_PGtreated	589.278	2	589.276	1176.54	NaN	NaN	NaN	NaN	NaN	NaN	NaN	30.418	1	30.418	29.918	30.918	0								0	0	0	0.0058587	1
CQNLEQMVR	9	Unmodified	_CQNLEQMVR_							0	0	0	0	0	Q8H2B8;A0A891LTQ0	Q8H2B8;A0A891LTQ0	Q8H2B8	MSMS	CCE20241023_Tien_Vuong_ChrisMattisonLabUSDA_Ana03_PGtreated_hfx1	B_PGtreated	589.278	2	589.276	1176.54	NaN	NaN	NaN	NaN	NaN	NaN	NaN	30.528	1	30.528	30.028	31.028	0								0	0	0	0.0012847	1
CQNLEQMVR	9	Unmodified	_CQNLEQMVR_							0	0	0	0	0	Q8H2B8;A0A891LTQ0	Q8H2B8;A0A891LTQ0	Q8H2B8	MSMS	CCE20241023_Tien_Vuong_ChrisMattisonLabUSDA_Ana03_PGtreated_hfx1	B_PGtreated	589.276	2	589.276	1176.54	NaN	NaN	NaN	NaN	NaN	NaN	NaN	30.956	1	30.956	30.456	31.456	0								0	0	0	3.5787e-13	1
CQNLEQMVR	9	Unmodified	_CQNLEQMVR_							0	0	0	0	0	Q8H2B8;A0A891LTQ0	Q8H2B8;A0A891LTQ0	Q8H2B8	MSMS	CCE20241023_Tien_Vuong_ChrisMattisonLabUSDA_Ana03_PGtreated_hfx1	B_PGtreated	589.276	2	589.276	1176.54	NaN	NaN	NaN	NaN	NaN	NaN	NaN	31.09	1	31.09	30.59	31.59	0								0	0	0	5.8718e-07	1
CQNLEQMVR	9	Unmodified	_CQNLEQMVR_							0	0	0	0	0	Q8H2B8;A0A891LTQ0	Q8H2B8;A0A891LTQ0	Q8H2B8	MSMS	CCE20241023_Tien_Vuong_ChrisMattisonLabUSDA_Ana03_PGtreated_hfx1	B_PGtreated	589.276	2	589.276	1176.54	NaN	NaN	NaN	NaN	NaN	NaN	NaN	31.188	1	31.188	30.688	31.688	0								0	0	0	3.5032e-07	1
CQNLEQMVR	9	Unmodified	_CQNLEQMVR_							0	0	0	0	0	Q8H2B8;A0A891LTQ0	Q8H2B8;A0A891LTQ0	Q8H2B8	MULTI-SECPEP	CCE20241023_Tien_Vuong_ChrisMattisonLabUSDA_Ana03_PGtreated_hfx1	B_PGtreated	588.761	2	589.276	1176.54	2.0293	0.0011958	-1.4945	-0.00088065	0.53482	0.00031516	589.275	39.84	0.29006	39.84	39.612	39.902	0					16	13	2	0	0	0	0.037494	1
CQNLEQMVR	9	Unmodified	_CQNLEQMVR_							0	0	0	0	0	Q8H2B8;A0A891LTQ0	Q8H2B8;A0A891LTQ0	Q8H2B8	MULTI-MSMS	CCE20250127_Chris_Mattison_USDA_NewOrleans_Ana_o_3_Control1_hfx1	control1	589.277	2	589.276	1176.54	-0.044588	-2.6275e-05	1.8888	0.0011131	1.8443	0.0010868	589.277	22.211	0.38281	22.211	22.06	22.443	0					40	23	2	0	0	0	0.0078601	1
CQNLEQMVR	9	Unmodified	_CQNLEQMVR_							0	0	0	0	0	Q8H2B8;A0A891LTQ0	Q8H2B8;A0A891LTQ0	Q8H2B8	MULTI-MSMS	CCE20250127_Chris_Mattison_USDA_NewOrleans_Ana_o_3_Control1_hfx1	control1	589.275	2	589.276	1176.54	-0.062854	-3.7039e-05	-0.49731	-0.00029305	-0.56016	-0.00033009	589.276	24.999	0.1996	24.999	24.905	25.105	0					19	10	2	0	0	0	1.5465e-05	1
CQNLEQMVR	9	Unmodified	_CQNLEQMVR_							0	0	0	0	0	Q8H2B8;A0A891LTQ0	Q8H2B8;A0A891LTQ0	Q8H2B8	MULTI-MSMS	CCE20250127_Chris_Mattison_USDA_NewOrleans_Ana_o_3_Control1_hfx1	control1	589.277	2	589.276	1176.54	-0.277	-0.00016323	-0.17612	-0.00010378	-0.45312	-0.00026701	589.277	26.03	1.4015	26.03	25.835	27.236	0					481	77	7	0	0	0	9.3914e-26	15
CQNLEQMVR	9	Unmodified	_CQNLEQMVR_							0	0	0	0	0	Q8H2B8;A0A891LTQ0	Q8H2B8;A0A891LTQ0	Q8H2B8	MULTI-MSMS	CCE20250127_Chris_Mattison_USDA_NewOrleans_Ana_o_3_Control1_hfx1	control1	589.006	2	589.276	1176.54	-0.21124	-0.00012448	-0.83726	-0.00049338	-1.0485	-0.00061786	589.277	27.374	0.37626	27.374	27.166	27.543	0					93	17	7	0	0	0	4.1447e-18	5
CQNLEQMVR	9	Unmodified	_CQNLEQMVR_							0	0	0	0	0	Q8H2B8;A0A891LTQ0	Q8H2B8;A0A891LTQ0	Q8H2B8	MULTI-MSMS	CCE20250127_Chris_Mattison_USDA_NewOrleans_Ana_o_3_Control1_hfx1	control1	589.276	2	589.276	1176.54	-0.15603	-9.1945e-05	-0.80672	-0.00047538	-0.96275	-0.00056733	589.277	27.887	0.99118	27.887	27.525	28.516	0					314	60	6	0	0	0	4.1447e-18	9
CQNLEQMVR	9	Unmodified	_CQNLEQMVR_							0	0	0	0	0	Q8H2B8;A0A891LTQ0	Q8H2B8;A0A891LTQ0	Q8H2B8	MULTI-MSMS	CCE20250127_Chris_Mattison_USDA_NewOrleans_Ana_o_3_Control1_hfx1	control1	589.276	2	589.276	1176.54	0.15963	9.4066e-05	-0.28996	-0.00017086	-0.13033	-7.6799e-05	589.277	28.776	0.50088	28.776	28.414	28.914	0					150	28	7	0	0	0	4.1447e-18	5
CQNLEQMVR	9	Unmodified	_CQNLEQMVR_							0	0	0	0	0	Q8H2B8;A0A891LTQ0	Q8H2B8;A0A891LTQ0	Q8H2B8	MULTI-MSMS	CCE20250127_Chris_Mattison_USDA_NewOrleans_Ana_o_3_Control1_hfx1	control1	589.276	2	589.276	1176.54	-0.38798	-0.00022862	-0.48873	-0.00028799	-0.8767	-0.00051662	589.276	35.301	0.3832	35.301	35.07	35.453	0					32	18	2	0	0	0	0.010566	4
CQNLEQMVR	9	Unmodified	_CQNLEQMVR_							0	0	0	0	0	Q8H2B8;A0A891LTQ0	Q8H2B8;A0A891LTQ0	Q8H2B8	MULTI-MSMS	CCE20250127_Chris_Mattison_USDA_NewOrleans_Ana_o_3_Control1_hfx1	control1	589.276	2	589.276	1176.54	-0.56651	-0.00033383	0.18579	0.00010948	-0.38071	-0.00022435	589.276	36.05	0.74828	36.05	35.453	36.202	0					61	39	2	0	0	0	7.8474e-05	7
CQNLEQMVR	9	Unmodified	_CQNLEQMVR_							0	0	0	0	0	Q8H2B8;A0A891LTQ0	Q8H2B8;A0A891LTQ0	Q8H2B8	MULTI-MSMS	CCE20250127_Chris_Mattison_USDA_NewOrleans_Ana_o_3_Control1_hfx1	control1	589.276	2	589.276	1176.54	-0.4219	-0.00024861	0.29129	0.00017165	-0.13061	-7.6965e-05	589.276	36.652	0.87081	36.652	36.181	37.052	0					85	48	2	0	0	0	1.4049e-17	8
CQNLEQMVR	9	Unmodified	_CQNLEQMVR_							0	0	0	0	0	Q8H2B8;A0A891LTQ0	Q8H2B8;A0A891LTQ0	Q8H2B8	MULTI-MSMS	CCE20250127_Chris_Mattison_USDA_NewOrleans_Ana_o_3_Control1_hfx1	control1	589.277	2	589.276	1176.54	0.2529	0.00014903	0.467	0.00027519	0.7199	0.00042422	589.276	37.739	2.6279	37.739	36.876	39.504	0					318	159	3	0	0	0	2.8106e-12	19
CQNLEQMVR	9	Unmodified	_CQNLEQMVR_							0	0	0	0	0	Q8H2B8;A0A891LTQ0	Q8H2B8;A0A891LTQ0	Q8H2B8	MULTI-MSMS	CCE20250127_Chris_Mattison_USDA_NewOrleans_Ana_o_3_Control1_hfx1	control1	589.277	2	589.276	1176.54	0.83796	0.00049379	-0.78193	-0.00046078	0.056023	3.3013e-05	589.276	39.906	0.88472	39.906	39.489	40.374	0					143	50	4	0	0	0	9.142e-08	6
CQNLEQMVR	9	Unmodified	_CQNLEQMVR_							0	0	0	0	0	Q8H2B8;A0A891LTQ0	Q8H2B8;A0A891LTQ0	Q8H2B8	MULTI-MSMS	CCE20250127_Chris_Mattison_USDA_NewOrleans_Ana_o_3_Control1_hfx1	control1	589.277	2	589.276	1176.54	1.1328	0.00066752	-0.25543	-0.00015052	0.87735	0.000517	589.276	40.487	1.7806	40.487	40.049	41.83	0					219	101	3	0	0	0	1.0286e-11	17
CQNLEQMVR	9	Unmodified	_CQNLEQMVR_							0	0	0	0	0	Q8H2B8;A0A891LTQ0	Q8H2B8;A0A891LTQ0	Q8H2B8	MULTI-MSMS	CCE20250127_Chris_Mattison_USDA_NewOrleans_Ana_o_3_Control1_hfx1	control1	589.275	2	589.276	1176.54	0.9464	0.00055769	-0.66377	-0.00039114	0.28263	0.00016655	589.276	42.707	1.7391	42.707	41.812	43.551	0					224	90	3	0	0	0	1.0286e-11	16
CQNLEQMVR	9	Unmodified	_CQNLEQMVR_							0	0	0	0	0	Q8H2B8;A0A891LTQ0	Q8H2B8;A0A891LTQ0	Q8H2B8	MULTI-MSMS	CCE20250127_Chris_Mattison_USDA_NewOrleans_Ana_o_3_Control1_hfx1	control1	589.276	2	589.276	1176.54	0.72682	0.0004283	-0.74998	-0.00044195	-0.02316	-1.3648e-05	589.276	43.694	1.0739	43.694	43.457	44.53	0					179	56	4	0	0	0	1.7262e-07	10
CQNLEQMVR	9	Unmodified	_CQNLEQMVR_							0	0	0	0	0	Q8H2B8;A0A891LTQ0	Q8H2B8;A0A891LTQ0	Q8H2B8	MULTI-MSMS	CCE20250127_Chris_Mattison_USDA_NewOrleans_Ana_o_3_Control1_hfx1	control1	589.278	2	589.276	1176.54	0.41229	0.00024295	3.146e-05	1.8539e-08	0.41232	0.00024297	589.276	46.936	4.9162	46.936	44.305	49.222	0					468	265	3	0	0	0	1.4049e-17	45
CQNLEQMVR	9	Unmodified	_CQNLEQMVR_							0	0	0	0	0	Q8H2B8;A0A891LTQ0	Q8H2B8;A0A891LTQ0	Q8H2B8	MULTI-MSMS	CCE20250127_Chris_Mattison_USDA_NewOrleans_Ana_o_3_Control1_hfx1	control1	589.277	2	589.276	1176.54	0.5889	0.00034702	0.80241	0.00047284	1.3913	0.00081987	589.277	49.557	0.88117	49.557	49.18	50.061	0					108	43	3	0	0	0	1.0286e-11	6
CQNLEQMVR	9	Unmodified	_CQNLEQMVR_							0	0	0	0	0	Q8H2B8;A0A891LTQ0	Q8H2B8;A0A891LTQ0	Q8H2B8	MULTI-MSMS	CCE20250127_Chris_Mattison_USDA_NewOrleans_Ana_o_3_Control1_hfx1	control1	589.275	2	589.276	1176.54	0.75335	0.00044393	-1.3021	-0.00076727	-0.54871	-0.00032334	589.276	50.249	0.88916	50.249	49.881	50.77	0					85	49	3	0	0	0	7.2063e-18	5
CQNLEQMVR	9	Unmodified	_CQNLEQMVR_							0	0	0	0	0	Q8H2B8;A0A891LTQ0	Q8H2B8;A0A891LTQ0	Q8H2B8	MULTI-MSMS	CCE20250127_Chris_Mattison_USDA_NewOrleans_Ana_o_3_Control1_hfx1	control1	589.276	2	589.276	1176.54	1.0867	0.00064038	0.084566	4.9832e-05	1.1713	0.00069021	589.276	50.847	0.2146	50.847	50.792	51.007	0					26	9	3	0	0	0	5.1088e-12	2
CQNLEQMVR	9	Unmodified	_CQNLEQMVR_							0	0	0	0	0	Q8H2B8;A0A891LTQ0	Q8H2B8;A0A891LTQ0	Q8H2B8	MULTI-MSMS	CCE20250127_Chris_Mattison_USDA_NewOrleans_Ana_o_3_Control1_hfx1	control1	589.277	2	589.276	1176.54	1.1866	0.00069924	0.66134	0.00038971	1.848	0.001089	589.277	51.127	0.62833	51.127	50.852	51.48	0					77	28	4	0	0	0	1.4049e-17	4
CQNLEQMVR	9	Unmodified	_CQNLEQMVR_							0	0	0	0	0	Q8H2B8;A0A891LTQ0	Q8H2B8;A0A891LTQ0	Q8H2B8	MULTI-MSMS	CCE20250127_Chris_Mattison_USDA_NewOrleans_Ana_o_3_Control1_hfx1	control1	589.278	2	589.276	1176.54	1.1619	0.00068466	1.1415	0.00067267	2.3034	0.0013573	589.277	51.703	0.44089	51.703	51.434	51.875	0					59	18	4	0	0	0	3.1267e-08	4
CQNLEQMVR	9	Unmodified	_CQNLEQMVR_							0	0	0	0	0	Q8H2B8;A0A891LTQ0	Q8H2B8;A0A891LTQ0	Q8H2B8	MULTI-MSMS	CCE20250127_Chris_Mattison_USDA_NewOrleans_Ana_o_3_Control1_hfx1	control1	589.277	2	589.276	1176.54	1.0507	0.00061918	-0.20395	-0.00012018	0.84679	0.00049899	589.276	52.868	4.0687	52.868	51.827	55.895	0					417	218	3	0	0	0	1.0286e-11	35
CQNLEQMVR	9	Unmodified	_CQNLEQMVR_							0	0	0	0	0	Q8H2B8;A0A891LTQ0	Q8H2B8;A0A891LTQ0	Q8H2B8	MULTI-MSMS	CCE20250127_Chris_Mattison_USDA_NewOrleans_Ana_o_3_Control1_hfx1	control1	589.276	2	589.276	1176.54	0.69479	0.00040942	-1.5053	-0.00088704	-0.81052	-0.00047762	589.276	58.335	0.17421	58.335	58.309	58.483	0					33	9	5	0	0	0	6.3139e-18	2
CQNLEQMVR	9	Unmodified	_CQNLEQMVR_							0	0	0	0	0	Q8H2B8;A0A891LTQ0	Q8H2B8;A0A891LTQ0	Q8H2B8	MULTI-MSMS	CCE20250127_Chris_Mattison_USDA_NewOrleans_Ana_o_3_Control1_hfx1	control1	589.278	2	589.276	1176.54	0.67604	0.00039837	0.25209	0.00014855	0.92813	0.00054693	589.277	58.638	2.2817	58.638	58.403	60.685	0					249	106	5	0	0	0	4.1447e-18	12
CQNLEQMVR	9	Unmodified	_CQNLEQMVR_							0	0	0	0	0	Q8H2B8;A0A891LTQ0	Q8H2B8;A0A891LTQ0	Q8H2B8	MULTI-MSMS	CCE20250127_Chris_Mattison_USDA_NewOrleans_Ana_o_3_Control1_hfx1	control1	589.276	2	589.276	1176.54	0.67465	0.00039755	-0.35915	-0.00021164	0.3155	0.00018591	589.276	60.732	0.42543	60.732	60.664	61.089	0					34	24	2	0	0	0	0.021867	1
CQNLEQMVR	9	Unmodified	_CQNLEQMVR_							0	0	0	0	0	Q8H2B8;A0A891LTQ0	Q8H2B8;A0A891LTQ0	Q8H2B8	MULTI-MSMS	CCE20250127_Chris_Mattison_USDA_NewOrleans_Ana_o_3_Control1_hfx1	control1	589.276	2	589.276	1176.54	0.67463	0.00039754	-0.24794	-0.00014611	0.42669	0.00025144	589.276	62.077	0.44497	62.077	61.908	62.353	0					46	32	2	0	0	0	0.019739	1
CQNLEQMVR	9	Unmodified	_CQNLEQMVR_							0	0	0	0	0	Q8H2B8;A0A891LTQ0	Q8H2B8;A0A891LTQ0	Q8H2B8	MSMS	CCE20250127_Chris_Mattison_USDA_NewOrleans_Ana_o_3_Control1_hfx1	control1	589.275	2	589.276	1176.54	NaN	NaN	NaN	NaN	NaN	NaN	NaN	19.172	1	19.172	18.672	19.672	0								0	0	0	0.0012847	1
CQNLEQMVR	9	Unmodified	_CQNLEQMVR_							0	0	0	0	0	Q8H2B8;A0A891LTQ0	Q8H2B8;A0A891LTQ0	Q8H2B8	MSMS	CCE20250127_Chris_Mattison_USDA_NewOrleans_Ana_o_3_Control1_hfx1	control1	589.275	2	589.276	1176.54	NaN	NaN	NaN	NaN	NaN	NaN	NaN	19.277	1	19.277	18.777	19.777	0								0	0	0	0.0018451	1
CQNLEQMVR	9	Unmodified	_CQNLEQMVR_							0	0	0	0	0	Q8H2B8;A0A891LTQ0	Q8H2B8;A0A891LTQ0	Q8H2B8	MSMS	CCE20250127_Chris_Mattison_USDA_NewOrleans_Ana_o_3_Control1_hfx1	control1	589.276	2	589.276	1176.54	NaN	NaN	NaN	NaN	NaN	NaN	NaN	28.929	1	28.929	28.429	29.429	0								0	0	0	8.4778e-27	1
CQNLEQMVR	9	Unmodified	_CQNLEQMVR_							0	0	0	0	0	Q8H2B8;A0A891LTQ0	Q8H2B8;A0A891LTQ0	Q8H2B8	MSMS	CCE20250127_Chris_Mattison_USDA_NewOrleans_Ana_o_3_Control1_hfx1	control1	589.276	2	589.276	1176.54	NaN	NaN	NaN	NaN	NaN	NaN	NaN	29.035	1	29.035	28.535	29.535	0								0	0	0	8.4778e-27	1
CQNLEQMVR	9	Unmodified	_CQNLEQMVR_							0	0	0	0	0	Q8H2B8;A0A891LTQ0	Q8H2B8;A0A891LTQ0	Q8H2B8	MSMS	CCE20250127_Chris_Mattison_USDA_NewOrleans_Ana_o_3_Control1_hfx1	control1	589.277	2	589.276	1176.54	NaN	NaN	NaN	NaN	NaN	NaN	NaN	29.13	1	29.13	28.63	29.63	0								0	0	0	1.9011e-19	1
CQNLEQMVR	9	Unmodified	_CQNLEQMVR_							0	0	0	0	0	Q8H2B8;A0A891LTQ0	Q8H2B8;A0A891LTQ0	Q8H2B8	MSMS	CCE20250127_Chris_Mattison_USDA_NewOrleans_Ana_o_3_Control1_hfx1	control1	589.277	2	589.276	1176.54	NaN	NaN	NaN	NaN	NaN	NaN	NaN	29.228	1	29.228	28.728	29.728	0								0	0	0	6.6834e-27	1
CQNLEQMVR	9	Unmodified	_CQNLEQMVR_							0	0	0	0	0	Q8H2B8;A0A891LTQ0	Q8H2B8;A0A891LTQ0	Q8H2B8	MSMS	CCE20250127_Chris_Mattison_USDA_NewOrleans_Ana_o_3_Control1_hfx1	control1	589.278	2	589.276	1176.54	NaN	NaN	NaN	NaN	NaN	NaN	NaN	29.323	1	29.323	28.823	29.823	0								0	0	0	3.5787e-13	1
CQNLEQMVR	9	Unmodified	_CQNLEQMVR_							0	0	0	0	0	Q8H2B8;A0A891LTQ0	Q8H2B8;A0A891LTQ0	Q8H2B8	MSMS	CCE20250127_Chris_Mattison_USDA_NewOrleans_Ana_o_3_Control1_hfx1	control1	589.278	2	589.276	1176.54	NaN	NaN	NaN	NaN	NaN	NaN	NaN	29.671	1	29.671	29.171	30.171	0								0	0	0	3.5787e-13	1
CQNLEQMVR	9	Unmodified	_CQNLEQMVR_							0	0	0	0	0	Q8H2B8;A0A891LTQ0	Q8H2B8;A0A891LTQ0	Q8H2B8	MSMS	CCE20250127_Chris_Mattison_USDA_NewOrleans_Ana_o_3_Control1_hfx1	control1	589.279	2	589.276	1176.54	NaN	NaN	NaN	NaN	NaN	NaN	NaN	29.768	1	29.768	29.268	30.268	0								0	0	0	8.4778e-27	1
CQNLEQMVR	9	Unmodified	_CQNLEQMVR_							0	0	0	0	0	Q8H2B8;A0A891LTQ0	Q8H2B8;A0A891LTQ0	Q8H2B8	MSMS	CCE20250127_Chris_Mattison_USDA_NewOrleans_Ana_o_3_Control1_hfx1	control1	589.278	2	589.276	1176.54	NaN	NaN	NaN	NaN	NaN	NaN	NaN	29.862	1	29.862	29.362	30.362	0								0	0	0	7.8554e-27	1
CQNLEQMVR	9	Unmodified	_CQNLEQMVR_							0	0	0	0	0	Q8H2B8;A0A891LTQ0	Q8H2B8;A0A891LTQ0	Q8H2B8	MSMS	CCE20250127_Chris_Mattison_USDA_NewOrleans_Ana_o_3_Control1_hfx1	control1	589.276	2	589.276	1176.54	NaN	NaN	NaN	NaN	NaN	NaN	NaN	30.177	1	30.177	29.677	30.677	0								0	0	0	1.5499e-13	1
CQNLEQMVR	9	Unmodified	_CQNLEQMVR_							0	0	0	0	0	Q8H2B8;A0A891LTQ0	Q8H2B8;A0A891LTQ0	Q8H2B8	MSMS	CCE20250127_Chris_Mattison_USDA_NewOrleans_Ana_o_3_Control1_hfx1	control1	589.277	2	589.276	1176.54	NaN	NaN	NaN	NaN	NaN	NaN	NaN	30.269	1	30.269	29.769	30.769	0								0	0	0	1.9011e-19	1
CQNLEQMVR	9	Unmodified	_CQNLEQMVR_							0	0	0	0	0	Q8H2B8;A0A891LTQ0	Q8H2B8;A0A891LTQ0	Q8H2B8	MSMS	CCE20250127_Chris_Mattison_USDA_NewOrleans_Ana_o_3_Control1_hfx1	control1	589.278	2	589.276	1176.54	NaN	NaN	NaN	NaN	NaN	NaN	NaN	30.361	1	30.361	29.861	30.861	0								0	0	0	4.0097e-36	1
CQNLEQMVR	9	Unmodified	_CQNLEQMVR_							0	0	0	0	0	Q8H2B8;A0A891LTQ0	Q8H2B8;A0A891LTQ0	Q8H2B8	MSMS	CCE20250127_Chris_Mattison_USDA_NewOrleans_Ana_o_3_Control1_hfx1	control1	589.277	2	589.276	1176.54	NaN	NaN	NaN	NaN	NaN	NaN	NaN	30.45	1	30.45	29.95	30.95	0								0	0	0	8.4778e-27	1
CQNLEQMVR	9	Unmodified	_CQNLEQMVR_							0	0	0	0	0	Q8H2B8;A0A891LTQ0	Q8H2B8;A0A891LTQ0	Q8H2B8	MSMS	CCE20250127_Chris_Mattison_USDA_NewOrleans_Ana_o_3_Control1_hfx1	control1	589.277	2	589.276	1176.54	NaN	NaN	NaN	NaN	NaN	NaN	NaN	30.547	1	30.547	30.047	31.047	0								0	0	0	1.7694e-09	1
CQNLEQMVR	9	Unmodified	_CQNLEQMVR_							0	0	0	0	0	Q8H2B8;A0A891LTQ0	Q8H2B8;A0A891LTQ0	Q8H2B8	MSMS	CCE20250127_Chris_Mattison_USDA_NewOrleans_Ana_o_3_Control1_hfx1	control1	589.276	2	589.276	1176.54	NaN	NaN	NaN	NaN	NaN	NaN	NaN	31.149	1	31.149	30.649	31.649	0								0	0	0	2.3414e-13	1
CQNLEQMVR	9	Unmodified	_CQNLEQMVR_							0	0	0	0	0	Q8H2B8;A0A891LTQ0	Q8H2B8;A0A891LTQ0	Q8H2B8	MSMS	CCE20250127_Chris_Mattison_USDA_NewOrleans_Ana_o_3_Control1_hfx1	control1	589.276	2	589.276	1176.54	NaN	NaN	NaN	NaN	NaN	NaN	NaN	31.245	1	31.245	30.745	31.745	0								0	0	0	6.6834e-27	1
CQNLEQMVR	9	Unmodified	_CQNLEQMVR_							0	0	0	0	0	Q8H2B8;A0A891LTQ0	Q8H2B8;A0A891LTQ0	Q8H2B8	MSMS	CCE20250127_Chris_Mattison_USDA_NewOrleans_Ana_o_3_Control1_hfx1	control1	589.276	2	589.276	1176.54	NaN	NaN	NaN	NaN	NaN	NaN	NaN	31.335	1	31.335	30.835	31.835	0								0	0	0	6.6834e-27	1
CQNLEQMVR	9	Unmodified	_CQNLEQMVR_							0	0	0	0	0	Q8H2B8;A0A891LTQ0	Q8H2B8;A0A891LTQ0	Q8H2B8	MSMS	CCE20250127_Chris_Mattison_USDA_NewOrleans_Ana_o_3_Control1_hfx1	control1	589.276	2	589.276	1176.54	NaN	NaN	NaN	NaN	NaN	NaN	NaN	31.431	1	31.431	30.931	31.931	0								0	0	0	3.3877e-36	1
CQNLEQMVR	9	Unmodified	_CQNLEQMVR_							0	0	0	0	0	Q8H2B8;A0A891LTQ0	Q8H2B8;A0A891LTQ0	Q8H2B8	MSMS	CCE20250127_Chris_Mattison_USDA_NewOrleans_Ana_o_3_Control1_hfx1	control1	589.276	2	589.276	1176.54	NaN	NaN	NaN	NaN	NaN	NaN	NaN	31.527	1	31.527	31.027	32.027	0								0	0	0	2.0273e-36	1
CQNLEQMVR	9	Unmodified	_CQNLEQMVR_							0	0	0	0	0	Q8H2B8;A0A891LTQ0	Q8H2B8;A0A891LTQ0	Q8H2B8	MSMS	CCE20250127_Chris_Mattison_USDA_NewOrleans_Ana_o_3_Control1_hfx1	control1	589.277	2	589.276	1176.54	NaN	NaN	NaN	NaN	NaN	NaN	NaN	31.62	1	31.62	31.12	32.12	0								0	0	0	2.9102e-19	1
CQNLEQMVR	9	Unmodified	_CQNLEQMVR_							0	0	0	0	0	Q8H2B8;A0A891LTQ0	Q8H2B8;A0A891LTQ0	Q8H2B8	MSMS	CCE20250127_Chris_Mattison_USDA_NewOrleans_Ana_o_3_Control1_hfx1	control1	589.277	2	589.276	1176.54	NaN	NaN	NaN	NaN	NaN	NaN	NaN	31.717	1	31.717	31.217	32.217	0								0	0	0	2.0273e-36	1
CQNLEQMVR	9	Unmodified	_CQNLEQMVR_							0	0	0	0	0	Q8H2B8;A0A891LTQ0	Q8H2B8;A0A891LTQ0	Q8H2B8	MSMS	CCE20250127_Chris_Mattison_USDA_NewOrleans_Ana_o_3_Control1_hfx1	control1	589.276	2	589.276	1176.54	NaN	NaN	NaN	NaN	NaN	NaN	NaN	31.814	1	31.814	31.314	32.314	0								0	0	0	4.0097e-36	1
CQNLEQMVR	9	Unmodified	_CQNLEQMVR_							0	0	0	0	0	Q8H2B8;A0A891LTQ0	Q8H2B8;A0A891LTQ0	Q8H2B8	MSMS	CCE20250127_Chris_Mattison_USDA_NewOrleans_Ana_o_3_Control1_hfx1	control1	589.277	2	589.276	1176.54	NaN	NaN	NaN	NaN	NaN	NaN	NaN	31.914	1	31.914	31.414	32.414	0								0	0	0	3.107e-16	1
CQNLEQMVR	9	Unmodified	_CQNLEQMVR_							0	0	0	0	0	Q8H2B8;A0A891LTQ0	Q8H2B8;A0A891LTQ0	Q8H2B8	MSMS	CCE20250127_Chris_Mattison_USDA_NewOrleans_Ana_o_3_Control1_hfx1	control1	589.278	2	589.276	1176.54	NaN	NaN	NaN	NaN	NaN	NaN	NaN	32.07	1	32.07	31.57	32.57	0								0	0	0	2.3414e-13	1
CQNLEQMVR	9	Unmodified	_CQNLEQMVR_							0	0	0	0	0	Q8H2B8;A0A891LTQ0	Q8H2B8;A0A891LTQ0	Q8H2B8	MSMS	CCE20250127_Chris_Mattison_USDA_NewOrleans_Ana_o_3_Control1_hfx1	control1	589.278	2	589.276	1176.54	NaN	NaN	NaN	NaN	NaN	NaN	NaN	32.17	1	32.17	31.67	32.67	0								0	0	0	2.9102e-19	1
CQNLEQMVR	9	Unmodified	_CQNLEQMVR_							0	0	0	0	0	Q8H2B8;A0A891LTQ0	Q8H2B8;A0A891LTQ0	Q8H2B8	MSMS	CCE20250127_Chris_Mattison_USDA_NewOrleans_Ana_o_3_Control1_hfx1	control1	589.277	2	589.276	1176.54	NaN	NaN	NaN	NaN	NaN	NaN	NaN	32.257	1	32.257	31.757	32.757	0								0	0	0	6.6834e-27	1
CQNLEQMVR	9	Unmodified	_CQNLEQMVR_							0	0	0	0	0	Q8H2B8;A0A891LTQ0	Q8H2B8;A0A891LTQ0	Q8H2B8	MSMS	CCE20250127_Chris_Mattison_USDA_NewOrleans_Ana_o_3_Control1_hfx1	control1	589.278	2	589.276	1176.54	NaN	NaN	NaN	NaN	NaN	NaN	NaN	32.352	1	32.352	31.852	32.852	0								0	0	0	8.4778e-27	1
CQNLEQMVR	9	Unmodified	_CQNLEQMVR_							0	0	0	0	0	Q8H2B8;A0A891LTQ0	Q8H2B8;A0A891LTQ0	Q8H2B8	MSMS	CCE20250127_Chris_Mattison_USDA_NewOrleans_Ana_o_3_Control1_hfx1	control1	589.277	2	589.276	1176.54	NaN	NaN	NaN	NaN	NaN	NaN	NaN	32.456	1	32.456	31.956	32.956	0								0	0	0	2.9102e-19	1
CQNLEQMVR	9	Unmodified	_CQNLEQMVR_							0	0	0	0	0	Q8H2B8;A0A891LTQ0	Q8H2B8;A0A891LTQ0	Q8H2B8	MSMS	CCE20250127_Chris_Mattison_USDA_NewOrleans_Ana_o_3_Control1_hfx1	control1	589.277	2	589.276	1176.54	NaN	NaN	NaN	NaN	NaN	NaN	NaN	32.558	1	32.558	32.058	33.058	0								0	0	0	3.5787e-13	1
CQNLEQMVR	9	Unmodified	_CQNLEQMVR_							0	0	0	0	0	Q8H2B8;A0A891LTQ0	Q8H2B8;A0A891LTQ0	Q8H2B8	MSMS	CCE20250127_Chris_Mattison_USDA_NewOrleans_Ana_o_3_Control1_hfx1	control1	589.278	2	589.276	1176.54	NaN	NaN	NaN	NaN	NaN	NaN	NaN	32.662	1	32.662	32.162	33.162	0								0	0	0	2.0273e-36	1
CQNLEQMVR	9	Unmodified	_CQNLEQMVR_							0	0	0	0	0	Q8H2B8;A0A891LTQ0	Q8H2B8;A0A891LTQ0	Q8H2B8	MSMS	CCE20250127_Chris_Mattison_USDA_NewOrleans_Ana_o_3_Control1_hfx1	control1	589.277	2	589.276	1176.54	NaN	NaN	NaN	NaN	NaN	NaN	NaN	32.769	1	32.769	32.269	33.269	0								0	0	0	3.3625e-19	1
CQNLEQMVR	9	Unmodified	_CQNLEQMVR_							0	0	0	0	0	Q8H2B8;A0A891LTQ0	Q8H2B8;A0A891LTQ0	Q8H2B8	MSMS	CCE20250127_Chris_Mattison_USDA_NewOrleans_Ana_o_3_Control1_hfx1	control1	589.277	2	589.276	1176.54	NaN	NaN	NaN	NaN	NaN	NaN	NaN	32.873	1	32.873	32.373	33.373	0								0	0	0	6.6834e-27	1
CQNLEQMVR	9	Unmodified	_CQNLEQMVR_							0	0	0	0	0	Q8H2B8;A0A891LTQ0	Q8H2B8;A0A891LTQ0	Q8H2B8	MSMS	CCE20250127_Chris_Mattison_USDA_NewOrleans_Ana_o_3_Control1_hfx1	control1	589.277	2	589.276	1176.54	NaN	NaN	NaN	NaN	NaN	NaN	NaN	33.013	1	33.013	32.513	33.513	0								0	0	0	8.4778e-27	1
CQNLEQMVR	9	Unmodified	_CQNLEQMVR_							0	0	0	0	0	Q8H2B8;A0A891LTQ0	Q8H2B8;A0A891LTQ0	Q8H2B8	MSMS	CCE20250127_Chris_Mattison_USDA_NewOrleans_Ana_o_3_Control1_hfx1	control1	589.276	2	589.276	1176.54	NaN	NaN	NaN	NaN	NaN	NaN	NaN	33.118	1	33.118	32.618	33.618	0								0	0	0	3.107e-16	1
CQNLEQMVR	9	Unmodified	_CQNLEQMVR_							0	0	0	0	0	Q8H2B8;A0A891LTQ0	Q8H2B8;A0A891LTQ0	Q8H2B8	MSMS	CCE20250127_Chris_Mattison_USDA_NewOrleans_Ana_o_3_Control1_hfx1	control1	589.275	2	589.276	1176.54	NaN	NaN	NaN	NaN	NaN	NaN	NaN	33.228	1	33.228	32.728	33.728	0								0	0	0	3.5787e-13	1
CQNLEQMVR	9	Unmodified	_CQNLEQMVR_							0	0	0	0	0	Q8H2B8;A0A891LTQ0	Q8H2B8;A0A891LTQ0	Q8H2B8	MSMS	CCE20250127_Chris_Mattison_USDA_NewOrleans_Ana_o_3_Control1_hfx1	control1	589.275	2	589.276	1176.54	NaN	NaN	NaN	NaN	NaN	NaN	NaN	34.017	1	34.017	33.517	34.517	0								0	0	0	0.010634	1
CQNLEQMVR	9	Unmodified	_CQNLEQMVR_							0	0	0	0	0	Q8H2B8;A0A891LTQ0	Q8H2B8;A0A891LTQ0	Q8H2B8	MSMS	CCE20250127_Chris_Mattison_USDA_NewOrleans_Ana_o_3_Control1_hfx1	control1	589.276	2	589.276	1176.54	NaN	NaN	NaN	NaN	NaN	NaN	NaN	34.151	1	34.151	33.651	34.651	0								0	0	0	0.0026229	1
CQNLEQMVR	9	Unmodified	_CQNLEQMVR_							0	0	0	0	0	Q8H2B8;A0A891LTQ0	Q8H2B8;A0A891LTQ0	Q8H2B8	MSMS	CCE20250127_Chris_Mattison_USDA_NewOrleans_Ana_o_3_Control1_hfx1	control1	589.276	2	589.276	1176.54	NaN	NaN	NaN	NaN	NaN	NaN	NaN	34.25	1	34.25	33.75	34.75	0								0	0	0	9.1833e-05	1
CQNLEQMVR	9	Unmodified	_CQNLEQMVR_							0	0	0	0	0	Q8H2B8;A0A891LTQ0	Q8H2B8;A0A891LTQ0	Q8H2B8	MSMS	CCE20250127_Chris_Mattison_USDA_NewOrleans_Ana_o_3_Control1_hfx1	control1	589.277	2	589.276	1176.54	NaN	NaN	NaN	NaN	NaN	NaN	NaN	34.354	1	34.354	33.854	34.854	0								0	0	0	3.5032e-07	1
CQNLEQMVR	9	Unmodified	_CQNLEQMVR_							0	0	0	0	0	Q8H2B8;A0A891LTQ0	Q8H2B8;A0A891LTQ0	Q8H2B8	MSMS	CCE20250127_Chris_Mattison_USDA_NewOrleans_Ana_o_3_Control1_hfx1	control1	589.276	2	589.276	1176.54	NaN	NaN	NaN	NaN	NaN	NaN	NaN	34.447	1	34.447	33.947	34.947	0								0	0	0	1.7694e-09	1
CQNLEQMVR	9	Unmodified	_CQNLEQMVR_							0	0	0	0	0	Q8H2B8;A0A891LTQ0	Q8H2B8;A0A891LTQ0	Q8H2B8	MSMS	CCE20250127_Chris_Mattison_USDA_NewOrleans_Ana_o_3_Control1_hfx1	control1	589.276	2	589.276	1176.54	NaN	NaN	NaN	NaN	NaN	NaN	NaN	34.551	1	34.551	34.051	35.051	0								0	0	0	2.4269e-13	1
CQNLEQMVR	9	Unmodified	_CQNLEQMVR_							0	0	0	0	0	Q8H2B8;A0A891LTQ0	Q8H2B8;A0A891LTQ0	Q8H2B8	MSMS	CCE20250127_Chris_Mattison_USDA_NewOrleans_Ana_o_3_Control1_hfx1	control1	589.275	2	589.276	1176.54	NaN	NaN	NaN	NaN	NaN	NaN	NaN	34.888	1	34.888	34.388	35.388	0								0	0	0	0.015232	1
CQNLEQMVR	9	Unmodified	_CQNLEQMVR_							0	0	0	0	0	Q8H2B8;A0A891LTQ0	Q8H2B8;A0A891LTQ0	Q8H2B8	MSMS	CCE20250127_Chris_Mattison_USDA_NewOrleans_Ana_o_3_Control1_hfx1	control1	589.276	2	589.276	1176.54	NaN	NaN	NaN	NaN	NaN	NaN	NaN	37.107	1	37.107	36.607	37.607	0								0	0	0	3.107e-16	1
CQNLEQMVR	9	Unmodified	_CQNLEQMVR_							0	0	0	0	0	Q8H2B8;A0A891LTQ0	Q8H2B8;A0A891LTQ0	Q8H2B8	MSMS	CCE20250127_Chris_Mattison_USDA_NewOrleans_Ana_o_3_Control1_hfx1	control1	589.277	2	589.276	1176.54	NaN	NaN	NaN	NaN	NaN	NaN	NaN	37.208	1	37.208	36.708	37.708	0								0	0	0	2.3414e-13	1
CQNLEQMVR	9	Unmodified	_CQNLEQMVR_							0	0	0	0	0	Q8H2B8;A0A891LTQ0	Q8H2B8;A0A891LTQ0	Q8H2B8	MSMS	CCE20250127_Chris_Mattison_USDA_NewOrleans_Ana_o_3_Control1_hfx1	control1	589.276	2	589.276	1176.54	NaN	NaN	NaN	NaN	NaN	NaN	NaN	37.312	1	37.312	36.812	37.812	0								0	0	0	1.9011e-19	1
CQNLEQMVR	9	Unmodified	_CQNLEQMVR_							0	0	0	0	0	Q8H2B8;A0A891LTQ0	Q8H2B8;A0A891LTQ0	Q8H2B8	MSMS	CCE20250127_Chris_Mattison_USDA_NewOrleans_Ana_o_3_Control1_hfx1	control1	589.276	2	589.276	1176.54	NaN	NaN	NaN	NaN	NaN	NaN	NaN	37.407	1	37.407	36.907	37.907	0								0	0	0	2.3414e-13	1
CQNLEQMVR	9	Unmodified	_CQNLEQMVR_							0	0	0	0	0	Q8H2B8;A0A891LTQ0	Q8H2B8;A0A891LTQ0	Q8H2B8	MSMS	CCE20250127_Chris_Mattison_USDA_NewOrleans_Ana_o_3_Control1_hfx1	control1	589.276	2	589.276	1176.54	NaN	NaN	NaN	NaN	NaN	NaN	NaN	37.506	1	37.506	37.006	38.006	0								0	0	0	2.9102e-19	1
CQNLEQMVR	9	Unmodified	_CQNLEQMVR_							0	0	0	0	0	Q8H2B8;A0A891LTQ0	Q8H2B8;A0A891LTQ0	Q8H2B8	MSMS	CCE20250127_Chris_Mattison_USDA_NewOrleans_Ana_o_3_Control1_hfx1	control1	589.277	2	589.276	1176.54	NaN	NaN	NaN	NaN	NaN	NaN	NaN	61.764	1	61.764	61.264	62.264	0								0	0	0	0.0422	1
CQNLEQMVR	9	Unmodified	_CQNLEQMVR_							0	0	0	0	0	Q8H2B8;A0A891LTQ0	Q8H2B8;A0A891LTQ0	Q8H2B8	MULTI-SECPEP	CCE20250127_Chris_Mattison_USDA_NewOrleans_Ana_o_3_Control1_hfx1	control1	1178.05	1	1177.55	1176.54	0.9468	0.0011149	-0.091447	-0.00010768	0.85535	0.0010072	1177.55	26.054	1.5549	26.054	25.898	27.453	0					393	85	6	0	0	0	4.9319e-65	1
CQNLEQMVR	9	Unmodified	_CQNLEQMVR_							0	0	0	0	0	Q8H2B8;A0A891LTQ0	Q8H2B8;A0A891LTQ0	Q8H2B8	MULTI-MSMS	CCE20250127_Chris_Mattison_USDA_NewOrleans_Ana_o_3_Control2_hfx1	control2	589.276	2	589.276	1176.54	-0.4308	-0.00025386	-0.65087	-0.00038354	-1.0817	-0.00063741	589.276	18.831	0.30684	18.831	18.669	18.976	0					24	15	2	0	0	0	1.7262e-07	2
CQNLEQMVR	9	Unmodified	_CQNLEQMVR_							0	0	0	0	0	Q8H2B8;A0A891LTQ0	Q8H2B8;A0A891LTQ0	Q8H2B8	MULTI-MSMS	CCE20250127_Chris_Mattison_USDA_NewOrleans_Ana_o_3_Control2_hfx1	control2	589.277	2	589.276	1176.54	0.11588	6.8287e-05	0.80833	0.00047633	0.92421	0.00054462	589.277	21.954	0.41144	21.954	21.699	22.11	0					51	26	3	0	0	0	0.0021798	1
CQNLEQMVR	9	Unmodified	_CQNLEQMVR_							0	0	0	0	0	Q8H2B8;A0A891LTQ0	Q8H2B8;A0A891LTQ0	Q8H2B8	MULTI-MSMS	CCE20250127_Chris_Mattison_USDA_NewOrleans_Ana_o_3_Control2_hfx1	control2	589.275	2	589.276	1176.54	-0.21823	-0.0001286	-0.71872	-0.00042353	-0.93695	-0.00055212	589.276	24.607	0.24472	24.607	24.474	24.719	0					28	14	3	0	0	0	0.0003781	1
CQNLEQMVR	9	Unmodified	_CQNLEQMVR_							0	0	0	0	0	Q8H2B8;A0A891LTQ0	Q8H2B8;A0A891LTQ0	Q8H2B8	MULTI-MSMS	CCE20250127_Chris_Mattison_USDA_NewOrleans_Ana_o_3_Control2_hfx1	control2	589.277	2	589.276	1176.54	-0.21225	-0.00012507	-0.029318	-1.7276e-05	-0.24156	-0.00014235	589.277	25.883	1.76	25.883	25.548	27.308	0					454	98	7	0	0	0	1.2942e-34	13
CQNLEQMVR	9	Unmodified	_CQNLEQMVR_							0	0	0	0	0	Q8H2B8;A0A891LTQ0	Q8H2B8;A0A891LTQ0	Q8H2B8	MULTI-MSMS	CCE20250127_Chris_Mattison_USDA_NewOrleans_Ana_o_3_Control2_hfx1	control2	589.277	2	589.276	1176.54	-0.14685	-8.6537e-05	-0.4963	-0.00029246	-0.64315	-0.00037899	589.277	26.83	0.53011	26.83	26.762	27.292	0					114	29	4	0	0	0	9.3914e-26	6
CQNLEQMVR	9	Unmodified	_CQNLEQMVR_							0	0	0	0	0	Q8H2B8;A0A891LTQ0	Q8H2B8;A0A891LTQ0	Q8H2B8	MULTI-MSMS	CCE20250127_Chris_Mattison_USDA_NewOrleans_Ana_o_3_Control2_hfx1	control2	589.276	2	589.276	1176.54	-0.10387	-6.1207e-05	-0.7999	-0.00047136	-0.90377	-0.00053257	589.277	27.65	0.82806	27.65	27.274	28.102	0					263	50	6	0	0	0	6.3139e-18	8
CQNLEQMVR	9	Unmodified	_CQNLEQMVR_							0	0	0	0	0	Q8H2B8;A0A891LTQ0	Q8H2B8;A0A891LTQ0	Q8H2B8	MULTI-MSMS	CCE20250127_Chris_Mattison_USDA_NewOrleans_Ana_o_3_Control2_hfx1	control2	589.276	2	589.276	1176.54	-0.049821	-2.9358e-05	-0.34184	-0.00020144	-0.39166	-0.00023079	589.277	28.534	0.59957	28.534	28.085	28.685	0					188	36	6	0	0	0	3.2198e-25	6
CQNLEQMVR	9	Unmodified	_CQNLEQMVR_							0	0	0	0	0	Q8H2B8;A0A891LTQ0	Q8H2B8;A0A891LTQ0	Q8H2B8	MULTI-MSMS	CCE20250127_Chris_Mattison_USDA_NewOrleans_Ana_o_3_Control2_hfx1	control2	589.276	2	589.276	1176.54	0.38319	0.00022581	-0.1844	-0.00010866	0.19879	0.00011714	589.276	34.188	1.0821	34.188	33.536	34.619	0					128	74	3	0	0	0	5.2887e-05	5
CQNLEQMVR	9	Unmodified	_CQNLEQMVR_							0	0	0	0	0	Q8H2B8;A0A891LTQ0	Q8H2B8;A0A891LTQ0	Q8H2B8	MULTI-MSMS	CCE20250127_Chris_Mattison_USDA_NewOrleans_Ana_o_3_Control2_hfx1	control2	589.275	2	589.276	1176.54	0.20036	0.00011807	-1.14	-0.00067176	-0.93962	-0.0005537	589.275	35.086	0.27841	35.086	34.896	35.175	0					18	13	2	0	0	0	0.010337	2
CQNLEQMVR	9	Unmodified	_CQNLEQMVR_							0	0	0	0	0	Q8H2B8;A0A891LTQ0	Q8H2B8;A0A891LTQ0	Q8H2B8	MULTI-MSMS	CCE20250127_Chris_Mattison_USDA_NewOrleans_Ana_o_3_Control2_hfx1	control2	589.276	2	589.276	1176.54	0.085604	5.0444e-05	-0.53202	-0.0003135	-0.44641	-0.00026306	589.276	35.826	0.777	35.826	35.175	35.952	0					65	40	2	0	0	0	0.00042581	7
CQNLEQMVR	9	Unmodified	_CQNLEQMVR_							0	0	0	0	0	Q8H2B8;A0A891LTQ0	Q8H2B8;A0A891LTQ0	Q8H2B8	MULTI-MSMS	CCE20250127_Chris_Mattison_USDA_NewOrleans_Ana_o_3_Control2_hfx1	control2	589.276	2	589.276	1176.54	-0.036262	-2.1368e-05	-0.89014	-0.00052454	-0.9264	-0.00054591	589.276	36.342	0.7282	36.342	35.932	36.66	0					107	39	3	0	0	0	3.8439e-08	7
CQNLEQMVR	9	Unmodified	_CQNLEQMVR_							0	0	0	0	0	Q8H2B8;A0A891LTQ0	Q8H2B8;A0A891LTQ0	Q8H2B8	MULTI-MSMS	CCE20250127_Chris_Mattison_USDA_NewOrleans_Ana_o_3_Control2_hfx1	control2	589.276	2	589.276	1176.54	-0.099353	-5.8546e-05	0.74165	0.00043704	0.6423	0.00037849	589.277	37.599	2.7022	37.599	36.66	39.362	0					272	164	3	0	0	0	1.4049e-17	26
CQNLEQMVR	9	Unmodified	_CQNLEQMVR_							0	0	0	0	0	Q8H2B8;A0A891LTQ0	Q8H2B8;A0A891LTQ0	Q8H2B8	MULTI-MSMS	CCE20250127_Chris_Mattison_USDA_NewOrleans_Ana_o_3_Control2_hfx1	control2	589.276	2	589.276	1176.54	0.14078	8.2961e-05	0.2131	0.00012558	0.35389	0.00020854	589.276	40.275	1.7967	40.275	39.346	41.143	0					191	105	3	0	0	0	1.0286e-11	18
CQNLEQMVR	9	Unmodified	_CQNLEQMVR_							0	0	0	0	0	Q8H2B8;A0A891LTQ0	Q8H2B8;A0A891LTQ0	Q8H2B8	MULTI-MSMS	CCE20250127_Chris_Mattison_USDA_NewOrleans_Ana_o_3_Control2_hfx1	control2	589.277	2	589.276	1176.54	0.42147	0.00024836	-0.60322	-0.00035546	-0.18175	-0.0001071	589.276	42.595	1.2272	42.595	41.804	43.031	0					128	65	4	0	0	0	1.0286e-11	12
CQNLEQMVR	9	Unmodified	_CQNLEQMVR_							0	0	0	0	0	Q8H2B8;A0A891LTQ0	Q8H2B8;A0A891LTQ0	Q8H2B8	MULTI-MSMS	CCE20250127_Chris_Mattison_USDA_NewOrleans_Ana_o_3_Control2_hfx1	control2	589.276	2	589.276	1176.54	0.50329	0.00029658	-0.8735	-0.00051473	-0.3702	-0.00021815	589.276	43.493	1.3236	43.493	42.957	44.28	0					172	70	3	0	0	0	5.2982e-08	11
CQNLEQMVR	9	Unmodified	_CQNLEQMVR_							0	0	0	0	0	Q8H2B8;A0A891LTQ0	Q8H2B8;A0A891LTQ0	Q8H2B8	MULTI-MSMS	CCE20250127_Chris_Mattison_USDA_NewOrleans_Ana_o_3_Control2_hfx1	control2	589.277	2	589.276	1176.54	0.45312	0.00026701	-0.24223	-0.00014274	0.21089	0.00012427	589.276	45.127	1.6211	45.127	44.024	45.645	0					246	89	4	0	0	0	1.4711e-07	6
CQNLEQMVR	9	Unmodified	_CQNLEQMVR_							0	0	0	0	0	Q8H2B8;A0A891LTQ0	Q8H2B8;A0A891LTQ0	Q8H2B8	MULTI-MSMS	CCE20250127_Chris_Mattison_USDA_NewOrleans_Ana_o_3_Control2_hfx1	control2	589.277	2	589.276	1176.54	0.41044	0.00024186	-0.18105	-0.00010669	0.22939	0.00013517	589.276	46.219	1.595	46.219	45.523	47.118	0					234	91	3	0	0	0	7.1226e-06	12
CQNLEQMVR	9	Unmodified	_CQNLEQMVR_							0	0	0	0	0	Q8H2B8;A0A891LTQ0	Q8H2B8;A0A891LTQ0	Q8H2B8	MULTI-MSMS	CCE20250127_Chris_Mattison_USDA_NewOrleans_Ana_o_3_Control2_hfx1	control2	589.276	2	589.276	1176.54	0.36792	0.00021681	-1.4122	-0.00083216	-1.0443	-0.00061535	589.275	47.3	0.48537	47.3	47.118	47.603	0					34	23	3	0	0	0	0.00039807	4
CQNLEQMVR	9	Unmodified	_CQNLEQMVR_							0	0	0	0	0	Q8H2B8;A0A891LTQ0	Q8H2B8;A0A891LTQ0	Q8H2B8	MULTI-MSMS	CCE20250127_Chris_Mattison_USDA_NewOrleans_Ana_o_3_Control2_hfx1	control2	589.276	2	589.276	1176.54	0.45877	0.00027034	-0.19635	-0.0001157	0.26242	0.00015464	589.276	48.093	2.5764	48.093	47.504	50.08	0					409	127	4	0	0	0	2.8106e-12	23
CQNLEQMVR	9	Unmodified	_CQNLEQMVR_							0	0	0	0	0	Q8H2B8;A0A891LTQ0	Q8H2B8;A0A891LTQ0	Q8H2B8	MULTI-MSMS	CCE20250127_Chris_Mattison_USDA_NewOrleans_Ana_o_3_Control2_hfx1	control2	589.276	2	589.276	1176.54	0.72416	0.00042673	-0.91381	-0.00053849	-0.18965	-0.00011176	589.276	50.451	0.68048	50.451	50.08	50.761	0					94	38	3	0	0	0	5.1088e-12	4
CQNLEQMVR	9	Unmodified	_CQNLEQMVR_							0	0	0	0	0	Q8H2B8;A0A891LTQ0	Q8H2B8;A0A891LTQ0	Q8H2B8	MULTI-MSMS	CCE20250127_Chris_Mattison_USDA_NewOrleans_Ana_o_3_Control2_hfx1	control2	589.278	2	589.276	1176.54	0.80333	0.00047338	0.57061	0.00033625	1.3739	0.00080963	589.277	51.03	0.70969	51.03	50.804	51.513	0					98	34	4	0	0	0	4.1447e-18	4
CQNLEQMVR	9	Unmodified	_CQNLEQMVR_							0	0	0	0	0	Q8H2B8;A0A891LTQ0	Q8H2B8;A0A891LTQ0	Q8H2B8	MULTI-MSMS	CCE20250127_Chris_Mattison_USDA_NewOrleans_Ana_o_3_Control2_hfx1	control2	589.277	2	589.276	1176.54	0.91551	0.00053949	-0.21251	-0.00012523	0.703	0.00041426	589.276	52.223	4.0503	52.223	51.424	55.475	0					509	164	4	0	0	0	1.4049e-17	39
CQNLEQMVR	9	Unmodified	_CQNLEQMVR_							0	0	0	0	0	Q8H2B8;A0A891LTQ0	Q8H2B8;A0A891LTQ0	Q8H2B8	MULTI-MSMS	CCE20250127_Chris_Mattison_USDA_NewOrleans_Ana_o_3_Control2_hfx1	control2	589.276	2	589.276	1176.54	1.2089	0.00071237	-0.27495	-0.00016202	0.93394	0.00055035	589.276	58.336	1.61	58.336	58.288	59.898	0					312	91	5	0	0	0	2.6333e-25	16
CQNLEQMVR	9	Unmodified	_CQNLEQMVR_							0	0	0	0	0	Q8H2B8;A0A891LTQ0	Q8H2B8;A0A891LTQ0	Q8H2B8	MULTI-MSMS	CCE20250127_Chris_Mattison_USDA_NewOrleans_Ana_o_3_Control2_hfx1	control2	589.278	2	589.276	1176.54	1.2938	0.00076241	1.0745	0.00063318	2.3683	0.0013956	589.277	60.405	0.75473	60.405	59.834	60.589	0					219	85	3	0	0	0	0.0014949	7
CQNLEQMVR	9	Unmodified	_CQNLEQMVR_							0	0	0	0	0	Q8H2B8;A0A891LTQ0	Q8H2B8;A0A891LTQ0	Q8H2B8	MULTI-MSMS	CCE20250127_Chris_Mattison_USDA_NewOrleans_Ana_o_3_Control2_hfx1	control2	589.278	2	589.276	1176.54	1.5876	0.00093551	0.4798	0.00028273	2.0674	0.0012182	589.276	64.499	7.7906	64.499	62.214	70.004	0					2224	1112	2	0	0	0	0.011788	35
CQNLEQMVR	9	Unmodified	_CQNLEQMVR_							0	0	0	0	0	Q8H2B8;A0A891LTQ0	Q8H2B8;A0A891LTQ0	Q8H2B8	MSMS	CCE20250127_Chris_Mattison_USDA_NewOrleans_Ana_o_3_Control2_hfx1	control2	589.276	2	589.276	1176.54	NaN	NaN	NaN	NaN	NaN	NaN	NaN	28.716	1	28.716	28.216	29.216	0								0	0	0	4.2236e-27	1
CQNLEQMVR	9	Unmodified	_CQNLEQMVR_							0	0	0	0	0	Q8H2B8;A0A891LTQ0	Q8H2B8;A0A891LTQ0	Q8H2B8	MSMS	CCE20250127_Chris_Mattison_USDA_NewOrleans_Ana_o_3_Control2_hfx1	control2	589.276	2	589.276	1176.54	NaN	NaN	NaN	NaN	NaN	NaN	NaN	28.815	1	28.815	28.315	29.315	0								0	0	0	4.2236e-27	1
CQNLEQMVR	9	Unmodified	_CQNLEQMVR_							0	0	0	0	0	Q8H2B8;A0A891LTQ0	Q8H2B8;A0A891LTQ0	Q8H2B8	MSMS	CCE20250127_Chris_Mattison_USDA_NewOrleans_Ana_o_3_Control2_hfx1	control2	589.276	2	589.276	1176.54	NaN	NaN	NaN	NaN	NaN	NaN	NaN	28.907	1	28.907	28.407	29.407	0								0	0	0	3.2634e-47	1
CQNLEQMVR	9	Unmodified	_CQNLEQMVR_							0	0	0	0	0	Q8H2B8;A0A891LTQ0	Q8H2B8;A0A891LTQ0	Q8H2B8	MSMS	CCE20250127_Chris_Mattison_USDA_NewOrleans_Ana_o_3_Control2_hfx1	control2	589.277	2	589.276	1176.54	NaN	NaN	NaN	NaN	NaN	NaN	NaN	28.997	1	28.997	28.497	29.497	0								0	0	0	4.7378e-27	1
CQNLEQMVR	9	Unmodified	_CQNLEQMVR_							0	0	0	0	0	Q8H2B8;A0A891LTQ0	Q8H2B8;A0A891LTQ0	Q8H2B8	MSMS	CCE20250127_Chris_Mattison_USDA_NewOrleans_Ana_o_3_Control2_hfx1	control2	589.277	2	589.276	1176.54	NaN	NaN	NaN	NaN	NaN	NaN	NaN	29.091	1	29.091	28.591	29.591	0								0	0	0	1.3194e-06	1
CQNLEQMVR	9	Unmodified	_CQNLEQMVR_							0	0	0	0	0	Q8H2B8;A0A891LTQ0	Q8H2B8;A0A891LTQ0	Q8H2B8	MSMS	CCE20250127_Chris_Mattison_USDA_NewOrleans_Ana_o_3_Control2_hfx1	control2	589.278	2	589.276	1176.54	NaN	NaN	NaN	NaN	NaN	NaN	NaN	29.414	1	29.414	28.914	29.914	0								0	0	0	3.107e-16	1
CQNLEQMVR	9	Unmodified	_CQNLEQMVR_							0	0	0	0	0	Q8H2B8;A0A891LTQ0	Q8H2B8;A0A891LTQ0	Q8H2B8	MSMS	CCE20250127_Chris_Mattison_USDA_NewOrleans_Ana_o_3_Control2_hfx1	control2	589.277	2	589.276	1176.54	NaN	NaN	NaN	NaN	NaN	NaN	NaN	29.514	1	29.514	29.014	30.014	0								0	0	0	3.107e-16	1
CQNLEQMVR	9	Unmodified	_CQNLEQMVR_							0	0	0	0	0	Q8H2B8;A0A891LTQ0	Q8H2B8;A0A891LTQ0	Q8H2B8	MSMS	CCE20250127_Chris_Mattison_USDA_NewOrleans_Ana_o_3_Control2_hfx1	control2	589.278	2	589.276	1176.54	NaN	NaN	NaN	NaN	NaN	NaN	NaN	29.613	1	29.613	29.113	30.113	0								0	0	0	7.8554e-27	1
CQNLEQMVR	9	Unmodified	_CQNLEQMVR_							0	0	0	0	0	Q8H2B8;A0A891LTQ0	Q8H2B8;A0A891LTQ0	Q8H2B8	MSMS	CCE20250127_Chris_Mattison_USDA_NewOrleans_Ana_o_3_Control2_hfx1	control2	589.277	2	589.276	1176.54	NaN	NaN	NaN	NaN	NaN	NaN	NaN	29.711	1	29.711	29.211	30.211	0								0	0	0	2.3414e-13	1
CQNLEQMVR	9	Unmodified	_CQNLEQMVR_							0	0	0	0	0	Q8H2B8;A0A891LTQ0	Q8H2B8;A0A891LTQ0	Q8H2B8	MSMS	CCE20250127_Chris_Mattison_USDA_NewOrleans_Ana_o_3_Control2_hfx1	control2	589.277	2	589.276	1176.54	NaN	NaN	NaN	NaN	NaN	NaN	NaN	29.944	1	29.944	29.444	30.444	0								0	0	0	2.9102e-19	1
CQNLEQMVR	9	Unmodified	_CQNLEQMVR_							0	0	0	0	0	Q8H2B8;A0A891LTQ0	Q8H2B8;A0A891LTQ0	Q8H2B8	MSMS	CCE20250127_Chris_Mattison_USDA_NewOrleans_Ana_o_3_Control2_hfx1	control2	589.277	2	589.276	1176.54	NaN	NaN	NaN	NaN	NaN	NaN	NaN	30.043	1	30.043	29.543	30.543	0								0	0	0	1.9011e-19	1
CQNLEQMVR	9	Unmodified	_CQNLEQMVR_							0	0	0	0	0	Q8H2B8;A0A891LTQ0	Q8H2B8;A0A891LTQ0	Q8H2B8	MSMS	CCE20250127_Chris_Mattison_USDA_NewOrleans_Ana_o_3_Control2_hfx1	control2	589.277	2	589.276	1176.54	NaN	NaN	NaN	NaN	NaN	NaN	NaN	30.139	1	30.139	29.639	30.639	0								0	0	0	4.2236e-27	1
CQNLEQMVR	9	Unmodified	_CQNLEQMVR_							0	0	0	0	0	Q8H2B8;A0A891LTQ0	Q8H2B8;A0A891LTQ0	Q8H2B8	MSMS	CCE20250127_Chris_Mattison_USDA_NewOrleans_Ana_o_3_Control2_hfx1	control2	589.277	2	589.276	1176.54	NaN	NaN	NaN	NaN	NaN	NaN	NaN	30.237	1	30.237	29.737	30.737	0								0	0	0	1.9011e-19	1
CQNLEQMVR	9	Unmodified	_CQNLEQMVR_							0	0	0	0	0	Q8H2B8;A0A891LTQ0	Q8H2B8;A0A891LTQ0	Q8H2B8	MSMS	CCE20250127_Chris_Mattison_USDA_NewOrleans_Ana_o_3_Control2_hfx1	control2	589.277	2	589.276	1176.54	NaN	NaN	NaN	NaN	NaN	NaN	NaN	30.33	1	30.33	29.83	30.83	0								0	0	0	2.3414e-13	1
CQNLEQMVR	9	Unmodified	_CQNLEQMVR_							0	0	0	0	0	Q8H2B8;A0A891LTQ0	Q8H2B8;A0A891LTQ0	Q8H2B8	MSMS	CCE20250127_Chris_Mattison_USDA_NewOrleans_Ana_o_3_Control2_hfx1	control2	589.276	2	589.276	1176.54	NaN	NaN	NaN	NaN	NaN	NaN	NaN	30.888	1	30.888	30.388	31.388	0								0	0	0	2.6649e-13	1
CQNLEQMVR	9	Unmodified	_CQNLEQMVR_							0	0	0	0	0	Q8H2B8;A0A891LTQ0	Q8H2B8;A0A891LTQ0	Q8H2B8	MSMS	CCE20250127_Chris_Mattison_USDA_NewOrleans_Ana_o_3_Control2_hfx1	control2	589.276	2	589.276	1176.54	NaN	NaN	NaN	NaN	NaN	NaN	NaN	30.998	1	30.998	30.498	31.498	0								0	0	0	6.6834e-27	1
CQNLEQMVR	9	Unmodified	_CQNLEQMVR_							0	0	0	0	0	Q8H2B8;A0A891LTQ0	Q8H2B8;A0A891LTQ0	Q8H2B8	MSMS	CCE20250127_Chris_Mattison_USDA_NewOrleans_Ana_o_3_Control2_hfx1	control2	589.276	2	589.276	1176.54	NaN	NaN	NaN	NaN	NaN	NaN	NaN	31.1	1	31.1	30.6	31.6	0								0	0	0	2.9102e-19	1
CQNLEQMVR	9	Unmodified	_CQNLEQMVR_							0	0	0	0	0	Q8H2B8;A0A891LTQ0	Q8H2B8;A0A891LTQ0	Q8H2B8	MSMS	CCE20250127_Chris_Mattison_USDA_NewOrleans_Ana_o_3_Control2_hfx1	control2	589.276	2	589.276	1176.54	NaN	NaN	NaN	NaN	NaN	NaN	NaN	31.194	1	31.194	30.694	31.694	0								0	0	0	4.2236e-27	1
CQNLEQMVR	9	Unmodified	_CQNLEQMVR_							0	0	0	0	0	Q8H2B8;A0A891LTQ0	Q8H2B8;A0A891LTQ0	Q8H2B8	MSMS	CCE20250127_Chris_Mattison_USDA_NewOrleans_Ana_o_3_Control2_hfx1	control2	589.277	2	589.276	1176.54	NaN	NaN	NaN	NaN	NaN	NaN	NaN	31.29	1	31.29	30.79	31.79	0								0	0	0	7.8554e-27	1
CQNLEQMVR	9	Unmodified	_CQNLEQMVR_							0	0	0	0	0	Q8H2B8;A0A891LTQ0	Q8H2B8;A0A891LTQ0	Q8H2B8	MSMS	CCE20250127_Chris_Mattison_USDA_NewOrleans_Ana_o_3_Control2_hfx1	control2	589.277	2	589.276	1176.54	NaN	NaN	NaN	NaN	NaN	NaN	NaN	31.386	1	31.386	30.886	31.886	0								0	0	0	3.3625e-19	1
CQNLEQMVR	9	Unmodified	_CQNLEQMVR_							0	0	0	0	0	Q8H2B8;A0A891LTQ0	Q8H2B8;A0A891LTQ0	Q8H2B8	MSMS	CCE20250127_Chris_Mattison_USDA_NewOrleans_Ana_o_3_Control2_hfx1	control2	589.276	2	589.276	1176.54	NaN	NaN	NaN	NaN	NaN	NaN	NaN	31.492	1	31.492	30.992	31.992	0								0	0	0	1.9011e-19	1
CQNLEQMVR	9	Unmodified	_CQNLEQMVR_							0	0	0	0	0	Q8H2B8;A0A891LTQ0	Q8H2B8;A0A891LTQ0	Q8H2B8	MSMS	CCE20250127_Chris_Mattison_USDA_NewOrleans_Ana_o_3_Control2_hfx1	control2	589.277	2	589.276	1176.54	NaN	NaN	NaN	NaN	NaN	NaN	NaN	31.593	1	31.593	31.093	32.093	0								0	0	0	1.9011e-19	1
CQNLEQMVR	9	Unmodified	_CQNLEQMVR_							0	0	0	0	0	Q8H2B8;A0A891LTQ0	Q8H2B8;A0A891LTQ0	Q8H2B8	MSMS	CCE20250127_Chris_Mattison_USDA_NewOrleans_Ana_o_3_Control2_hfx1	control2	589.276	2	589.276	1176.54	NaN	NaN	NaN	NaN	NaN	NaN	NaN	31.695	1	31.695	31.195	32.195	0								0	0	0	8.1359e-27	1
CQNLEQMVR	9	Unmodified	_CQNLEQMVR_							0	0	0	0	0	Q8H2B8;A0A891LTQ0	Q8H2B8;A0A891LTQ0	Q8H2B8	MSMS	CCE20250127_Chris_Mattison_USDA_NewOrleans_Ana_o_3_Control2_hfx1	control2	589.278	2	589.276	1176.54	NaN	NaN	NaN	NaN	NaN	NaN	NaN	31.833	1	31.833	31.333	32.333	0								0	0	0	3.107e-16	1
CQNLEQMVR	9	Unmodified	_CQNLEQMVR_							0	0	0	0	0	Q8H2B8;A0A891LTQ0	Q8H2B8;A0A891LTQ0	Q8H2B8	MSMS	CCE20250127_Chris_Mattison_USDA_NewOrleans_Ana_o_3_Control2_hfx1	control2	589.278	2	589.276	1176.54	NaN	NaN	NaN	NaN	NaN	NaN	NaN	31.932	1	31.932	31.432	32.432	0								0	0	0	2.7621e-37	1
CQNLEQMVR	9	Unmodified	_CQNLEQMVR_							0	0	0	0	0	Q8H2B8;A0A891LTQ0	Q8H2B8;A0A891LTQ0	Q8H2B8	MSMS	CCE20250127_Chris_Mattison_USDA_NewOrleans_Ana_o_3_Control2_hfx1	control2	589.277	2	589.276	1176.54	NaN	NaN	NaN	NaN	NaN	NaN	NaN	32.033	1	32.033	31.533	32.533	0								0	0	0	8.4778e-27	1
CQNLEQMVR	9	Unmodified	_CQNLEQMVR_							0	0	0	0	0	Q8H2B8;A0A891LTQ0	Q8H2B8;A0A891LTQ0	Q8H2B8	MSMS	CCE20250127_Chris_Mattison_USDA_NewOrleans_Ana_o_3_Control2_hfx1	control2	589.277	2	589.276	1176.54	NaN	NaN	NaN	NaN	NaN	NaN	NaN	32.134	1	32.134	31.634	32.634	0								0	0	0	4.2236e-27	1
CQNLEQMVR	9	Unmodified	_CQNLEQMVR_							0	0	0	0	0	Q8H2B8;A0A891LTQ0	Q8H2B8;A0A891LTQ0	Q8H2B8	MSMS	CCE20250127_Chris_Mattison_USDA_NewOrleans_Ana_o_3_Control2_hfx1	control2	589.277	2	589.276	1176.54	NaN	NaN	NaN	NaN	NaN	NaN	NaN	32.236	1	32.236	31.736	32.736	0								0	0	0	4.0097e-36	1
CQNLEQMVR	9	Unmodified	_CQNLEQMVR_							0	0	0	0	0	Q8H2B8;A0A891LTQ0	Q8H2B8;A0A891LTQ0	Q8H2B8	MSMS	CCE20250127_Chris_Mattison_USDA_NewOrleans_Ana_o_3_Control2_hfx1	control2	589.277	2	589.276	1176.54	NaN	NaN	NaN	NaN	NaN	NaN	NaN	32.337	1	32.337	31.837	32.837	0								0	0	0	8.4778e-27	1
CQNLEQMVR	9	Unmodified	_CQNLEQMVR_							0	0	0	0	0	Q8H2B8;A0A891LTQ0	Q8H2B8;A0A891LTQ0	Q8H2B8	MSMS	CCE20250127_Chris_Mattison_USDA_NewOrleans_Ana_o_3_Control2_hfx1	control2	589.277	2	589.276	1176.54	NaN	NaN	NaN	NaN	NaN	NaN	NaN	32.437	1	32.437	31.937	32.937	0								0	0	0	4.2236e-27	1
CQNLEQMVR	9	Unmodified	_CQNLEQMVR_							0	0	0	0	0	Q8H2B8;A0A891LTQ0	Q8H2B8;A0A891LTQ0	Q8H2B8	MSMS	CCE20250127_Chris_Mattison_USDA_NewOrleans_Ana_o_3_Control2_hfx1	control2	589.277	2	589.276	1176.54	NaN	NaN	NaN	NaN	NaN	NaN	NaN	32.539	1	32.539	32.039	33.039	0								0	0	0	3.107e-16	1
CQNLEQMVR	9	Unmodified	_CQNLEQMVR_							0	0	0	0	0	Q8H2B8;A0A891LTQ0	Q8H2B8;A0A891LTQ0	Q8H2B8	MSMS	CCE20250127_Chris_Mattison_USDA_NewOrleans_Ana_o_3_Control2_hfx1	control2	589.276	2	589.276	1176.54	NaN	NaN	NaN	NaN	NaN	NaN	NaN	32.642	1	32.642	32.142	33.142	0								0	0	0	8.4778e-27	1
CQNLEQMVR	9	Unmodified	_CQNLEQMVR_							0	0	0	0	0	Q8H2B8;A0A891LTQ0	Q8H2B8;A0A891LTQ0	Q8H2B8	MSMS	CCE20250127_Chris_Mattison_USDA_NewOrleans_Ana_o_3_Control2_hfx1	control2	589.277	2	589.276	1176.54	NaN	NaN	NaN	NaN	NaN	NaN	NaN	32.741	1	32.741	32.241	33.241	0								0	0	0	3.107e-16	1
CQNLEQMVR	9	Unmodified	_CQNLEQMVR_							0	0	0	0	0	Q8H2B8;A0A891LTQ0	Q8H2B8;A0A891LTQ0	Q8H2B8	MSMS	CCE20250127_Chris_Mattison_USDA_NewOrleans_Ana_o_3_Control2_hfx1	control2	589.276	2	589.276	1176.54	NaN	NaN	NaN	NaN	NaN	NaN	NaN	32.84	1	32.84	32.34	33.34	0								0	0	0	3.107e-16	1
CQNLEQMVR	9	Unmodified	_CQNLEQMVR_							0	0	0	0	0	Q8H2B8;A0A891LTQ0	Q8H2B8;A0A891LTQ0	Q8H2B8	MSMS	CCE20250127_Chris_Mattison_USDA_NewOrleans_Ana_o_3_Control2_hfx1	control2	589.276	2	589.276	1176.54	NaN	NaN	NaN	NaN	NaN	NaN	NaN	32.941	1	32.941	32.441	33.441	0								0	0	0	1.5499e-13	1
CQNLEQMVR	9	Unmodified	_CQNLEQMVR_							0	0	0	0	0	Q8H2B8;A0A891LTQ0	Q8H2B8;A0A891LTQ0	Q8H2B8	MSMS	CCE20250127_Chris_Mattison_USDA_NewOrleans_Ana_o_3_Control2_hfx1	control2	589.276	2	589.276	1176.54	NaN	NaN	NaN	NaN	NaN	NaN	NaN	33.034	1	33.034	32.534	33.534	0								0	0	0	1.5499e-13	1
CQNLEQMVR	9	Unmodified	_CQNLEQMVR_							0	0	0	0	0	Q8H2B8;A0A891LTQ0	Q8H2B8;A0A891LTQ0	Q8H2B8	MSMS	CCE20250127_Chris_Mattison_USDA_NewOrleans_Ana_o_3_Control2_hfx1	control2	589.275	2	589.276	1176.54	NaN	NaN	NaN	NaN	NaN	NaN	NaN	33.627	1	33.627	33.127	34.127	0								0	0	0	0.010375	1
CQNLEQMVR	9	Unmodified	_CQNLEQMVR_							0	0	0	0	0	Q8H2B8;A0A891LTQ0	Q8H2B8;A0A891LTQ0	Q8H2B8	MSMS	CCE20250127_Chris_Mattison_USDA_NewOrleans_Ana_o_3_Control2_hfx1	control2	589.277	2	589.276	1176.54	NaN	NaN	NaN	NaN	NaN	NaN	NaN	33.726	1	33.726	33.226	34.226	0								0	0	0	0.00062576	1
CQNLEQMVR	9	Unmodified	_CQNLEQMVR_							0	0	0	0	0	Q8H2B8;A0A891LTQ0	Q8H2B8;A0A891LTQ0	Q8H2B8	MSMS	CCE20250127_Chris_Mattison_USDA_NewOrleans_Ana_o_3_Control2_hfx1	control2	589.277	2	589.276	1176.54	NaN	NaN	NaN	NaN	NaN	NaN	NaN	44.407	1	44.407	43.907	44.907	0								0	0	0	1.7694e-09	1
CQNLEQMVR	9	Unmodified	_CQNLEQMVR_							0	0	0	0	0	Q8H2B8;A0A891LTQ0	Q8H2B8;A0A891LTQ0	Q8H2B8	MSMS	CCE20250127_Chris_Mattison_USDA_NewOrleans_Ana_o_3_Control2_hfx1	control2	589.276	2	589.276	1176.54	NaN	NaN	NaN	NaN	NaN	NaN	NaN	44.509	1	44.509	44.009	45.009	0								0	0	0	4.8197e-09	1
CQNLEQMVR	9	Unmodified	_CQNLEQMVR_							0	0	0	0	0	Q8H2B8;A0A891LTQ0	Q8H2B8;A0A891LTQ0	Q8H2B8	MSMS	CCE20250127_Chris_Mattison_USDA_NewOrleans_Ana_o_3_Control2_hfx1	control2	589.276	2	589.276	1176.54	NaN	NaN	NaN	NaN	NaN	NaN	NaN	44.616	1	44.616	44.116	45.116	0								0	0	0	4.8197e-09	1
CQNLEQMVR	9	Unmodified	_CQNLEQMVR_							0	0	0	0	0	Q8H2B8;A0A891LTQ0	Q8H2B8;A0A891LTQ0	Q8H2B8	MSMS	CCE20250127_Chris_Mattison_USDA_NewOrleans_Ana_o_3_Control2_hfx1	control2	589.277	2	589.276	1176.54	NaN	NaN	NaN	NaN	NaN	NaN	NaN	44.723	1	44.723	44.223	45.223	0								0	0	0	3.5032e-07	1
CQNLEQMVR	9	Unmodified	_CQNLEQMVR_							0	0	0	0	0	Q8H2B8;A0A891LTQ0	Q8H2B8;A0A891LTQ0	Q8H2B8	MSMS	CCE20250127_Chris_Mattison_USDA_NewOrleans_Ana_o_3_Control2_hfx1	control2	589.277	2	589.276	1176.54	NaN	NaN	NaN	NaN	NaN	NaN	NaN	44.851	1	44.851	44.351	45.351	0								0	0	0	4.8197e-09	1
CQNLEQMVR	9	Unmodified	_CQNLEQMVR_							0	0	0	0	0	Q8H2B8;A0A891LTQ0	Q8H2B8;A0A891LTQ0	Q8H2B8	MULTI-SECPEP	CCE20250127_Chris_Mattison_USDA_NewOrleans_Ana_o_3_Control2_hfx1	control2	1178.05	1	1177.55	1176.54	0.61203	0.0007207	0.3612	0.00042533	0.97323	0.001146	1177.55	25.876	1.3767	25.876	25.577	26.954	0					396	76	6	0	0	0	3.1461e-81	1
CQNLEQMVR	9	Unmodified	_CQNLEQMVR_							0	0	0	0	0	Q8H2B8;A0A891LTQ0	Q8H2B8;A0A891LTQ0	Q8H2B8	MULTI-MSMS	CCE20250127_Chris_Mattison_USDA_NewOrleans_Ana_o_3_PG1_hfx1	PGtreated1	589.277	2	589.276	1176.54	0.56443	0.00033261	-0.56947	-0.00033557	-0.0050317	-2.965e-06	589.277	27.132	5.795	27.132	26.493	32.288	0					962	397	7	0	0	0	9.3914e-26	47
CQNLEQMVR	9	Unmodified	_CQNLEQMVR_							0	0	0	0	0	Q8H2B8;A0A891LTQ0	Q8H2B8;A0A891LTQ0	Q8H2B8	MULTI-MSMS	CCE20250127_Chris_Mattison_USDA_NewOrleans_Ana_o_3_PG1_hfx1	PGtreated1	589.276	2	589.276	1176.54	1.4347	0.00084541	0.95595	0.00056332	2.3906	0.0014087	589.277	53.67	0.93757	53.67	53.407	54.345	0					52	35	2	0	0	0	0.0038277	2
CQNLEQMVR	9	Unmodified	_CQNLEQMVR_							0	0	0	0	0	Q8H2B8;A0A891LTQ0	Q8H2B8;A0A891LTQ0	Q8H2B8	MULTI-MSMS	CCE20250127_Chris_Mattison_USDA_NewOrleans_Ana_o_3_PG1_hfx1	PGtreated1	589.277	2	589.276	1176.54	1.5113	0.00089056	-0.91559	-0.00053954	0.59568	0.00035102	589.275	54.914	0.65556	54.914	54.345	55	0					44	24	2	0	0	0	0.0021614	5
CQNLEQMVR	9	Unmodified	_CQNLEQMVR_							0	0	0	0	0	Q8H2B8;A0A891LTQ0	Q8H2B8;A0A891LTQ0	Q8H2B8	MULTI-MSMS	CCE20250127_Chris_Mattison_USDA_NewOrleans_Ana_o_3_PG1_hfx1	PGtreated1	589.276	2	589.276	1176.54	1.5459	0.00091095	-1.8791	-0.0011073	-0.33319	-0.00019634	589.275	55.094	0.34837	55.094	55	55.349	0					21	15	2	0	0	0	0.012237	1
CQNLEQMVR	9	Unmodified	_CQNLEQMVR_							0	0	0	0	0	Q8H2B8;A0A891LTQ0	Q8H2B8;A0A891LTQ0	Q8H2B8	MULTI-MSMS	CCE20250127_Chris_Mattison_USDA_NewOrleans_Ana_o_3_PG1_hfx1	PGtreated1	589.278	2	589.276	1176.54	1.8454	0.0010874	0.36202	0.00021333	2.2074	0.0013008	589.276	58.983	0.93034	58.983	58.697	59.628	0					90	51	2	0	0	0	0.0014949	4
CQNLEQMVR	9	Unmodified	_CQNLEQMVR_							0	0	0	0	0	Q8H2B8;A0A891LTQ0	Q8H2B8;A0A891LTQ0	Q8H2B8	MSMS	CCE20250127_Chris_Mattison_USDA_NewOrleans_Ana_o_3_PG1_hfx1	PGtreated1	589.276	2	589.276	1176.54	NaN	NaN	NaN	NaN	NaN	NaN	NaN	32.638	1	32.638	32.138	33.138	0								0	0	0	3.0421e-09	1
CQNLEQMVR	9	Unmodified	_CQNLEQMVR_							0	0	0	0	0	Q8H2B8;A0A891LTQ0	Q8H2B8;A0A891LTQ0	Q8H2B8	MSMS	CCE20250127_Chris_Mattison_USDA_NewOrleans_Ana_o_3_PG1_hfx1	PGtreated1	589.277	2	589.276	1176.54	NaN	NaN	NaN	NaN	NaN	NaN	NaN	32.9	1	32.9	32.4	33.4	0								0	0	0	2.4778e-05	1
CQNLEQMVR	9	Unmodified	_CQNLEQMVR_							0	0	0	0	0	Q8H2B8;A0A891LTQ0	Q8H2B8;A0A891LTQ0	Q8H2B8	MSMS	CCE20250127_Chris_Mattison_USDA_NewOrleans_Ana_o_3_PG1_hfx1	PGtreated1	589.277	2	589.276	1176.54	NaN	NaN	NaN	NaN	NaN	NaN	NaN	33.012	1	33.012	32.512	33.512	0								0	0	0	4.8197e-09	1
CQNLEQMVR	9	Unmodified	_CQNLEQMVR_							0	0	0	0	0	Q8H2B8;A0A891LTQ0	Q8H2B8;A0A891LTQ0	Q8H2B8	MSMS	CCE20250127_Chris_Mattison_USDA_NewOrleans_Ana_o_3_PG1_hfx1	PGtreated1	589.277	2	589.276	1176.54	NaN	NaN	NaN	NaN	NaN	NaN	NaN	33.126	1	33.126	32.626	33.626	0								0	0	0	0.00011641	1
CQNLEQMVR	9	Unmodified	_CQNLEQMVR_							0	0	0	0	0	Q8H2B8;A0A891LTQ0	Q8H2B8;A0A891LTQ0	Q8H2B8	MSMS	CCE20250127_Chris_Mattison_USDA_NewOrleans_Ana_o_3_PG1_hfx1	PGtreated1	589.277	2	589.276	1176.54	NaN	NaN	NaN	NaN	NaN	NaN	NaN	53.537	1	53.537	53.037	54.037	0								0	0	0	0.0020865	1
CQNLEQMVR	9	Unmodified	_CQNLEQMVR_							0	0	0	0	0	Q8H2B8;A0A891LTQ0	Q8H2B8;A0A891LTQ0	Q8H2B8	MULTI-SECPEP	CCE20250127_Chris_Mattison_USDA_NewOrleans_Ana_o_3_PG1_hfx1	PGtreated1	589.248	2	589.276	1176.54	1.3391	0.00078911	-1.9819	-0.0011679	-0.64276	-0.00037876	589.777	39.135	0.62065	39.135	38.858	39.479	0					61	39	2	0	0	0	0.038997	1
CQNLEQMVR	9	Unmodified	_CQNLEQMVR_							0	0	0	0	0	Q8H2B8;A0A891LTQ0	Q8H2B8;A0A891LTQ0	Q8H2B8	MULTI-MSMS	CCE20250127_Chris_Mattison_USDA_NewOrleans_Ana_o_3_PG2_hfx1	PGtreated2	589.277	2	589.276	1176.54	0.43328	0.00025532	-0.60253	-0.00035505	-0.16924	-9.9731e-05	589.277	27.197	1.8446	27.197	26.299	28.144	0					429	111	7	0	0	0	4.1447e-18	16
CQNLEQMVR	9	Unmodified	_CQNLEQMVR_							0	0	0	0	0	Q8H2B8;A0A891LTQ0	Q8H2B8;A0A891LTQ0	Q8H2B8	MULTI-MSMS	CCE20250127_Chris_Mattison_USDA_NewOrleans_Ana_o_3_PG2_hfx1	PGtreated2	589.277	2	589.276	1176.54	0.28479	0.00016782	-0.65808	-0.00038779	-0.3733	-0.00021997	589.277	27.99	2.8662	27.99	27.901	30.767	0					595	185	5	0	0	0	2.6366e-18	26
CQNLEQMVR	9	Unmodified	_CQNLEQMVR_							0	0	0	0	0	Q8H2B8;A0A891LTQ0	Q8H2B8;A0A891LTQ0	Q8H2B8	MULTI-MSMS	CCE20250127_Chris_Mattison_USDA_NewOrleans_Ana_o_3_PG2_hfx1	PGtreated2	589.276	2	589.276	1176.54	0.85825	0.00050575	0.22794	0.00013432	1.0862	0.00064007	589.276	31.161	1.1573	31.161	30.767	31.925	0					165	77	3	0	0	0	1.4049e-17	9
CQNLEQMVR	9	Unmodified	_CQNLEQMVR_							0	0	0	0	0	Q8H2B8;A0A891LTQ0	Q8H2B8;A0A891LTQ0	Q8H2B8	MULTI-MSMS	CCE20250127_Chris_Mattison_USDA_NewOrleans_Ana_o_3_PG2_hfx1	PGtreated2	589.277	2	589.276	1176.54	1.034	0.00060931	-0.64352	-0.00037921	0.39048	0.0002301	589.276	32.134	1.1066	32.134	31.821	32.928	0					119	72	2	0	0	0	5.1088e-12	7
CQNLEQMVR	9	Unmodified	_CQNLEQMVR_							0	0	0	0	0	Q8H2B8;A0A891LTQ0	Q8H2B8;A0A891LTQ0	Q8H2B8	MULTI-MSMS	CCE20250127_Chris_Mattison_USDA_NewOrleans_Ana_o_3_PG2_hfx1	PGtreated2	589.276	2	589.276	1176.54	1.2536	0.00073874	0.019688	1.1602e-05	1.2733	0.00075034	589.276	33.031	1.3139	33.031	32.654	33.968	0					139	89	3	0	0	0	1.4049e-17	8
CQNLEQMVR	9	Unmodified	_CQNLEQMVR_							0	0	0	0	0	Q8H2B8;A0A891LTQ0	Q8H2B8;A0A891LTQ0	Q8H2B8	MULTI-MSMS	CCE20250127_Chris_Mattison_USDA_NewOrleans_Ana_o_3_PG2_hfx1	PGtreated2	589.277	2	589.276	1176.54	1.5354	0.00090477	-1.0539	-0.00062105	0.48146	0.00028371	589.275	34.104	0.45649	34.104	33.812	34.269	0					54	31	3	0	0	0	0.01189	1
CQNLEQMVR	9	Unmodified	_CQNLEQMVR_							0	0	0	0	0	Q8H2B8;A0A891LTQ0	Q8H2B8;A0A891LTQ0	Q8H2B8	MULTI-MSMS	CCE20250127_Chris_Mattison_USDA_NewOrleans_Ana_o_3_PG2_hfx1	PGtreated2	589.277	2	589.276	1176.54	1.699	0.0010012	-0.13822	-8.1451e-05	1.5608	0.00091973	589.276	40.209	0.74479	40.209	39.636	40.381	0					76	48	3	0	0	0	0.0016303	1
CQNLEQMVR	9	Unmodified	_CQNLEQMVR_							0	0	0	0	0	Q8H2B8;A0A891LTQ0	Q8H2B8;A0A891LTQ0	Q8H2B8	MULTI-MSMS	CCE20250127_Chris_Mattison_USDA_NewOrleans_Ana_o_3_PG2_hfx1	PGtreated2	589.276	2	589.276	1176.54	1.5099	0.00088975	0.1541	9.0805e-05	1.664	0.00098055	589.276	40.585	0.42514	40.585	40.307	40.732	0					48	27	2	0	0	0	0.0077253	1
CQNLEQMVR	9	Unmodified	_CQNLEQMVR_							0	0	0	0	0	Q8H2B8;A0A891LTQ0	Q8H2B8;A0A891LTQ0	Q8H2B8	MULTI-MSMS	CCE20250127_Chris_Mattison_USDA_NewOrleans_Ana_o_3_PG2_hfx1	PGtreated2	589.278	2	589.276	1176.54	1.1247	0.00066277	0.21423	0.00012624	1.339	0.00078901	589.276	41.044	0.56808	41.044	40.714	41.282	0					83	35	3	0	0	0	0.0028577	4
CQNLEQMVR	9	Unmodified	_CQNLEQMVR_							0	0	0	0	0	Q8H2B8;A0A891LTQ0	Q8H2B8;A0A891LTQ0	Q8H2B8	MULTI-MSMS	CCE20250127_Chris_Mattison_USDA_NewOrleans_Ana_o_3_PG2_hfx1	PGtreated2	589.278	2	589.276	1176.54	1.2581	0.00074138	1.691	0.00099649	2.9491	0.0017379	589.277	52.148	0.872	52.148	51.664	52.536	0					69	37	3	0	0	0	0.00083977	2
CQNLEQMVR	9	Unmodified	_CQNLEQMVR_							0	0	0	0	0	Q8H2B8;A0A891LTQ0	Q8H2B8;A0A891LTQ0	Q8H2B8	MULTI-MSMS	CCE20250127_Chris_Mattison_USDA_NewOrleans_Ana_o_3_PG2_hfx1	PGtreated2	589.277	2	589.276	1176.54	0.95706	0.00056397	1.1391	0.00067124	2.0962	0.0012352	589.277	53.572	2.021	53.572	52.536	54.557	0					122	77	2	0	0	0	2.9114e-05	18
CQNLEQMVR	9	Unmodified	_CQNLEQMVR_							0	0	0	0	0	Q8H2B8;A0A891LTQ0	Q8H2B8;A0A891LTQ0	Q8H2B8	MULTI-MSMS	CCE20250127_Chris_Mattison_USDA_NewOrleans_Ana_o_3_PG2_hfx1	PGtreated2	589.276	2	589.276	1176.54	0.92224	0.00054345	-0.96654	-0.00056956	-0.044298	-2.6104e-05	589.276	58.341	0.074169	58.341	58.316	58.39	0					9	4	3	0	0	0	5.1088e-12	1
CQNLEQMVR	9	Unmodified	_CQNLEQMVR_							0	0	0	0	0	Q8H2B8;A0A891LTQ0	Q8H2B8;A0A891LTQ0	Q8H2B8	MULTI-MSMS	CCE20250127_Chris_Mattison_USDA_NewOrleans_Ana_o_3_PG2_hfx1	PGtreated2	589.278	2	589.276	1176.54	0.97895	0.00057687	0.87994	0.00051853	1.8589	0.0010954	589.277	58.722	1.1789	58.722	58.502	59.681	0					206	84	3	0	0	0	9.142e-08	9
CQNLEQMVR	9	Unmodified	_CQNLEQMVR_							0	0	0	0	0	Q8H2B8;A0A891LTQ0	Q8H2B8;A0A891LTQ0	Q8H2B8	MSMS	CCE20250127_Chris_Mattison_USDA_NewOrleans_Ana_o_3_PG2_hfx1	PGtreated2	589.276	2	589.276	1176.54	NaN	NaN	NaN	NaN	NaN	NaN	NaN	34.335	1	34.335	33.835	34.835	0								0	0	0	0.015749	1
CQNLEQMVR	9	Unmodified	_CQNLEQMVR_							0	0	0	0	0	Q8H2B8;A0A891LTQ0	Q8H2B8;A0A891LTQ0	Q8H2B8	MSMS	CCE20250127_Chris_Mattison_USDA_NewOrleans_Ana_o_3_PG2_hfx1	PGtreated2	589.278	2	589.276	1176.54	NaN	NaN	NaN	NaN	NaN	NaN	NaN	34.435	1	34.435	33.935	34.935	0								0	0	0	0.00012707	1
CQNLEQMVR	9	Unmodified	_CQNLEQMVR_							0	0	0	0	0	Q8H2B8;A0A891LTQ0	Q8H2B8;A0A891LTQ0	Q8H2B8	MSMS	CCE20250127_Chris_Mattison_USDA_NewOrleans_Ana_o_3_PG2_hfx1	PGtreated2	589.277	2	589.276	1176.54	NaN	NaN	NaN	NaN	NaN	NaN	NaN	34.535	1	34.535	34.035	35.035	0								0	0	0	9.1833e-05	1
CQNLEQMVR	9	Unmodified	_CQNLEQMVR_							0	0	0	0	0	Q8H2B8;A0A891LTQ0	Q8H2B8;A0A891LTQ0	Q8H2B8	MSMS	CCE20250127_Chris_Mattison_USDA_NewOrleans_Ana_o_3_PG2_hfx1	PGtreated2	589.278	2	589.276	1176.54	NaN	NaN	NaN	NaN	NaN	NaN	NaN	34.633	1	34.633	34.133	35.133	0								0	0	0	1.3194e-06	1
CQNLEQMVR	9	Unmodified	_CQNLEQMVR_							0	0	0	0	0	Q8H2B8;A0A891LTQ0	Q8H2B8;A0A891LTQ0	Q8H2B8	MSMS	CCE20250127_Chris_Mattison_USDA_NewOrleans_Ana_o_3_PG2_hfx1	PGtreated2	589.278	2	589.276	1176.54	NaN	NaN	NaN	NaN	NaN	NaN	NaN	34.77	1	34.77	34.27	35.27	0								0	0	0	1.3194e-06	1
CQNLEQMVR	9	Unmodified	_CQNLEQMVR_							0	0	0	0	0	Q8H2B8;A0A891LTQ0	Q8H2B8;A0A891LTQ0	Q8H2B8	MSMS	CCE20250127_Chris_Mattison_USDA_NewOrleans_Ana_o_3_PG2_hfx1	PGtreated2	589.277	2	589.276	1176.54	NaN	NaN	NaN	NaN	NaN	NaN	NaN	35.057	1	35.057	34.557	35.557	0								0	0	0	4.8197e-09	1
CQNLEQMVR	9	Unmodified	_CQNLEQMVR_							0	0	0	0	0	Q8H2B8;A0A891LTQ0	Q8H2B8;A0A891LTQ0	Q8H2B8	MSMS	CCE20250127_Chris_Mattison_USDA_NewOrleans_Ana_o_3_PG2_hfx1	PGtreated2	589.277	2	589.276	1176.54	NaN	NaN	NaN	NaN	NaN	NaN	NaN	35.177	1	35.177	34.677	35.677	0								0	0	0	0.00012538	1
CQNLEQMVR	9	Unmodified	_CQNLEQMVR_							0	0	0	0	0	Q8H2B8;A0A891LTQ0	Q8H2B8;A0A891LTQ0	Q8H2B8	MSMS	CCE20250127_Chris_Mattison_USDA_NewOrleans_Ana_o_3_PG2_hfx1	PGtreated2	589.278	2	589.276	1176.54	NaN	NaN	NaN	NaN	NaN	NaN	NaN	35.272	1	35.272	34.772	35.772	0								0	0	0	4.8197e-09	1
CQNLEQMVR	9	Unmodified	_CQNLEQMVR_							0	0	0	0	0	Q8H2B8;A0A891LTQ0	Q8H2B8;A0A891LTQ0	Q8H2B8	MSMS	CCE20250127_Chris_Mattison_USDA_NewOrleans_Ana_o_3_PG2_hfx1	PGtreated2	589.277	2	589.276	1176.54	NaN	NaN	NaN	NaN	NaN	NaN	NaN	35.38	1	35.38	34.88	35.88	0								0	0	0	9.4187e-06	1
CQNLEQMVR	9	Unmodified	_CQNLEQMVR_							0	0	0	0	0	Q8H2B8;A0A891LTQ0	Q8H2B8;A0A891LTQ0	Q8H2B8	MSMS	CCE20250127_Chris_Mattison_USDA_NewOrleans_Ana_o_3_PG2_hfx1	PGtreated2	589.277	2	589.276	1176.54	NaN	NaN	NaN	NaN	NaN	NaN	NaN	54.604	1	54.604	54.104	55.104	0								0	0	0	4.8197e-09	1
CQNLEQMVR	9	Unmodified	_CQNLEQMVR_							0	0	0	0	0	Q8H2B8;A0A891LTQ0	Q8H2B8;A0A891LTQ0	Q8H2B8	MSMS	CCE20250127_Chris_Mattison_USDA_NewOrleans_Ana_o_3_PG2_hfx1	PGtreated2	589.277	2	589.276	1176.54	NaN	NaN	NaN	NaN	NaN	NaN	NaN	54.711	1	54.711	54.211	55.211	0								0	0	0	9.4187e-06	1
CQNLEQMVR	9	Unmodified	_CQNLEQMVR_							0	0	0	0	0	Q8H2B8;A0A891LTQ0	Q8H2B8;A0A891LTQ0	Q8H2B8	MSMS	CCE20250127_Chris_Mattison_USDA_NewOrleans_Ana_o_3_PG2_hfx1	PGtreated2	589.276	2	589.276	1176.54	NaN	NaN	NaN	NaN	NaN	NaN	NaN	54.819	1	54.819	54.319	55.319	0								0	0	0	1.7694e-09	1
CQNLEQMVR	9	Unmodified	_CQNLEQMVR_							0	0	0	0	0	Q8H2B8;A0A891LTQ0	Q8H2B8;A0A891LTQ0	Q8H2B8	MSMS	CCE20250127_Chris_Mattison_USDA_NewOrleans_Ana_o_3_PG2_hfx1	PGtreated2	589.276	2	589.276	1176.54	NaN	NaN	NaN	NaN	NaN	NaN	NaN	54.923	1	54.923	54.423	55.423	0								0	0	0	3.5787e-13	1
CQNLEQMVR	9	Unmodified	_CQNLEQMVR_							0	0	0	0	0	Q8H2B8;A0A891LTQ0	Q8H2B8;A0A891LTQ0	Q8H2B8	MSMS	CCE20250127_Chris_Mattison_USDA_NewOrleans_Ana_o_3_PG2_hfx1	PGtreated2	589.276	2	589.276	1176.54	NaN	NaN	NaN	NaN	NaN	NaN	NaN	55.028	1	55.028	54.528	55.528	0								0	0	0	9.4187e-06	1
CQNLEQMVR	9	Unmodified	_CQNLEQMVR_							0	0	0	0	0	Q8H2B8;A0A891LTQ0	Q8H2B8;A0A891LTQ0	Q8H2B8	MSMS	CCE20250127_Chris_Mattison_USDA_NewOrleans_Ana_o_3_PG2_hfx1	PGtreated2	589.274	2	589.276	1176.54	NaN	NaN	NaN	NaN	NaN	NaN	NaN	55.133	1	55.133	54.633	55.633	0								0	0	0	0.0052753	1
CQNLEQMVR	9	Unmodified	_CQNLEQMVR_							0	0	0	0	0	Q8H2B8;A0A891LTQ0	Q8H2B8;A0A891LTQ0	Q8H2B8	MSMS	CCE20250127_Chris_Mattison_USDA_NewOrleans_Ana_o_3_PG2_hfx1	PGtreated2	589.276	2	589.276	1176.54	NaN	NaN	NaN	NaN	NaN	NaN	NaN	55.252	1	55.252	54.752	55.752	0								0	0	0	0.012518	1
CQNLEQMVR	9	Unmodified	_CQNLEQMVR_							0	0	0	0	0	Q8H2B8;A0A891LTQ0	Q8H2B8;A0A891LTQ0	Q8H2B8	MULTI-SECPEP	CCE20250127_Chris_Mattison_USDA_NewOrleans_Ana_o_3_PG2_hfx1	PGtreated2	588.76	2	589.276	1176.54	1.5033	0.00088589	-2.4531	-0.0014456	-0.94979	-0.00055969	589.275	47.775	0.50777	47.775	47.51	48.018	0					32	26	2	0	0	0	0.029149	1
CQNLEQMVR	9	Unmodified	_CQNLEQMVR_							0	0	0	0	0	Q8H2B8;A0A891LTQ0	Q8H2B8;A0A891LTQ0	Q8H2B8	MULTI-SECPEP	CCE20250127_Chris_Mattison_USDA_NewOrleans_Ana_o_3_PG2_hfx1	PGtreated2	589.247	2	589.276	1176.54	1.3263	0.00078156	0.27274	0.00016072	1.599	0.00094228	589.277	39.288	0.7563	39.288	39.092	39.848	0					82	48	2	0	0	0	0.031879	1
CQNLEQMVR	9	Unmodified	_CQNLEQMVR_							0	0	0	0	0	Q8H2B8;A0A891LTQ0	Q8H2B8;A0A891LTQ0	Q8H2B8	MULTI-SECPEP	CCE20250127_Chris_Mattison_USDA_NewOrleans_Ana_o_3_PG2_hfx1	PGtreated2	589.352	2	589.276	1176.54	0.025905	1.5265e-05	1.8199	0.0010724	1.8458	0.0010877	589.277	42.18	0.92945	42.18	41.959	42.889	0					105	55	2	0	0	0	0.024511	1
CQNLEQMVR	9	Unmodified	_CQNLEQMVR_							0	0	0	0	0	Q8H2B8;A0A891LTQ0	Q8H2B8;A0A891LTQ0	Q8H2B8	MULTI-SECPEP	CCE20250127_Chris_Mattison_USDA_NewOrleans_Ana_o_3_PG2_hfx1	PGtreated2	589.738	2	589.276	1176.54	0.18605	0.00010964	1.237	0.00072894	1.4231	0.00083858	589.277	43.482	0.97828	43.482	43.195	44.174	0					105	56	3	0	0	0	0.016788	1
CQNLEQMVR	9	Unmodified	_CQNLEQMVR_							0	0	0	0	0	Q8H2B8;A0A891LTQ0	Q8H2B8;A0A891LTQ0	Q8H2B8	MULTI-SECPEP	CCE20250127_Chris_Mattison_USDA_NewOrleans_Ana_o_3_PG2_hfx1	PGtreated2	589.248	2	589.276	1176.54	0.6778	0.00039941	0.34583	0.00020379	1.0236	0.0006032	589.276	41.709	0.61444	41.709	41.249	41.864	0					79	38	3	0	0	0	0.023344	1
CQNLEQMVR	9	Unmodified	_CQNLEQMVR_							0	0	0	0	0	Q8H2B8;A0A891LTQ0	Q8H2B8;A0A891LTQ0	Q8H2B8	MULTI-SECPEP	CCE20250127_Chris_Mattison_USDA_NewOrleans_Ana_o_3_PG2_hfx1	PGtreated2	589.247	2	589.276	1176.54	1.7981	0.0010596	-0.18704	-0.00011022	1.6111	0.00094936	589.276	48.248	1.2217	48.248	48.018	49.239	0					108	65	2	0	0	0	0.025107	1
CQNLEQMVR	9	Unmodified	_CQNLEQMVR_							0	0	0	0	0	Q8H2B8;A0A891LTQ0	Q8H2B8;A0A891LTQ0	Q8H2B8	MULTI-SECPEP	CCE20250127_Chris_Mattison_USDA_NewOrleans_Ana_o_3_PG2_hfx1	PGtreated2	1178.05	1	1177.55	1176.54	1.3374	0.0015749	-0.14872	-0.00017512	1.1887	0.0013998	1177.55	27.229	0.96237	27.229	27.067	28.029	0					232	55	5	0	0	0	7.1073e-64	1
CQNLEQMVRQLQQQEQIK	18	Oxidation (M)	_CQNLEQM(Oxidation (M))VRQLQQQEQIK_	CQNLEQM(1)VRQLQQQEQIK			CQNLEQM(40)VRQLQQQEQIK			0	1	0	0	1	Q8H2B8	Q8H2B8	Q8H2B8	MULTI-MSMS	CCE20241023_Tien_Vuong_ChrisMattisonLabUSDA_Ana03_PGtreated_hfx1	B_PGtreated	773.387	3	773.051	2316.13	1.6906	0.0013069	-0.032253	-2.4933e-05	1.6584	0.001282	773.386	42.206	0.38223	42.206	42.081	42.463	0					63	16	6	0	0	0	1.182e-07	2
CQNLEQMVRQLQQQEQIK	18	Oxidation (M)	_CQNLEQM(Oxidation (M))VRQLQQQEQIK_	CQNLEQM(1)VRQLQQQEQIK			CQNLEQM(110)VRQLQQQEQIK			0	1	0	0	1	Q8H2B8	Q8H2B8	Q8H2B8	MULTI-MSMS	CCE20250127_Chris_Mattison_USDA_NewOrleans_Ana_o_3_PG1_hfx1	PGtreated1	773.387	3	773.051	2316.13	1.9631	0.0015176	0.26736	0.00020668	2.2304	0.0017242	773.386	41.854	0.83908	41.854	41.659	42.498	0					183	52	6	0	0	0	4.5956e-41	4
CQNLEQMVRQLQQQEQIK	18	Oxidation (M)	_CQNLEQM(Oxidation (M))VRQLQQQEQIK_	CQNLEQM(1)VRQLQQQEQIK			CQNLEQM(110)VRQLQQQEQIK			0	1	0	0	1	Q8H2B8	Q8H2B8	Q8H2B8	MULTI-MSMS	CCE20250127_Chris_Mattison_USDA_NewOrleans_Ana_o_3_PG2_hfx1	PGtreated2	773.387	3	773.051	2316.13	0.51842	0.00040077	1.1247	0.00086947	1.6431	0.0012702	773.387	42.05	1.1146	42.05	41.85	42.964	0					250	66	7	0	0	0	5.4967e-41	4
CQNLEQMVRQLQQQEQIK	18	Oxidation (M)	_CQNLEQM(Oxidation (M))VRQLQQQEQIK_	CQNLEQM(1)VRQLQQQEQIK			CQNLEQM(170)VRQLQQQEQIK			0	1	0	0	1	Q8H2B8	Q8H2B8	Q8H2B8	MULTI-MSMS	CCE20250127_Chris_Mattison_USDA_NewOrleans_Ana_o_3_PG2_hfx1	PGtreated2	1159.58	2	1159.07	2316.13	1.1593	0.0013437	3.0638	0.0035512	4.2231	0.0048949	1159.58	42.075	0.33038	42.075	41.927	42.257	0					65	20	5	0	0	0	2.2491e-56	1
CQNLEQMVRQLQQQEQIK	18	Oxidation (M)	_CQNLEQM(Oxidation (M))VRQLQQQEQIK_	CQNLEQM(1)VRQLQQQEQIK			CQNLEQM(36)VRQLQQQEQIK			0	1	0	0	1	Q8H2B8	Q8H2B8	Q8H2B8	MULTI-SECPEP	CCE20250127_Chris_Mattison_USDA_NewOrleans_Ana_o_3_PG2_hfx1	PGtreated2	773.692	3	773.051	2316.13	-0.19688	-0.0001522	0.91784	0.00070954	0.72096	0.00055734	773.386	50.405	0.1942	50.405	50.268	50.462	0					39	12	5	0	0	0	0.024125	1
CQNLEQMVRQLQQQEQIK	18	Oxidation (M),Phenylglyoxol(R)	_CQNLEQM(Oxidation (M))VR(Phenylglyoxol(R))QLQQQEQIK_	CQNLEQM(1)VRQLQQQEQIK	CQNLEQMVR(1)QLQQQEQIK		CQNLEQM(67)VRQLQQQEQIK	CQNLEQMVR(67)QLQQQEQIK		0	1	1	0	1	Q8H2B8	Q8H2B8	Q8H2B8	MULTI-MSMS	CCE20241023_Tien_Vuong_ChrisMattisonLabUSDA_Ana03_PGtreated_hfx1	B_PGtreated	812.064	3	811.726	2432.16	1.5524	0.0012601	1.6535	0.0013422	3.2059	0.0026023	812.062	49.488	0.53794	49.488	49.19	49.728	0					94	21	6	0	0	0	1.4122e-24	3
CQNLEQMVRQLQQQEQIK	18	Oxidation (M),Phenylglyoxol(R)	_CQNLEQM(Oxidation (M))VR(Phenylglyoxol(R))QLQQQEQIK_	CQNLEQM(1)VRQLQQQEQIK	CQNLEQMVR(1)QLQQQEQIK		CQNLEQM(100)VRQLQQQEQIK	CQNLEQMVR(100)QLQQQEQIK		0	1	1	0	1	Q8H2B8	Q8H2B8	Q8H2B8	MULTI-MSMS	CCE20241023_Tien_Vuong_ChrisMattisonLabUSDA_Ana03_PGtreated_hfx1	B_PGtreated	812.063	3	811.726	2432.16	1.4219	0.0011542	1.0499	0.00085221	2.4718	0.0020064	812.062	49.987	0.68638	49.987	49.728	50.414	0					44	27	2	0	0	0	6.1563e-48	2
CQNLEQMVRQLQQQEQIK	18	Oxidation (M),Phenylglyoxol(R)	_CQNLEQM(Oxidation (M))VR(Phenylglyoxol(R))QLQQQEQIK_	CQNLEQM(1)VRQLQQQEQIK	CQNLEQMVR(1)QLQQQEQIK		CQNLEQM(68)VRQLQQQEQIK	CQNLEQMVR(68)QLQQQEQIK		0	1	1	0	1	Q8H2B8	Q8H2B8	Q8H2B8	MULTI-MSMS	CCE20241023_Tien_Vuong_ChrisMattisonLabUSDA_Ana03_PGtreated_hfx1	B_PGtreated	812.061	3	811.726	2432.16	1.3542	0.0010993	-1.5813	-0.0012836	-0.22705	-0.0001843	812.06	50.613	0.29123	50.613	50.488	50.78	0					20	14	2	0	0	0	4.4827e-08	2
CQNLEQMVRQLQQQEQIK	18	Oxidation (M),Phenylglyoxol(R)	_CQNLEQM(Oxidation (M))VR(Phenylglyoxol(R))QLQQQEQIK_	CQNLEQM(1)VRQLQQQEQIK	CQNLEQMVR(1)QLQQQEQIK		CQNLEQM(150)VRQLQQQEQIK	CQNLEQMVR(150)QLQQQEQIK		0	1	1	0	1	Q8H2B8	Q8H2B8	Q8H2B8	MULTI-MSMS	CCE20241023_Tien_Vuong_ChrisMattisonLabUSDA_Ana03_PGtreated_hfx1	B_PGtreated	1217.58	2	1217.09	2432.16	0.013223	1.6093e-05	-1.1908	-0.0014493	-1.1776	-0.0014332	1217.59	50.979	0.2457	50.979	50.818	51.064	0					18	9	2	0	0	0	4.9721e-41	2
CQNLEQMVRQLQQQEQIK	18	Oxidation (M),Phenylglyoxol(R)	_CQNLEQM(Oxidation (M))VR(Phenylglyoxol(R))QLQQQEQIK_	CQNLEQM(1)VRQLQQQEQIK	CQNLEQMVR(1)QLQQQEQIK		CQNLEQM(110)VRQLQQQEQIK	CQNLEQMVR(110)QLQQQEQIK		0	1	1	0	1	Q8H2B8	Q8H2B8	Q8H2B8	MULTI-MSMS	CCE20250127_Chris_Mattison_USDA_NewOrleans_Ana_o_3_PG1_hfx1	PGtreated1	812.064	3	811.726	2432.16	2.6448	0.0021469	0.068397	5.552e-05	2.7132	0.0022024	812.061	49.068	1.198	49.068	48.639	49.837	0					284	60	7	0	0	0	1.1498e-48	8
CQNLEQMVRQLQQQEQIK	18	Oxidation (M),Phenylglyoxol(R)	_CQNLEQM(Oxidation (M))VR(Phenylglyoxol(R))QLQQQEQIK_	CQNLEQM(1)VRQLQQQEQIK	CQNLEQMVR(1)QLQQQEQIK		CQNLEQM(130)VRQLQQQEQIK	CQNLEQMVR(130)QLQQQEQIK		0	1	1	0	1	Q8H2B8	Q8H2B8	Q8H2B8	MULTI-MSMS	CCE20250127_Chris_Mattison_USDA_NewOrleans_Ana_o_3_PG1_hfx1	PGtreated1	812.062	3	811.726	2432.16	1.3151	0.0010675	-0.41733	-0.00033876	0.89778	0.00072875	812.061	50.198	0.71855	50.198	49.887	50.605	0					199	35	8	0	0	0	3.9186e-67	5
CQNLEQMVRQLQQQEQIK	18	Oxidation (M),Phenylglyoxol(R)	_CQNLEQM(Oxidation (M))VR(Phenylglyoxol(R))QLQQQEQIK_	CQNLEQM(1)VRQLQQQEQIK	CQNLEQMVR(1)QLQQQEQIK		CQNLEQM(160)VRQLQQQEQIK	CQNLEQMVR(160)QLQQQEQIK		0	1	1	0	1	Q8H2B8	Q8H2B8	Q8H2B8	MULTI-MSMS	CCE20250127_Chris_Mattison_USDA_NewOrleans_Ana_o_3_PG1_hfx1	PGtreated1	1217.59	2	1217.09	2432.16	2.5739	0.0031326	0.58271	0.0007092	3.1566	0.0038418	1217.59	50.198	0.22113	50.198	50.066	50.287	0					54	10	6	0	0	0	2.4867e-79	2
CQNLEQMVRQLQQQEQIK	18	Oxidation (M),Phenylglyoxol(R)	_CQNLEQM(Oxidation (M))VR(Phenylglyoxol(R))QLQQQEQIK_	CQNLEQM(1)VRQLQQQEQIK	CQNLEQMVR(1)QLQQQEQIK		CQNLEQM(91)VRQLQQQEQIK	CQNLEQMVR(91)QLQQQEQIK		0	1	1	0	1	Q8H2B8	Q8H2B8	Q8H2B8	MULTI-MSMS	CCE20250127_Chris_Mattison_USDA_NewOrleans_Ana_o_3_PG1_hfx1	PGtreated1	812.062	3	811.726	2432.16	0.60878	0.00049416	1.5885	0.0012894	2.1973	0.0017836	812.061	51.168	0.69547	51.168	51.086	51.782	0					75	39	2	0	0	0	6.2017e-18	3
CQNLEQMVRQLQQQEQIK	18	Oxidation (M),Phenylglyoxol(R)	_CQNLEQM(Oxidation (M))VR(Phenylglyoxol(R))QLQQQEQIK_	CQNLEQM(1)VRQLQQQEQIK	CQNLEQMVR(1)QLQQQEQIK		CQNLEQM(58)VRQLQQQEQIK	CQNLEQMVR(58)QLQQQEQIK		0	1	1	0	1	Q8H2B8	Q8H2B8	Q8H2B8	MULTI-MSMS	CCE20250127_Chris_Mattison_USDA_NewOrleans_Ana_o_3_PG1_hfx1	PGtreated1	812.064	3	811.726	2432.16	1.4002	0.0011365	1.0972	0.00089065	2.4974	0.0020272	812.061	51.969	3.06	51.969	51.731	54.791	0					277	129	3	0	0	0	2.8474e-32	22
CQNLEQMVRQLQQQEQIK	18	Oxidation (M),Phenylglyoxol(R)	_CQNLEQM(Oxidation (M))VR(Phenylglyoxol(R))QLQQQEQIK_	CQNLEQM(1)VRQLQQQEQIK	CQNLEQMVR(1)QLQQQEQIK		CQNLEQM(34)VRQLQQQEQIK	CQNLEQMVR(34)QLQQQEQIK		0	1	1	0	1	Q8H2B8	Q8H2B8	Q8H2B8	MULTI-MSMS	CCE20250127_Chris_Mattison_USDA_NewOrleans_Ana_o_3_PG1_hfx1	PGtreated1	812.064	3	811.726	2432.16	2.5575	0.002076	1.2781	0.0010375	3.8356	0.0031135	812.061	58.836	0.79513	58.836	58.615	59.41	0					114	33	5	0	0	0	3.5101e-08	1
CQNLEQMVRQLQQQEQIK	18	Oxidation (M),Phenylglyoxol(R)	_CQNLEQM(Oxidation (M))VR(Phenylglyoxol(R))QLQQQEQIK_	CQNLEQM(1)VRQLQQQEQIK	CQNLEQMVR(1)QLQQQEQIK		CQNLEQM(65)VRQLQQQEQIK	CQNLEQMVR(65)QLQQQEQIK		0	1	1	0	1	Q8H2B8	Q8H2B8	Q8H2B8	MSMS	CCE20250127_Chris_Mattison_USDA_NewOrleans_Ana_o_3_PG1_hfx1	PGtreated1	811.726	3	811.726	2432.16	NaN	NaN	NaN	NaN	NaN	NaN	NaN	50.787	1	50.787	50.287	51.287	0								0	0	0	3.1161e-16	1
CQNLEQMVRQLQQQEQIK	18	Oxidation (M),Phenylglyoxol(R)	_CQNLEQM(Oxidation (M))VR(Phenylglyoxol(R))QLQQQEQIK_	CQNLEQM(1)VRQLQQQEQIK	CQNLEQMVR(1)QLQQQEQIK		CQNLEQM(54)VRQLQQQEQIK	CQNLEQMVR(54)QLQQQEQIK		0	1	1	0	1	Q8H2B8	Q8H2B8	Q8H2B8	MSMS	CCE20250127_Chris_Mattison_USDA_NewOrleans_Ana_o_3_PG1_hfx1	PGtreated1	811.85	3	811.726	2432.16	NaN	NaN	NaN	NaN	NaN	NaN	NaN	53.542	1	53.542	53.042	54.042	0								0	0	0	3.1161e-16	1
CQNLEQMVRQLQQQEQIK	18	Oxidation (M),Phenylglyoxol(R)	_CQNLEQM(Oxidation (M))VR(Phenylglyoxol(R))QLQQQEQIK_	CQNLEQM(1)VRQLQQQEQIK	CQNLEQMVR(1)QLQQQEQIK		CQNLEQM(110)VRQLQQQEQIK	CQNLEQMVR(110)QLQQQEQIK		0	1	1	0	1	Q8H2B8	Q8H2B8	Q8H2B8	MULTI-MSMS	CCE20250127_Chris_Mattison_USDA_NewOrleans_Ana_o_3_PG2_hfx1	PGtreated2	812.063	3	811.726	2432.16	2.3393	0.0018989	-0.35134	-0.00028519	1.988	0.0016137	812.061	49.534	1.0437	49.534	48.865	49.909	0					265	56	6	0	0	0	2.0748e-67	7
CQNLEQMVRQLQQQEQIK	18	Oxidation (M),Phenylglyoxol(R)	_CQNLEQM(Oxidation (M))VR(Phenylglyoxol(R))QLQQQEQIK_	CQNLEQM(1)VRQLQQQEQIK	CQNLEQMVR(1)QLQQQEQIK		CQNLEQM(130)VRQLQQQEQIK	CQNLEQMVR(130)QLQQQEQIK		0	1	1	0	1	Q8H2B8	Q8H2B8	Q8H2B8	MULTI-MSMS	CCE20250127_Chris_Mattison_USDA_NewOrleans_Ana_o_3_PG2_hfx1	PGtreated2	812.062	3	811.726	2432.16	0.58431	0.0004743	-0.21798	-0.00017694	0.36633	0.00029736	812.061	50.163	0.8029	50.163	49.773	50.576	0					256	50	8	0	0	0	2.658e-68	5
CQNLEQMVRQLQQQEQIK	18	Oxidation (M),Phenylglyoxol(R)	_CQNLEQM(Oxidation (M))VR(Phenylglyoxol(R))QLQQQEQIK_	CQNLEQM(1)VRQLQQQEQIK	CQNLEQMVR(1)QLQQQEQIK		CQNLEQM(200)VRQLQQQEQIK	CQNLEQMVR(200)QLQQQEQIK		0	1	1	0	1	Q8H2B8	Q8H2B8	Q8H2B8	MULTI-MSMS	CCE20250127_Chris_Mattison_USDA_NewOrleans_Ana_o_3_PG2_hfx1	PGtreated2	1217.59	2	1217.09	2432.16	1.0835	0.0013188	1.2412	0.0015106	2.3247	0.0028294	1217.59	50.158	0.32251	50.158	50.05	50.372	0					78	20	6	0	0	0	1.4523e-108	2
CQNLEQMVRQLQQQEQIK	18	Oxidation (M),Phenylglyoxol(R)	_CQNLEQM(Oxidation (M))VR(Phenylglyoxol(R))QLQQQEQIK_	CQNLEQM(1)VRQLQQQEQIK	CQNLEQMVR(1)QLQQQEQIK		CQNLEQM(120)VRQLQQQEQIK	CQNLEQMVR(120)QLQQQEQIK		0	1	1	0	1	Q8H2B8	Q8H2B8	Q8H2B8	MULTI-MSMS	CCE20250127_Chris_Mattison_USDA_NewOrleans_Ana_o_3_PG2_hfx1	PGtreated2	812.061	3	811.726	2432.16	-0.59502	-0.00048299	-0.70744	-0.00057425	-1.3025	-0.0010572	812.061	50.751	0.30231	50.751	50.513	50.815	0					80	17	7	0	0	0	5.7555e-57	2
CQNLEQMVRQLQQQEQIK	18	Oxidation (M),Phenylglyoxol(R)	_CQNLEQM(Oxidation (M))VR(Phenylglyoxol(R))QLQQQEQIK_	CQNLEQM(1)VRQLQQQEQIK	CQNLEQMVR(1)QLQQQEQIK		CQNLEQM(70)VRQLQQQEQIK	CQNLEQMVR(70)QLQQQEQIK		0	1	1	0	1	Q8H2B8	Q8H2B8	Q8H2B8	MULTI-MSMS	CCE20250127_Chris_Mattison_USDA_NewOrleans_Ana_o_3_PG2_hfx1	PGtreated2	812.059	3	811.726	2432.16	0.018065	1.4664e-05	0.44674	0.00036263	0.46481	0.0003773	812.061	50.925	0.21577	50.925	50.815	51.031	0					22	11	2	0	0	0	3.6319e-18	2
CQNLEQMVRQLQQQEQIK	18	Oxidation (M),Phenylglyoxol(R)	_CQNLEQM(Oxidation (M))VR(Phenylglyoxol(R))QLQQQEQIK_	CQNLEQM(1)VRQLQQQEQIK	CQNLEQMVR(1)QLQQQEQIK		CQNLEQM(75)VRQLQQQEQIK	CQNLEQMVR(75)QLQQQEQIK		0	1	1	0	1	Q8H2B8	Q8H2B8	Q8H2B8	MULTI-MSMS	CCE20250127_Chris_Mattison_USDA_NewOrleans_Ana_o_3_PG2_hfx1	PGtreated2	812.063	3	811.726	2432.16	0.61854	0.00050209	1.4282	0.0011593	2.0467	0.0016614	812.061	51.115	4.156	51.115	51.031	55.187	0					342	174	2	0	0	0	6.532e-41	28
CQNLEQMVRQLQQQEQIK	18	Oxidation (M),Phenylglyoxol(R)	_CQNLEQM(Oxidation (M))VR(Phenylglyoxol(R))QLQQQEQIK_	CQNLEQM(1)VRQLQQQEQIK	CQNLEQMVR(1)QLQQQEQIK		CQNLEQM(45)VRQLQQQEQIK	CQNLEQMVR(45)QLQQQEQIK		0	1	1	0	1	Q8H2B8	Q8H2B8	Q8H2B8	MULTI-MSMS	CCE20250127_Chris_Mattison_USDA_NewOrleans_Ana_o_3_PG2_hfx1	PGtreated2	1217.59	2	1217.09	2432.16	1.4987	0.001824	-2.4404	-0.0029701	-0.94171	-0.0011461	1217.59	54.676	0.23742	54.676	54.557	54.795	0					12	8	2	0	0	0	3.3954e-12	1
CQNLEQMVRQLQQQEQIK	18	Oxidation (M),Phenylglyoxol(R)	_CQNLEQM(Oxidation (M))VR(Phenylglyoxol(R))QLQQQEQIK_	CQNLEQM(1)VRQLQQQEQIK	CQNLEQMVR(1)QLQQQEQIK		CQNLEQM(56)VRQLQQQEQIK	CQNLEQMVR(56)QLQQQEQIK		0	1	1	0	1	Q8H2B8	Q8H2B8	Q8H2B8	MULTI-MSMS	CCE20250127_Chris_Mattison_USDA_NewOrleans_Ana_o_3_PG2_hfx1	PGtreated2	812.396	3	811.726	2432.16	1.3181	0.0010699	-0.27691	-0.00022477	1.0412	0.00084517	812.395	58.354	0.15182	58.354	58.322	58.474	0					16	6	4	0	0	0	3.5338e-12	1
CQNLEQMVRQLQQQEQIK	18	Oxidation (M),Phenylglyoxol(R)	_CQNLEQM(Oxidation (M))VR(Phenylglyoxol(R))QLQQQEQIK_	CQNLEQM(1)VRQLQQQEQIK	CQNLEQMVR(1)QLQQQEQIK		CQNLEQM(62)VRQLQQQEQIK	CQNLEQMVR(62)QLQQQEQIK		0	1	1	0	1	Q8H2B8	Q8H2B8	Q8H2B8	MULTI-MSMS	CCE20250127_Chris_Mattison_USDA_NewOrleans_Ana_o_3_PG2_hfx1	PGtreated2	812.064	3	811.726	2432.16	1.3585	0.0011028	1.9539	0.001586	3.3124	0.0026888	812.062	58.58	1.0039	58.58	58.417	59.421	0					163	53	4	0	0	0	7.8772e-13	3
CQNLEQMVRQLQQQEQIK	18	Phenylglyoxol(R)	_CQNLEQMVR(Phenylglyoxol(R))QLQQQEQIK_		CQNLEQMVR(1)QLQQQEQIK			CQNLEQMVR(170)QLQQQEQIK		0	0	1	0	1	Q8H2B8	Q8H2B8	Q8H2B8	MULTI-MSMS	CCE20241023_Tien_Vuong_ChrisMattisonLabUSDA_Ana03_PGtreated_hfx1	B_PGtreated	806.729	3	806.395	2416.16	1.2967	0.0010456	-1.5261	-0.0012306	-0.22941	-0.00018499	806.728	50.625	0.19308	50.625	50.535	50.728	0					42	8	6	0	0	0	3.2887e-126	2
CQNLEQMVRQLQQQEQIK	18	Phenylglyoxol(R)	_CQNLEQMVR(Phenylglyoxol(R))QLQQQEQIK_		CQNLEQMVR(1)QLQQQEQIK			CQNLEQMVR(150)QLQQQEQIK		0	0	1	0	1	Q8H2B8	Q8H2B8	Q8H2B8	MULTI-MSMS	CCE20241023_Tien_Vuong_ChrisMattisonLabUSDA_Ana03_PGtreated_hfx1	B_PGtreated	806.728	3	806.395	2416.16	1.3308	0.0010732	1.002	0.00080801	2.3328	0.0018812	806.73	50.882	0.58154	50.882	50.79	51.371	0					122	23	8	0	0	0	7.3749e-58	4
CQNLEQMVRQLQQQEQIK	18	Phenylglyoxol(R)	_CQNLEQMVR(Phenylglyoxol(R))QLQQQEQIK_		CQNLEQMVR(1)QLQQQEQIK			CQNLEQMVR(160)QLQQQEQIK		0	0	1	0	1	Q8H2B8	Q8H2B8	Q8H2B8	MULTI-MSMS	CCE20250127_Chris_Mattison_USDA_NewOrleans_Ana_o_3_PG1_hfx1	PGtreated1	806.729	3	806.395	2416.16	0.50101	0.00040401	-0.61194	-0.00049347	-0.11093	-8.9451e-05	806.729	50.814	0.19457	50.814	50.694	50.888	0					41	9	7	0	0	0	3.4997e-79	1
CQNLEQMVRQLQQQEQIK	18	Phenylglyoxol(R)	_CQNLEQMVR(Phenylglyoxol(R))QLQQQEQIK_		CQNLEQMVR(1)QLQQQEQIK			CQNLEQMVR(240)QLQQQEQIK		0	0	1	0	1	Q8H2B8	Q8H2B8	Q8H2B8	MULTI-MSMS	CCE20250127_Chris_Mattison_USDA_NewOrleans_Ana_o_3_PG1_hfx1	PGtreated1	1209.09	2	1209.09	2416.16	1.7367	0.0020999	-1.1177	-0.0013514	0.61901	0.00074844	1209.59	50.809	0.11406	50.809	50.732	50.846	0					15	5	4	0	0	0	8.3055e-166	1
CQNLEQMVRQLQQQEQIK	18	Phenylglyoxol(R)	_CQNLEQMVR(Phenylglyoxol(R))QLQQQEQIK_		CQNLEQMVR(1)QLQQQEQIK			CQNLEQMVR(76)QLQQQEQIK		0	0	1	0	1	Q8H2B8	Q8H2B8	Q8H2B8	MULTI-MSMS	CCE20250127_Chris_Mattison_USDA_NewOrleans_Ana_o_3_PG1_hfx1	PGtreated1	806.733	3	806.395	2416.16	1.6613	0.0013397	0.23055	0.00018592	1.8919	0.0015256	806.395	52.287	2.9026	52.287	51.968	54.871	0					353	119	4	0	0	0	1.701e-42	26
CQNLEQMVRQLQQQEQIK	18	Phenylglyoxol(R)	_CQNLEQMVR(Phenylglyoxol(R))QLQQQEQIK_		CQNLEQMVR(1)QLQQQEQIK			CQNLEQMVR(59)QLQQQEQIK		0	0	1	0	1	Q8H2B8	Q8H2B8	Q8H2B8	MULTI-SECPEP	CCE20250127_Chris_Mattison_USDA_NewOrleans_Ana_o_3_PG1_hfx1	PGtreated1	806.731	3	806.395	2416.16	1.0074	0.00081239	-1.3239	-0.0010676	-0.31646	-0.00025519	806.727	51.91	0.1674	51.91	51.764	51.931	0					22	8	3	0	0	0	3.0119e-08	1
CQNLEQMVRQLQQQEQIK	18	Phenylglyoxol(R)	_CQNLEQMVR(Phenylglyoxol(R))QLQQQEQIK_		CQNLEQMVR(1)QLQQQEQIK			CQNLEQMVR(160)QLQQQEQIK		0	0	1	0	1	Q8H2B8	Q8H2B8	Q8H2B8	MULTI-MSMS	CCE20250127_Chris_Mattison_USDA_NewOrleans_Ana_o_3_PG2_hfx1	PGtreated2	806.729	3	806.395	2416.16	-0.66405	-0.00053549	-0.38009	-0.0003065	-1.0441	-0.00084199	806.729	50.738	0.22538	50.738	50.59	50.815	0					52	12	5	0	0	0	2.0609e-79	2
CQNLEQMVRQLQQQEQIK	18	Phenylglyoxol(R)	_CQNLEQMVR(Phenylglyoxol(R))QLQQQEQIK_		CQNLEQMVR(1)QLQQQEQIK			CQNLEQMVR(220)QLQQQEQIK		0	0	1	0	1	Q8H2B8	Q8H2B8	Q8H2B8	MULTI-MSMS	CCE20250127_Chris_Mattison_USDA_NewOrleans_Ana_o_3_PG2_hfx1	PGtreated2	1209.59	2	1209.09	2416.16	-0.15105	-0.00018263	1.2551	0.0015176	1.1041	0.0013349	1209.59	50.731	0.12556	50.731	50.655	50.78	0					11	6	2	0	0	0	1.0626e-166	1
CQNLEQMVRQLQQQEQIK	18	Phenylglyoxol(R)	_CQNLEQMVR(Phenylglyoxol(R))QLQQQEQIK_		CQNLEQMVR(1)QLQQQEQIK			CQNLEQMVR(130)QLQQQEQIK		0	0	1	0	1	Q8H2B8	Q8H2B8	Q8H2B8	MULTI-MSMS	CCE20250127_Chris_Mattison_USDA_NewOrleans_Ana_o_3_PG2_hfx1	PGtreated2	806.73	3	806.395	2416.16	0.0072696	5.8622e-06	-0.041218	-3.3238e-05	-0.033948	-2.7376e-05	806.73	50.945	1.102	50.945	50.815	51.917	0					252	57	5	0	0	0	2.6652e-68	9
CQNLEQMVRQLQQQEQIK	18	Phenylglyoxol(R)	_CQNLEQMVR(Phenylglyoxol(R))QLQQQEQIK_		CQNLEQMVR(1)QLQQQEQIK			CQNLEQMVR(70)QLQQQEQIK		0	0	1	0	1	Q8H2B8	Q8H2B8	Q8H2B8	MULTI-MSMS	CCE20250127_Chris_Mattison_USDA_NewOrleans_Ana_o_3_PG2_hfx1	PGtreated2	806.732	3	806.395	2416.16	1.3379	0.0010789	0.6292	0.00050739	1.9671	0.0015862	806.73	52.49	3.0145	52.49	52.07	55.085	0					344	116	3	0	0	0	1.7155e-48	28
CQNLEQMVRQLQQQEQIK	18	Phenylglyoxol(R)	_CQNLEQMVR(Phenylglyoxol(R))QLQQQEQIK_		CQNLEQMVR(1)QLQQQEQIK			CQNLEQMVR(78)QLQQQEQIK		0	0	1	0	1	Q8H2B8	Q8H2B8	Q8H2B8	MULTI-MSMS	CCE20250127_Chris_Mattison_USDA_NewOrleans_Ana_o_3_PG2_hfx1	PGtreated2	1209.59	2	1209.09	2416.16	1.5214	0.0018395	-0.31783	-0.00038428	1.2036	0.0014553	1209.59	54.676	0.37011	54.676	54.451	54.821	0					20	13	2	0	0	0	3.5322e-33	2
CQNLEQMVRQLQQQEQIK	18	Phenylglyoxol(R)	_CQNLEQMVR(Phenylglyoxol(R))QLQQQEQIK_		CQNLEQMVR(1)QLQQQEQIK			CQNLEQMVR(140)QLQQQEQIK		0	0	1	0	1	Q8H2B8	Q8H2B8	Q8H2B8	MULTI-MSMS	CCE20250127_Chris_Mattison_USDA_NewOrleans_Ana_o_3_PG2_hfx1	PGtreated2	806.728	3	806.395	2416.16	1.272	0.0010258	-1.2313	-0.0009929	0.040747	3.2858e-05	806.728	58.354	0.12357	58.354	58.322	58.446	0					22	5	7	0	0	0	1.499e-67	1
CQNLEQMVRQLQQQEQIK	18	Phenylglyoxol(R)	_CQNLEQMVR(Phenylglyoxol(R))QLQQQEQIK_		CQNLEQMVR(1)QLQQQEQIK			CQNLEQMVR(63)QLQQQEQIK		0	0	1	0	1	Q8H2B8	Q8H2B8	Q8H2B8	MULTI-MSMS	CCE20250127_Chris_Mattison_USDA_NewOrleans_Ana_o_3_PG2_hfx1	PGtreated2	806.733	3	806.395	2416.16	1.3123	0.0010582	1.5818	0.0012755	2.894	0.0023337	806.731	58.584	0.8234	58.584	58.474	59.297	0					135	35	5	0	0	0	2.8139e-32	2
CQNLEQMVRQLQQQEQIK	18	Unmodified	_CQNLEQMVRQLQQQEQIK_							0	0	0	0	1	Q8H2B8	Q8H2B8	Q8H2B8	MULTI-MSMS	CCE20250127_Chris_Mattison_USDA_NewOrleans_Ana_o_3_PG1_hfx1	PGtreated1	768.056	3	767.719	2300.14	0.89542	0.00068743	1.0101	0.00077546	1.9055	0.0014629	768.055	50.433	0.18323	50.433	50.377	50.56	0					35	9	6	0	0	0	3.2291e-48	1
CQNLEQMVRQLQQQEQIK	18	Unmodified	_CQNLEQMVRQLQQQEQIK_							0	0	0	0	1	Q8H2B8	Q8H2B8	Q8H2B8	MULTI-MSMS	CCE20250127_Chris_Mattison_USDA_NewOrleans_Ana_o_3_PG2_hfx1	PGtreated2	768.055	3	767.719	2300.14	-0.13601	-0.00010441	1.76	0.0013512	1.624	0.0012468	768.056	50.364	0.18709	50.364	50.326	50.513	0					55	11	7	0	0	0	3.261e-93	2
CQNLEQMVRYQQQQGQFR	18	Oxidation (M),Phenylglyoxol(R)	_CQNLEQM(Oxidation (M))VR(Phenylglyoxol(R))YQQQQGQFR_	CQNLEQM(1)VRYQQQQGQFR	CQNLEQMVR(1)YQQQQGQFR		CQNLEQM(110)VRYQQQQGQFR	CQNLEQMVR(67)YQQQQGQFR(-67)		0	1	1	0	1	A0A891LTQ0	A0A891LTQ0	A0A891LTQ0	MULTI-MSMS	CCE20241023_Tien_Vuong_ChrisMattisonLabUSDA_Ana03_PGtreated_hfx1	B_PGtreated	825.379	3	825.043	2472.11	1.6569	0.001367	1.7316	0.0014286	3.3885	0.0027957	825.379	37.987	0.63751	37.987	37.757	38.394	0					114	27	6	0	0	0	5.3736e-57	3
CQNLEQMVRYQQQQGQFR	18	Oxidation (M),Phenylglyoxol(R)	_CQNLEQM(Oxidation (M))VR(Phenylglyoxol(R))YQQQQGQFR_	CQNLEQM(1)VRYQQQQGQFR	CQNLEQMVR(1)YQQQQGQFR		CQNLEQM(110)VRYQQQQGQFR	CQNLEQMVR(62)YQQQQGQFR(-62)		0	1	1	0	1	A0A891LTQ0	A0A891LTQ0	A0A891LTQ0	MULTI-MSMS	CCE20241023_Tien_Vuong_ChrisMattisonLabUSDA_Ana03_PGtreated_hfx1	B_PGtreated	825.379	3	825.043	2472.11	2.0551	0.0016955	-0.49998	-0.00041251	1.5551	0.001283	825.377	39.906	0.98922	39.906	39.449	40.438	0					272	46	7	0	0	0	2.8035e-79	8
CQNLEQMVRYQQQQGQFR	18	Oxidation (M),Phenylglyoxol(R)	_CQNLEQM(Oxidation (M))VR(Phenylglyoxol(R))YQQQQGQFR_	CQNLEQM(1)VRYQQQQGQFR	CQNLEQMVR(1)YQQQQGQFR		CQNLEQM(70)VRYQQQQGQFR	CQNLEQMVR(47)YQQQQGQFR(-47)		0	1	1	0	1	A0A891LTQ0	A0A891LTQ0	A0A891LTQ0	MULTI-MSMS	CCE20241023_Tien_Vuong_ChrisMattisonLabUSDA_Ana03_PGtreated_hfx1	B_PGtreated	825.377	3	825.043	2472.11	2.2326	0.001842	-1.2434	-0.0010258	0.98921	0.00081614	825.376	46.758	1.0534	46.758	46.258	47.311	0					149	43	6	0	0	0	5.2299e-41	4
CQNLEQMVRYQQQQGQFR	18	Oxidation (M),Phenylglyoxol(R)	_CQNLEQM(Oxidation (M))VR(Phenylglyoxol(R))YQQQQGQFR_	CQNLEQM(1)VRYQQQQGQFR	CQNLEQMVR(1)YQQQQGQFR		CQNLEQM(83)VRYQQQQGQFR	CQNLEQMVR(64)YQQQQGQFR(-64)		0	1	1	0	1	A0A891LTQ0	A0A891LTQ0	A0A891LTQ0	MULTI-MSMS	CCE20241023_Tien_Vuong_ChrisMattisonLabUSDA_Ana03_PGtreated_hfx1	B_PGtreated	825.378	3	825.043	2472.11	1.7293	0.0014267	1.0179	0.0008398	2.7472	0.0022665	825.378	49.381	0.74413	49.381	48.932	49.676	0					209	30	10	0	0	0	3.3585e-25	6
CQNLEQMVRYQQQQGQFR	18	Oxidation (M),Phenylglyoxol(R)	_CQNLEQM(Oxidation (M))VR(Phenylglyoxol(R))YQQQQGQFR_	CQNLEQM(1)VRYQQQQGQFR	CQNLEQMVR(1)YQQQQGQFR		CQNLEQM(51)VRYQQQQGQFR	CQNLEQMVR(44)YQQQQGQFR(-44)		0	1	1	0	1	A0A891LTQ0	A0A891LTQ0	A0A891LTQ0	MULTI-MSMS	CCE20241023_Tien_Vuong_ChrisMattisonLabUSDA_Ana03_PGtreated_hfx1	B_PGtreated	825.381	3	825.043	2472.11	1.6221	0.0013383	0.95477	0.00078773	2.5769	0.002126	825.378	49.803	0.69808	49.803	49.624	50.322	0					114	27	7	0	0	0	5.5986e-18	3
CQNLEQMVRYQQQQGQFR	18	Oxidation (M),Phenylglyoxol(R)	_CQNLEQM(Oxidation (M))VR(Phenylglyoxol(R))YQQQQGQFR_	CQNLEQM(1)VRYQQQQGQFR	CQNLEQMVR(1)YQQQQGQFR		CQNLEQM(71)VRYQQQQGQFR	CQNLEQMVR(52)YQQQQGQFR(-52)		0	1	1	0	1	A0A891LTQ0	A0A891LTQ0	A0A891LTQ0	MULTI-MSMS	CCE20250127_Chris_Mattison_USDA_NewOrleans_Ana_o_3_PG1_hfx1	PGtreated1	825.379	3	825.043	2472.11	2.7564	0.0022742	-0.10378	-8.5619e-05	2.6526	0.0021885	825.376	49.04	1.891	49.04	48.043	49.934	0					372	99	9	0	0	0	2.0665e-18	10
CQNLEQMVRYQQQQGQFR	18	Oxidation (M),Phenylglyoxol(R)	_CQNLEQM(Oxidation (M))VR(Phenylglyoxol(R))YQQQQGQFR_	CQNLEQM(1)VRYQQQQGQFR	CQNLEQMVR(1)YQQQQGQFR		CQNLEQM(51)VRYQQQQGQFR	CQNLEQMVR(44)YQQQQGQFR(-44)		0	1	1	0	1	A0A891LTQ0	A0A891LTQ0	A0A891LTQ0	MULTI-MSMS	CCE20250127_Chris_Mattison_USDA_NewOrleans_Ana_o_3_PG2_hfx1	PGtreated2	825.378	3	825.043	2472.11	2.4629	0.002032	-0.81524	-0.00067261	1.6476	0.0013594	825.375	49.236	1.5136	49.236	48.243	49.757	0					298	81	8	0	0	0	2.3767e-12	5
CQNLEQMVRYQQQQGQFR	18	Unmodified	_CQNLEQMVRYQQQQGQFR_							0	0	0	0	1	A0A891LTQ0	A0A891LTQ0	A0A891LTQ0	MULTI-MSMS	CCE20241023_Tien_Vuong_ChrisMattisonLabUSDA_Ana03_PGtreated_hfx1	B_PGtreated	781.372	3	781.036	2340.09	1.4387	0.0011237	0.07054	5.5094e-05	1.5093	0.0011788	781.37	39.154	0.29172	39.154	38.999	39.291	0					51	12	6	0	0	0	4.044e-67	2
CQNLEQMVRYQQQQGQFR	18	Phenylglyoxol(R)	_CQNLEQMVR(Phenylglyoxol(R))YQQQQGQFR_		CQNLEQMVR(1)YQQQQGQFR			CQNLEQMVR(82)YQQQQGQFR(-82)		0	0	1	0	1	A0A891LTQ0	A0A891LTQ0	A0A891LTQ0	MULTI-MSMS	CCE20241023_Tien_Vuong_ChrisMattisonLabUSDA_Ana03_PGtreated_hfx1	B_PGtreated	820.046	3	819.711	2456.11	2.1744	0.0017824	-1.0985	-0.00090044	1.0759	0.00088195	820.045	46.465	0.84118	46.465	46.233	47.075	0					136	34	6	0	0	0	8.3476e-94	4
CQNLEQMVRYQQQQGQFR	18	Phenylglyoxol(R)	_CQNLEQMVR(Phenylglyoxol(R))YQQQQGQFR_		CQNLEQMVR(1)YQQQQGQFR			CQNLEQMVR(120)YQQQQGQFR(-120)		0	0	1	0	1	A0A891LTQ0	A0A891LTQ0	A0A891LTQ0	MULTI-MSMS	CCE20241023_Tien_Vuong_ChrisMattisonLabUSDA_Ana03_PGtreated_hfx1	B_PGtreated	820.047	3	819.711	2456.11	1.8261	0.0014969	-0.20979	-0.00017196	1.6163	0.0013249	820.046	48.661	1.4789	48.661	48.197	49.676	0					319	60	8	0	0	0	6.0871e-166	8
CQNLEQMVRYQQQQGQFR	18	Phenylglyoxol(R)	_CQNLEQMVR(Phenylglyoxol(R))YQQQQGQFR_		CQNLEQMVR(0.999)YQQQQGQFR(0.001)			CQNLEQMVR(31)YQQQQGQFR(-31)		0	0	1	0	1	A0A891LTQ0	A0A891LTQ0	A0A891LTQ0	MULTI-MSMS	CCE20250127_Chris_Mattison_USDA_NewOrleans_Ana_o_3_PG1_hfx1	PGtreated1	820.047	3	819.711	2456.11	2.0062	0.0016445	0.45591	0.00037372	2.4621	0.0020182	820.046	46.01	0.52322	46.01	45.791	46.314	0					101	31	4	0	0	0	7.8446e-33	2
CQNLEQMVRYQQQQGQFR	18	Phenylglyoxol(R)	_CQNLEQMVR(Phenylglyoxol(R))YQQQQGQFR_		CQNLEQMVR(1)YQQQQGQFR			CQNLEQMVR(110)YQQQQGQFR(-110)		0	0	1	0	1	A0A891LTQ0	A0A891LTQ0	A0A891LTQ0	MULTI-MSMS	CCE20250127_Chris_Mattison_USDA_NewOrleans_Ana_o_3_PG1_hfx1	PGtreated1	820.047	3	819.711	2456.11	2.6259	0.0021525	-0.30773	-0.00025225	2.3182	0.0019002	820.045	48.405	1.2845	48.405	47.853	49.138	0					335	73	7	0	0	0	8.6789e-126	8
CQNLEQMVRYQQQQGQFR	18	Phenylglyoxol(R)	_CQNLEQMVR(Phenylglyoxol(R))YQQQQGQFR_		CQNLEQMVR(1)YQQQQGQFR			CQNLEQMVR(220)YQQQQGQFR(-220)		0	0	1	0	1	A0A891LTQ0	A0A891LTQ0	A0A891LTQ0	MULTI-MSMS	CCE20250127_Chris_Mattison_USDA_NewOrleans_Ana_o_3_PG1_hfx1	PGtreated1	1229.57	2	1229.06	2456.11	3.8721	0.004759	0.97398	0.0011971	4.8461	0.0059561	1229.57	48.375	0.58495	48.375	47.991	48.576	0					92	33	3	0	0	0	0	3
CQNLEQMVRYQQQQGQFR	18	Phenylglyoxol(R)	_CQNLEQMVR(Phenylglyoxol(R))YQQQQGQFR_		CQNLEQMVR(1)YQQQQGQFR			CQNLEQMVR(80)YQQQQGQFR(-80)		0	0	1	0	1	A0A891LTQ0	A0A891LTQ0	A0A891LTQ0	MULTI-MSMS	CCE20250127_Chris_Mattison_USDA_NewOrleans_Ana_o_3_PG2_hfx1	PGtreated2	820.047	3	819.711	2456.11	2.2082	0.0018101	0.06787	5.5634e-05	2.2761	0.0018657	820.046	48.604	1.3097	48.604	48.038	49.348	0					307	70	7	0	0	0	1.4377e-93	7
CQNLEQMVRYQQQQGQFRGEEVEELYETASELPR	34	Oxidation (M),2 Phenylglyoxol(R)	_CQNLEQM(Oxidation (M))VR(Phenylglyoxol(R))YQQQQGQFR(Phenylglyoxol(R))GEEVEELYETASELPR_	CQNLEQM(1)VRYQQQQGQFRGEEVEELYETASELPR	CQNLEQMVR(1)YQQQQGQFR(1)GEEVEELYETASELPR		CQNLEQM(130)VRYQQQQGQFRGEEVEELYETASELPR	CQNLEQMVR(120)YQQQQGQFR(110)GEEVEELYETASELPR(-110)		0	1	2	0	2	A0A891LTQ0	A0A891LTQ0	A0A891LTQ0	MULTI-MSMS	CCE20241023_Tien_Vuong_ChrisMattisonLabUSDA_Ana03_PGtreated_hfx1	B_PGtreated	1106.75	4	1106	4419.98	0.49223	0.0005444	1.0635	0.0011762	1.5557	0.0017206	1106.51	51.204	0.5529	51.204	50.818	51.371	0					88	21	7	0	0	0	1.6732e-167	2
CQNLEQMVRYQQQQGQFRGEEVEELYETASELPR	34	2 Phenylglyoxol(R)	_CQNLEQMVR(Phenylglyoxol(R))YQQQQGQFR(Phenylglyoxol(R))GEEVEELYETASELPR_		CQNLEQMVR(1)YQQQQGQFR(1)GEEVEELYETASELPR			CQNLEQMVR(170)YQQQQGQFR(150)GEEVEELYETASELPR(-150)		0	0	2	0	2	A0A891LTQ0	A0A891LTQ0	A0A891LTQ0	MULTI-MSMS	CCE20241023_Tien_Vuong_ChrisMattisonLabUSDA_Ana03_PGtreated_hfx1	B_PGtreated	1102.51	4	1102	4403.99	0.53579	0.00059044	1.7259	0.0019019	2.2617	0.0024924	1102.51	51.455	0.81524	51.455	51.016	51.831	0					224	31	10	0	0	0	0	2
CRCEGLEQMVR	11	Oxidation (M)	_CRCEGLEQM(Oxidation (M))VR_	CRCEGLEQM(1)VR			CRCEGLEQM(63)VR			0	1	0	0	1	A0A891LTK2;A0A891LW61	A0A891LTK2;A0A891LW61	A0A891LW61	MULTI-MSMS	CCE20241023_Tien_Vuong_ChrisMattisonLabUSDA_Ana03_control_hfx1	A_control	485.216	3	485.216	1452.63	0.85953	0.00041706	-0.97066	-0.00047098	-0.11114	-5.3925e-05	485.216	12	0.246	12	11.844	12.09	0					22	12	3	0	0	0	0.0012826	1
CRCEGLEQMVR	11	Oxidation (M)	_CRCEGLEQM(Oxidation (M))VR_	CRCEGLEQM(1)VR			CRCEGLEQM(49)VR			0	1	0	0	1	A0A891LTK2;A0A891LW61	A0A891LTK2;A0A891LW61	A0A891LW61	MULTI-MSMS	CCE20250127_Chris_Mattison_USDA_NewOrleans_Ana_o_3_Control1_hfx1	control1	727.322	2	727.321	1452.63	0.2294	0.00016685	0.26243	0.00019087	0.49183	0.00035772	727.321	11.707	1.1068	11.707	11.001	12.108	0					149	66	4	0	0	0	0.00037266	5
CRCEGLEQMVR	11	Oxidation (M)	_CRCEGLEQM(Oxidation (M))VR_	CRCEGLEQM(1)VR			CRCEGLEQM(82)VR			0	1	0	0	1	A0A891LTK2;A0A891LW61	A0A891LTK2;A0A891LW61	A0A891LW61	MULTI-MSMS	CCE20250127_Chris_Mattison_USDA_NewOrleans_Ana_o_3_Control1_hfx1	control1	485.218	3	485.216	1452.63	0.13271	6.4393e-05	1.4716	0.00071404	1.6043	0.00077844	485.217	11.843	1.2452	11.843	10.929	12.174	0					211	74	4	0	0	0	1.6397e-06	6
CRCEGLEQMVR	11	Oxidation (M)	_CRCEGLEQM(Oxidation (M))VR_	CRCEGLEQM(1)VR			CRCEGLEQM(82)VR			0	1	0	0	1	A0A891LTK2;A0A891LW61	A0A891LTK2;A0A891LW61	A0A891LW61	MULTI-MSMS	CCE20250127_Chris_Mattison_USDA_NewOrleans_Ana_o_3_Control1_hfx1	control1	485.216	3	485.216	1452.63	0.2615	0.00012688	-0.69596	-0.00033769	-0.43447	-0.00021081	485.216	12.992	0.27513	12.992	12.827	13.103	0					37	15	3	0	0	0	1.6397e-06	1
CRCEGLEQMVR	11	Oxidation (M)	_CRCEGLEQM(Oxidation (M))VR_	CRCEGLEQM(1)VR			CRCEGLEQM(67)VR			0	1	0	0	1	A0A891LTK2;A0A891LW61	A0A891LTK2;A0A891LW61	A0A891LW61	MULTI-MSMS	CCE20250127_Chris_Mattison_USDA_NewOrleans_Ana_o_3_Control1_hfx1	control1	485.217	3	485.216	1452.63	0.29837	0.00014478	-0.90259	-0.00043795	-0.60422	-0.00029318	485.216	23.847	0.7482	23.847	23.649	24.397	0					124	48	5	0	0	0	1.6397e-06	3
CRCEGLEQMVR	11	Oxidation (M)	_CRCEGLEQM(Oxidation (M))VR_	CRCEGLEQM(1)VR			CRCEGLEQM(86)VR			0	1	0	0	1	A0A891LTK2;A0A891LW61	A0A891LTK2;A0A891LW61	A0A891LW61	MULTI-MSMS	CCE20250127_Chris_Mattison_USDA_NewOrleans_Ana_o_3_Control1_hfx1	control1	727.323	2	727.321	1452.63	0.39266	0.00028559	1.1656	0.00084775	1.5582	0.0011333	727.322	23.844	0.4471	23.844	23.649	24.096	0					83	27	4	0	0	0	1.0965e-05	2
CRCEGLEQMVR	11	Oxidation (M)	_CRCEGLEQM(Oxidation (M))VR_	CRCEGLEQM(1)VR			CRCEGLEQM(44)VR			0	1	0	0	1	A0A891LTK2;A0A891LW61	A0A891LTK2;A0A891LW61	A0A891LW61	MSMS	CCE20250127_Chris_Mattison_USDA_NewOrleans_Ana_o_3_Control1_hfx1	control1	727.322	2	727.321	1452.63	NaN	NaN	NaN	NaN	NaN	NaN	NaN	11.328	1	11.328	10.828	11.828	0								0	0	0	0.0069622	1
CRCEGLEQMVR	11	Oxidation (M)	_CRCEGLEQM(Oxidation (M))VR_	CRCEGLEQM(1)VR			CRCEGLEQM(45)VR			0	1	0	0	1	A0A891LTK2;A0A891LW61	A0A891LTK2;A0A891LW61	A0A891LW61	MSMS	CCE20250127_Chris_Mattison_USDA_NewOrleans_Ana_o_3_Control1_hfx1	control1	727.322	2	727.321	1452.63	NaN	NaN	NaN	NaN	NaN	NaN	NaN	11.423	1	11.423	10.923	11.923	0								0	0	0	0.0054203	1
CRCEGLEQMVR	11	Oxidation (M)	_CRCEGLEQM(Oxidation (M))VR_	CRCEGLEQM(1)VR			CRCEGLEQM(50)VR			0	1	0	0	1	A0A891LTK2;A0A891LW61	A0A891LTK2;A0A891LW61	A0A891LW61	MSMS	CCE20250127_Chris_Mattison_USDA_NewOrleans_Ana_o_3_Control1_hfx1	control1	727.321	2	727.321	1452.63	NaN	NaN	NaN	NaN	NaN	NaN	NaN	11.536	1	11.536	11.036	12.036	0								0	0	0	0.0054892	1
CRCEGLEQMVR	11	Oxidation (M)	_CRCEGLEQM(Oxidation (M))VR_	CRCEGLEQM(1)VR			CRCEGLEQM(69)VR			0	1	0	0	1	A0A891LTK2;A0A891LW61	A0A891LTK2;A0A891LW61	A0A891LW61	MSMS	CCE20250127_Chris_Mattison_USDA_NewOrleans_Ana_o_3_Control1_hfx1	control1	485.217	3	485.216	1452.63	NaN	NaN	NaN	NaN	NaN	NaN	NaN	15.074	1	15.074	14.574	15.574	0								0	0	0	4.8412e-05	1
CRCEGLEQMVR	11	Oxidation (M)	_CRCEGLEQM(Oxidation (M))VR_	CRCEGLEQM(1)VR			CRCEGLEQM(100)VR			0	1	0	0	1	A0A891LTK2;A0A891LW61	A0A891LTK2;A0A891LW61	A0A891LW61	MULTI-MSMS	CCE20250127_Chris_Mattison_USDA_NewOrleans_Ana_o_3_Control2_hfx1	control2	485.217	3	485.216	1452.63	0.67408	0.00032708	-1.3509	-0.00065546	-0.67678	-0.00032838	485.216	9.4894	3.0879	9.4894	7.0097	10.098	0					616	164	5	0	0	0	5.8128e-07	26
CRCEGLEQMVR	11	Oxidation (M)	_CRCEGLEQM(Oxidation (M))VR_	CRCEGLEQM(1)VR			CRCEGLEQM(61)VR			0	1	0	0	1	A0A891LTK2;A0A891LW61	A0A891LTK2;A0A891LW61	A0A891LW61	MULTI-MSMS	CCE20250127_Chris_Mattison_USDA_NewOrleans_Ana_o_3_Control2_hfx1	control2	727.323	2	727.321	1452.63	0.96974	0.00070531	0.018993	1.3814e-05	0.98873	0.00071912	727.322	8.3654	2.001	8.3654	6.9758	8.9768	0					406	104	5	0	0	0	1.5848e-07	16
CRCEGLEQMVR	11	Oxidation (M)	_CRCEGLEQM(Oxidation (M))VR_	CRCEGLEQM(1)VR			CRCEGLEQM(59)VR			0	1	0	0	1	A0A891LTK2;A0A891LW61	A0A891LTK2;A0A891LW61	A0A891LW61	MULTI-MSMS	CCE20250127_Chris_Mattison_USDA_NewOrleans_Ana_o_3_Control2_hfx1	control2	727.322	2	727.321	1452.63	0.77373	0.00056275	-1.2833	-0.00093338	-0.50959	-0.00037063	727.32	9.4891	1.0945	9.4891	8.8401	9.9346	0					218	59	5	0	0	0	1.7549e-07	7
CRCEGLEQMVR	11	Oxidation (M)	_CRCEGLEQM(Oxidation (M))VR_	CRCEGLEQM(1)VR			CRCEGLEQM(74)VR			0	1	0	0	1	A0A891LTK2;A0A891LW61	A0A891LTK2;A0A891LW61	A0A891LW61	MULTI-MSMS	CCE20250127_Chris_Mattison_USDA_NewOrleans_Ana_o_3_Control2_hfx1	control2	485.55	3	485.216	1452.63	0.029879	1.4498e-05	-0.16154	-7.8384e-05	-0.13167	-6.3887e-05	485.217	12.517	0.53605	12.517	12.289	12.825	0					64	32	5	0	0	0	0.00015313	2
CRCEGLEQMVR	11	Oxidation (M)	_CRCEGLEQM(Oxidation (M))VR_	CRCEGLEQM(1)VR			CRCEGLEQM(78)VR			0	1	0	0	1	A0A891LTK2;A0A891LW61	A0A891LTK2;A0A891LW61	A0A891LW61	MULTI-MSMS	CCE20250127_Chris_Mattison_USDA_NewOrleans_Ana_o_3_Control2_hfx1	control2	485.218	3	485.216	1452.63	0.040632	1.9715e-05	-0.1363	-6.6133e-05	-0.095664	-4.6418e-05	485.216	15.014	1.457	15.014	13.991	15.448	0					125	87	2	0	0	0	3.1097e-06	7
CRCEGLEQMVR	11	Oxidation (M)	_CRCEGLEQM(Oxidation (M))VR_	CRCEGLEQM(1)VR			CRCEGLEQM(45)VR			0	1	0	0	1	A0A891LTK2;A0A891LW61	A0A891LTK2;A0A891LW61	A0A891LW61	MULTI-MSMS	CCE20250127_Chris_Mattison_USDA_NewOrleans_Ana_o_3_Control2_hfx1	control2	727.321	2	727.321	1452.63	0.27866	0.00020268	0.36492	0.00026541	0.64358	0.00046809	727.322	23.605	0.47584	23.605	23.376	23.851	0					105	31	5	0	0	0	0.0029085	3
CRCEGLEQMVR	11	Oxidation (M)	_CRCEGLEQM(Oxidation (M))VR_	CRCEGLEQM(1)VR			CRCEGLEQM(90)VR			0	1	0	0	1	A0A891LTK2;A0A891LW61	A0A891LTK2;A0A891LW61	A0A891LW61	MULTI-MSMS	CCE20250127_Chris_Mattison_USDA_NewOrleans_Ana_o_3_Control2_hfx1	control2	485.216	3	485.216	1452.63	0.094525	4.5865e-05	-0.96306	-0.00046729	-0.86854	-0.00042143	485.216	23.609	0.94693	23.609	23.122	24.069	0					163	61	5	0	0	0	8.3991e-07	3
CRCEGLEQMVR	11	Oxidation (M)	_CRCEGLEQM(Oxidation (M))VR_	CRCEGLEQM(1)VR			CRCEGLEQM(53)VR			0	1	0	0	1	A0A891LTK2;A0A891LW61	A0A891LTK2;A0A891LW61	A0A891LW61	MSMS	CCE20250127_Chris_Mattison_USDA_NewOrleans_Ana_o_3_Control2_hfx1	control2	485.215	3	485.216	1452.63	NaN	NaN	NaN	NaN	NaN	NaN	NaN	15.454	1	15.454	14.954	15.954	0								0	0	0	0.0088078	1
CRCEGLEQMVR	11	Oxidation (M)	_CRCEGLEQM(Oxidation (M))VR_	CRCEGLEQM(1)VR			CRCEGLEQM(61)VR			0	1	0	0	1	A0A891LTK2;A0A891LW61	A0A891LTK2;A0A891LW61	A0A891LW61	MULTI-MSMS	CCE20250127_Chris_Mattison_USDA_NewOrleans_Ana_o_3_PG2_hfx1	PGtreated2	727.322	2	727.321	1452.63	0.63065	0.00045869	-0.016442	-1.1958e-05	0.61421	0.00044673	727.321	9.9887	0.89493	9.9887	9.5287	10.424	0					205	51	5	0	0	0	5.9812e-06	7
CRCEGLEQMVR	11	Oxidation (M)	_CRCEGLEQM(Oxidation (M))VR_	CRCEGLEQM(1)VR			CRCEGLEQM(56)VR			0	1	0	0	1	A0A891LTK2;A0A891LW61	A0A891LTK2;A0A891LW61	A0A891LW61	MULTI-MSMS	CCE20250127_Chris_Mattison_USDA_NewOrleans_Ana_o_3_PG2_hfx1	PGtreated2	485.216	3	485.216	1452.63	-0.20689	-0.00010039	-0.10466	-5.0784e-05	-0.31156	-0.00015117	485.217	10.009	1.1487	10.009	9.4222	10.571	0					245	65	5	0	0	0	0.0047971	7
CRCEGLEQMVR	11	Oxidation (M)	_CRCEGLEQM(Oxidation (M))VR_	CRCEGLEQM(1)VR			CRCEGLEQM(52)VR			0	1	0	0	1	A0A891LTK2;A0A891LW61	A0A891LTK2;A0A891LW61	A0A891LW61	MULTI-MSMS	CCE20250127_Chris_Mattison_USDA_NewOrleans_Ana_o_3_PG2_hfx1	PGtreated2	727.322	2	727.321	1452.63	0.82688	0.00060141	-0.12757	-9.2787e-05	0.6993	0.00050862	727.321	10.656	0.98629	10.656	10.347	11.333	0					192	55	5	0	0	0	3.8198e-05	6
CRCEGLEQMVR	11	Oxidation (M)	_CRCEGLEQM(Oxidation (M))VR_	CRCEGLEQM(1)VR			CRCEGLEQM(82)VR			0	1	0	0	1	A0A891LTK2;A0A891LW61	A0A891LTK2;A0A891LW61	A0A891LW61	MULTI-MSMS	CCE20250127_Chris_Mattison_USDA_NewOrleans_Ana_o_3_PG2_hfx1	PGtreated2	485.217	3	485.216	1452.63	0.017615	8.5469e-06	0.030361	1.4732e-05	0.047976	2.3279e-05	485.217	10.637	1.2641	10.637	10.386	11.65	0					240	71	5	0	0	0	5.6007e-06	8
CRCEGLEQMVR	11	Oxidation (M)	_CRCEGLEQM(Oxidation (M))VR_	CRCEGLEQM(1)VR			CRCEGLEQM(94)VR			0	1	0	0	1	A0A891LTK2;A0A891LW61	A0A891LTK2;A0A891LW61	A0A891LW61	MULTI-MSMS	CCE20250127_Chris_Mattison_USDA_NewOrleans_Ana_o_3_PG2_hfx1	PGtreated2	485.217	3	485.216	1452.63	0.4479	0.00021733	-0.10274	-4.9852e-05	0.34516	0.00016748	485.217	23.942	0.60374	23.942	23.766	24.37	0					124	35	5	0	0	0	4.1406e-06	3
CRCEGLEQMVR	11	Oxidation (M)	_CRCEGLEQM(Oxidation (M))VR_	CRCEGLEQM(1)VR			CRCEGLEQM(57)VR			0	1	0	0	1	A0A891LTK2;A0A891LW61	A0A891LTK2;A0A891LW61	A0A891LW61	MULTI-MSMS	CCE20250127_Chris_Mattison_USDA_NewOrleans_Ana_o_3_PG2_hfx1	PGtreated2	727.322	2	727.321	1452.63	1.2727	0.00092566	-0.52914	-0.00038485	0.74356	0.00054081	727.321	23.924	0.45462	23.924	23.805	24.26	0					76	26	4	0	0	0	0.00066163	2
CRCEGLEQMVR	11	Unmodified	_CRCEGLEQMVR_							0	0	0	0	1	A0A891LTK2;A0A891LW61	A0A891LTK2;A0A891LW61	A0A891LW61	MULTI-MSMS	CCE20241023_Tien_Vuong_ChrisMattisonLabUSDA_Ana03_control_hfx1	A_control	479.886	3	479.885	1436.63	1.2407	0.00059538	-0.43284	-0.00020772	0.80783	0.00038767	479.885	23.835	0.41057	23.835	23.607	24.017	0					52	15	5	0	0	0	0.010871	1
CRCEGLEQMVR	11	Unmodified	_CRCEGLEQMVR_							0	0	0	0	1	A0A891LTK2;A0A891LW61	A0A891LTK2;A0A891LW61	A0A891LW61	MULTI-MSMS	CCE20250127_Chris_Mattison_USDA_NewOrleans_Ana_o_3_Control1_hfx1	control1	479.884	3	479.885	1436.63	0.28118	0.00013493	-0.48674	-0.00023358	-0.20556	-9.8644e-05	479.886	23.834	1.0347	23.834	23.613	24.647	0					272	67	6	0	0	0	1.2554e-10	8
CRCEGLEQMVR	11	Unmodified	_CRCEGLEQMVR_							0	0	0	0	1	A0A891LTK2;A0A891LW61	A0A891LTK2;A0A891LW61	A0A891LW61	MULTI-MSMS	CCE20250127_Chris_Mattison_USDA_NewOrleans_Ana_o_3_Control1_hfx1	control1	719.325	2	719.323	1436.63	0.39697	0.00028555	0.10442	7.5115e-05	0.50139	0.00036066	719.324	23.831	0.8705	23.831	23.649	24.519	0					204	56	7	0	0	0	2.1891e-20	5
CRCEGLEQMVR	11	Unmodified	_CRCEGLEQMVR_							0	0	0	0	1	A0A891LTK2;A0A891LW61	A0A891LTK2;A0A891LW61	A0A891LW61	MULTI-MSMS	CCE20250127_Chris_Mattison_USDA_NewOrleans_Ana_o_3_Control1_hfx1	control1	479.885	3	479.885	1436.63	-0.43074	-0.00020671	0.48988	0.00023509	0.059137	2.8379e-05	479.885	25.823	0.31951	25.823	25.643	25.963	0					47	20	3	0	0	0	0.001696	2
CRCEGLEQMVR	11	Unmodified	_CRCEGLEQMVR_							0	0	0	0	1	A0A891LTK2;A0A891LW61	A0A891LTK2;A0A891LW61	A0A891LW61	MULTI-MSMS	CCE20250127_Chris_Mattison_USDA_NewOrleans_Ana_o_3_Control2_hfx1	control2	479.886	3	479.885	1436.63	0.061159	2.9349e-05	-0.42559	-0.00020424	-0.36443	-0.00017489	479.886	23.57	0.95683	23.57	23.342	24.299	0					301	66	6	0	0	0	3.5202e-15	9
CRCEGLEQMVR	11	Unmodified	_CRCEGLEQMVR_							0	0	0	0	1	A0A891LTK2;A0A891LW61	A0A891LTK2;A0A891LW61	A0A891LW61	MULTI-MSMS	CCE20250127_Chris_Mattison_USDA_NewOrleans_Ana_o_3_Control2_hfx1	control2	719.324	2	719.323	1436.63	0.27143	0.00019525	-0.3276	-0.00023565	-0.05617	-4.0404e-05	719.324	23.567	0.81621	23.567	23.376	24.192	0					236	56	7	0	0	0	9.6188e-29	6
CRCEGLEQMVR	11	Unmodified	_CRCEGLEQMVR_							0	0	0	0	1	A0A891LTK2;A0A891LW61	A0A891LTK2;A0A891LW61	A0A891LW61	MULTI-MSMS	CCE20250127_Chris_Mattison_USDA_NewOrleans_Ana_o_3_Control2_hfx1	control2	479.885	3	479.885	1436.63	-0.45073	-0.0002163	0.84517	0.00040558	0.39444	0.00018928	479.885	25.503	0.29538	25.503	25.363	25.658	0					32	19	2	0	0	0	0.0095546	1
CRCEGLEQMVR	11	Unmodified	_CRCEGLEQMVR_							0	0	0	0	1	A0A891LTK2;A0A891LW61	A0A891LTK2;A0A891LW61	A0A891LW61	MSMS	CCE20250127_Chris_Mattison_USDA_NewOrleans_Ana_o_3_PG1_hfx1	PGtreated1	479.885	3	479.885	1436.63	NaN	NaN	NaN	NaN	NaN	NaN	NaN	23.77	1	23.77	23.27	24.27	0								0	0	0	3.0652e-05	1
CRCEGLEQMVR	11	Unmodified	_CRCEGLEQMVR_							0	0	0	0	1	A0A891LTK2;A0A891LW61	A0A891LTK2;A0A891LW61	A0A891LW61	MSMS	CCE20250127_Chris_Mattison_USDA_NewOrleans_Ana_o_3_PG1_hfx1	PGtreated1	479.885	3	479.885	1436.63	NaN	NaN	NaN	NaN	NaN	NaN	NaN	23.871	1	23.871	23.371	24.371	0								0	0	0	1.2425e-12	1
CRCEGLEQMVR	11	Unmodified	_CRCEGLEQMVR_							0	0	0	0	1	A0A891LTK2;A0A891LW61	A0A891LTK2;A0A891LW61	A0A891LW61	MULTI-MSMS	CCE20250127_Chris_Mattison_USDA_NewOrleans_Ana_o_3_PG2_hfx1	PGtreated2	479.886	3	479.885	1436.63	0.49829	0.00023912	-0.096561	-4.6338e-05	0.40173	0.00019279	479.886	23.944	1.4005	23.944	23.691	25.091	0					363	84	8	0	0	0	2.0884e-08	9
CRCEGLEQMVR	11	Unmodified	_CRCEGLEQMVR_							0	0	0	0	1	A0A891LTK2;A0A891LW61	A0A891LTK2;A0A891LW61	A0A891LW61	MULTI-MSMS	CCE20250127_Chris_Mattison_USDA_NewOrleans_Ana_o_3_PG2_hfx1	PGtreated2	719.325	2	719.323	1436.63	1.2155	0.00087431	-0.43059	-0.00030974	0.78487	0.00056458	719.324	23.924	0.63076	23.924	23.691	24.322	0					166	36	7	0	0	0	2.729e-29	4
CRCEGLEQMVRHQQQQEQLK	20	Phenylglyoxol(R)	_CRCEGLEQMVR(Phenylglyoxol(R))HQQQQEQLK_		CRCEGLEQMVR(1)HQQQQEQLK			CR(-63)CEGLEQMVR(63)HQQQQEQLK		0	0	1	0	2	A0A891LTK2;A0A891LW61	A0A891LTK2;A0A891LW61	A0A891LW61	MULTI-MSMS	CCE20250127_Chris_Mattison_USDA_NewOrleans_Ana_o_3_PG2_hfx1	PGtreated2	676.318	4	676.065	2700.23	1.8731	0.0012664	0.29338	0.00019835	2.1665	0.0014647	676.316	35.316	0.48442	35.316	35.004	35.488	0					125	30	5	0	0	0	1.4516e-46	5
CRCEGLEQMVRHQQQQEQLK	20	Phenylglyoxol(R)	_CRCEGLEQMVR(Phenylglyoxol(R))HQQQQEQLK_		CRCEGLEQMVR(1)HQQQQEQLK			CR(-76)CEGLEQMVR(76)HQQQQEQLK		0	0	1	0	2	A0A891LTK2;A0A891LW61	A0A891LTK2;A0A891LW61	A0A891LW61	MULTI-MSMS	CCE20250127_Chris_Mattison_USDA_NewOrleans_Ana_o_3_PG2_hfx1	PGtreated2	676.316	4	676.065	2700.23	1.5678	0.0010599	-0.77811	-0.00052605	0.78966	0.00053386	676.315	35.703	0.38048	35.703	35.428	35.809	0					117	25	6	0	0	0	1.4433e-35	3
CRCEGLEQMVRHQQQQEQLK	20	Phenylglyoxol(R)	_CRCEGLEQMVR(Phenylglyoxol(R))HQQQQEQLK_		CRCEGLEQMVR(1)HQQQQEQLK			CR(-53)CEGLEQMVR(53)HQQQQEQLK		0	0	1	0	2	A0A891LTK2;A0A891LW61	A0A891LTK2;A0A891LW61	A0A891LW61	MULTI-MSMS	CCE20250127_Chris_Mattison_USDA_NewOrleans_Ana_o_3_PG2_hfx1	PGtreated2	541.255	5	541.054	2700.23	1.6784	0.00090811	-1.4375	-0.00077779	0.24086	0.00013032	541.254	35.606	0.3521	35.606	35.474	35.826	0					112	23	7	0	0	0	5.0798e-05	1
CRCEGLEQMVRHQQQQEQLK	20	Oxidation (M),Phenylglyoxol(R)	_CRCEGLEQM(Oxidation (M))VR(Phenylglyoxol(R))HQQQQEQLK_	CRCEGLEQM(1)VRHQQQQEQLK	CR(0.119)CEGLEQMVR(0.881)HQQQQEQLK		CRCEGLEQM(17)VRHQQQQEQLK	CR(-8.7)CEGLEQMVR(8.7)HQQQQEQLK		0	1	1	0	2	A0A891LTK2;A0A891LW61	A0A891LTK2;A0A891LW61	A0A891LW61	MULTI-MSMS	CCE20250127_Chris_Mattison_USDA_NewOrleans_Ana_o_3_PG2_hfx1	PGtreated2	680.317	4	680.064	2716.23	1.6016	0.0010892	0.34167	0.00023235	1.9432	0.0013215	680.315	35.696	0.61797	35.696	35.191	35.809	0					153	40	5	0	0	0	0.014072	1
CRCQNLEQMVR	11	Oxidation (M),Phenylglyoxol(R)	_CR(Phenylglyoxol(R))CQNLEQM(Oxidation (M))VR_	CRCQNLEQM(1)VR	CR(0.988)CQNLEQMVR(0.012)		CRCQNLEQM(19)VR	CR(19)CQNLEQMVR(-19)		0	1	1	0	1	Q8H2B8;A0A891LTQ0	Q8H2B8;A0A891LTQ0	Q8H2B8	MULTI-MSMS	CCE20241023_Tien_Vuong_ChrisMattisonLabUSDA_Ana03_PGtreated_hfx1	B_PGtreated	542.906	3	542.571	1624.69	1.7688	0.00095972	-0.72304	-0.0003923	1.0458	0.00056742	542.571	26.081	1.0077	26.081	25.399	26.407	0					129	43	5	0	0	0	0.016106	1
CRCQNLEQMVR	11	Oxidation (M),Phenylglyoxol(R)	_CR(Phenylglyoxol(R))CQNLEQM(Oxidation (M))VR_	CRCQNLEQM(1)VR	CR(1)CQNLEQMVR		CRCQNLEQM(84)VR	CR(84)CQNLEQMVR(-84)		0	1	1	0	1	Q8H2B8;A0A891LTQ0	Q8H2B8;A0A891LTQ0	Q8H2B8	MULTI-MSMS	CCE20250127_Chris_Mattison_USDA_NewOrleans_Ana_o_3_PG1_hfx1	PGtreated1	542.572	3	542.571	1624.69	0.63641	0.0003453	-0.056535	-3.0674e-05	0.57988	0.00031462	542.571	25.686	0.86274	25.686	25.095	25.958	0					217	59	5	0	0	0	3.5866e-07	5
CRCQNLEQMVR	11	Oxidation (M),Phenylglyoxol(R)	_CR(Phenylglyoxol(R))CQNLEQM(Oxidation (M))VR_	CRCQNLEQM(1)VR	CR(1)CQNLEQMVR		CRCQNLEQM(72)VR	CR(72)CQNLEQMVR(-72)		0	1	1	0	1	Q8H2B8;A0A891LTQ0	Q8H2B8;A0A891LTQ0	Q8H2B8	MULTI-MSMS	CCE20250127_Chris_Mattison_USDA_NewOrleans_Ana_o_3_PG2_hfx1	PGtreated2	542.571	3	542.571	1624.69	1.1363	0.00061653	-0.68187	-0.00036997	0.45444	0.00024657	542.571	25.865	0.89795	25.865	25.293	26.191	0					178	57	5	0	0	0	4.6123e-05	4
CRCQNLEQMVR	11	Phenylglyoxol(R)	_CR(Phenylglyoxol(R))CQNLEQMVR_		CR(0.986)CQNLEQMVR(0.014)			CR(18)CQNLEQMVR(-18)		0	0	1	0	1	Q8H2B8;A0A891LTQ0	Q8H2B8;A0A891LTQ0	Q8H2B8	MULTI-MSMS	CCE20241023_Tien_Vuong_ChrisMattisonLabUSDA_Ana03_PGtreated_hfx1	B_PGtreated	537.575	3	537.239	1608.7	1.5091	0.00081074	-0.10467	-5.6231e-05	1.4044	0.00075451	537.24	36.419	0.82366	36.419	36.001	36.825	0					106	36	5	0	0	0	0.0019928	1
CRCQNLEQMVR	11	Phenylglyoxol(R)	_CR(Phenylglyoxol(R))CQNLEQMVR_		CR(1)CQNLEQMVR			CR(150)CQNLEQMVR(-150)		0	0	1	0	1	Q8H2B8;A0A891LTQ0	Q8H2B8;A0A891LTQ0	Q8H2B8	MULTI-MSMS	CCE20241023_Tien_Vuong_ChrisMattisonLabUSDA_Ana03_PGtreated_hfx1	B_PGtreated	805.858	2	805.355	1608.7	1.2884	0.0010376	1.7758	0.0014301	3.0641	0.0024677	805.357	36.491	0.54685	36.491	36.063	36.61	0					42	23	2	0	0	0	9.9629e-15	1
CRCQNLEQMVR	11	Phenylglyoxol(R)	_CR(Phenylglyoxol(R))CQNLEQMVR_		CR(1)CQNLEQMVR			CR(110)CQNLEQMVR(-110)		0	0	1	0	1	Q8H2B8;A0A891LTQ0	Q8H2B8;A0A891LTQ0	Q8H2B8	MULTI-MSMS	CCE20250127_Chris_Mattison_USDA_NewOrleans_Ana_o_3_PG1_hfx1	PGtreated1	537.574	3	537.239	1608.7	0.31902	0.00017139	-0.43568	-0.00023406	-0.11666	-6.2675e-05	537.239	35.234	0.37029	35.234	34.923	35.293	0					86	25	4	0	0	0	1.4345e-10	1
CRCQNLEQMVR	11	Phenylglyoxol(R)	_CR(Phenylglyoxol(R))CQNLEQMVR_		CR(1)CQNLEQMVR			CR(190)CQNLEQMVR(-190)		0	0	1	0	1	Q8H2B8;A0A891LTQ0	Q8H2B8;A0A891LTQ0	Q8H2B8	MULTI-MSMS	CCE20250127_Chris_Mattison_USDA_NewOrleans_Ana_o_3_PG1_hfx1	PGtreated1	805.859	2	805.355	1608.7	0.96672	0.00077855	0.8721	0.00070235	1.8388	0.0014809	805.858	35.244	0.36016	35.244	34.951	35.311	0					60	24	3	0	0	0	2.9016e-38	1
CRCQNLEQMVR	11	Phenylglyoxol(R)	_CR(Phenylglyoxol(R))CQNLEQMVR_		CR(1)CQNLEQMVR			CR(110)CQNLEQMVR(-110)		0	0	1	0	1	Q8H2B8;A0A891LTQ0	Q8H2B8;A0A891LTQ0	Q8H2B8	MULTI-MSMS	CCE20250127_Chris_Mattison_USDA_NewOrleans_Ana_o_3_PG2_hfx1	PGtreated2	537.574	3	537.239	1608.7	1.615	0.00086765	-1.2983	-0.00069747	0.31677	0.00017018	537.239	35.588	0.63564	35.588	35.207	35.843	0					167	41	5	0	0	0	1.844e-15	2
CRCQNLEQMVR	11	Phenylglyoxol(R)	_CR(Phenylglyoxol(R))CQNLEQMVR_		CR(1)CQNLEQMVR			CR(210)CQNLEQMVR(-210)		0	0	1	0	1	Q8H2B8;A0A891LTQ0	Q8H2B8;A0A891LTQ0	Q8H2B8	MULTI-MSMS	CCE20250127_Chris_Mattison_USDA_NewOrleans_Ana_o_3_PG2_hfx1	PGtreated2	805.858	2	805.355	1608.7	1.7865	0.0014388	0.56381	0.00045406	2.3503	0.0018929	805.356	35.702	0.60396	35.702	35.222	35.826	0					108	39	3	0	0	0	1.4673e-131	1
CRCQNLEQMVR	11	Oxidation (M)	_CRCQNLEQM(Oxidation (M))VR_	CRCQNLEQM(1)VR			CRCQNLEQM(14)VR			0	1	0	0	1	Q8H2B8;A0A891LTQ0	Q8H2B8;A0A891LTQ0	Q8H2B8	MULTI-MSMS	CCE20250127_Chris_Mattison_USDA_NewOrleans_Ana_o_3_Control1_hfx1	control1	755.34	2	755.34	1508.66	-0.3566	-0.00026936	1.1687	0.00088273	0.81205	0.00061337	755.341	8.5324	0.93482	8.5324	8.086	9.0208	0					111	47	3	0	0	0	0.027315	1
CRCQNLEQMVR	11	Oxidation (M)	_CRCQNLEQM(Oxidation (M))VR_	CRCQNLEQM(1)VR			CRCQNLEQM(72)VR			0	1	0	0	1	Q8H2B8;A0A891LTQ0	Q8H2B8;A0A891LTQ0	Q8H2B8	MSMS	CCE20250127_Chris_Mattison_USDA_NewOrleans_Ana_o_3_Control1_hfx1	control1	503.895	3	503.895	1508.66	NaN	NaN	NaN	NaN	NaN	NaN	NaN	8.3514	1	8.3514	7.8514	8.8514	0								0	0	0	0.0016607	1
CRCQNLEQMVR	11	Oxidation (M)	_CRCQNLEQM(Oxidation (M))VR_	CRCQNLEQM(1)VR			CRCQNLEQM(72)VR			0	1	0	0	1	Q8H2B8;A0A891LTQ0	Q8H2B8;A0A891LTQ0	Q8H2B8	MSMS	CCE20250127_Chris_Mattison_USDA_NewOrleans_Ana_o_3_Control1_hfx1	control1	503.895	3	503.895	1508.66	NaN	NaN	NaN	NaN	NaN	NaN	NaN	8.4495	1	8.4495	7.9495	8.9495	0								0	0	0	0.00065363	1
CRCQNLEQMVR	11	Oxidation (M)	_CRCQNLEQM(Oxidation (M))VR_	CRCQNLEQM(1)VR			CRCQNLEQM(47)VR			0	1	0	0	1	Q8H2B8;A0A891LTQ0	Q8H2B8;A0A891LTQ0	Q8H2B8	MSMS	CCE20250127_Chris_Mattison_USDA_NewOrleans_Ana_o_3_Control1_hfx1	control1	503.895	3	503.895	1508.66	NaN	NaN	NaN	NaN	NaN	NaN	NaN	8.5638	1	8.5638	8.0638	9.0638	0								0	0	0	0.0069462	1
CRCQNLEQMVR	11	Oxidation (M)	_CRCQNLEQM(Oxidation (M))VR_	CRCQNLEQM(1)VR			CRCQNLEQM(68)VR			0	1	0	0	1	Q8H2B8;A0A891LTQ0	Q8H2B8;A0A891LTQ0	Q8H2B8	MULTI-MSMS	CCE20250127_Chris_Mattison_USDA_NewOrleans_Ana_o_3_Control2_hfx1	control2	504.23	3	503.895	1508.66	-0.3367	-0.00016966	-0.66691	-0.00033605	-1.0036	-0.00050572	503.895	21.453	0.81371	21.453	21.222	22.036	0					86	48	3	0	0	0	7.7366e-05	3
CRCQNLEQMVR	11	Unmodified	_CRCQNLEQMVR_							0	0	0	0	1	Q8H2B8;A0A891LTQ0	Q8H2B8;A0A891LTQ0	Q8H2B8	MULTI-MSMS	CCE20250127_Chris_Mattison_USDA_NewOrleans_Ana_o_3_Control1_hfx1	control1	498.563	3	498.564	1492.67	-0.2715	-0.00013536	-0.63505	-0.00031661	-0.90655	-0.00045197	498.564	21.265	0.80468	21.265	21.115	21.92	0					59	45	2	0	0	0	0.00060296	2
CRCQNLEQMVR	11	Unmodified	_CRCQNLEQMVR_							0	0	0	0	1	Q8H2B8;A0A891LTQ0	Q8H2B8;A0A891LTQ0	Q8H2B8	MULTI-MSMS	CCE20250127_Chris_Mattison_USDA_NewOrleans_Ana_o_3_Control1_hfx1	control1	498.564	3	498.564	1492.67	-0.12138	-6.0517e-05	0.99655	0.00049685	0.87517	0.00043633	498.564	22.014	0.59063	22.014	21.868	22.459	0					56	35	2	0	0	0	0.0056516	1
CRCQNLEQMVR	11	Unmodified	_CRCQNLEQMVR_							0	0	0	0	1	Q8H2B8;A0A891LTQ0	Q8H2B8;A0A891LTQ0	Q8H2B8	MULTI-MSMS	CCE20250127_Chris_Mattison_USDA_NewOrleans_Ana_o_3_Control1_hfx1	control1	747.347	2	747.342	1492.67	0.42632	0.00031861	2.612	0.001952	3.0383	0.0022706	747.346	47.64	1.9104	47.64	47.436	49.346	0					134	94	2	0	0	0	8.5336e-06	5
CRCQNLEQMVR	11	Unmodified	_CRCQNLEQMVR_							0	0	0	0	1	Q8H2B8;A0A891LTQ0	Q8H2B8;A0A891LTQ0	Q8H2B8	MSMS	CCE20250127_Chris_Mattison_USDA_NewOrleans_Ana_o_3_Control1_hfx1	control1	747.342	2	747.342	1492.67	NaN	NaN	NaN	NaN	NaN	NaN	NaN	21.279	1	21.279	20.779	21.779	0								0	0	0	0.011601	1
CRCQNLEQMVR	11	Unmodified	_CRCQNLEQMVR_							0	0	0	0	1	Q8H2B8;A0A891LTQ0	Q8H2B8;A0A891LTQ0	Q8H2B8	MSMS	CCE20250127_Chris_Mattison_USDA_NewOrleans_Ana_o_3_Control1_hfx1	control1	498.563	3	498.564	1492.67	NaN	NaN	NaN	NaN	NaN	NaN	NaN	21.472	1	21.472	20.972	21.972	0								0	0	0	0.0051213	1
CRCQNLEQMVR	11	Unmodified	_CRCQNLEQMVR_							0	0	0	0	1	Q8H2B8;A0A891LTQ0	Q8H2B8;A0A891LTQ0	Q8H2B8	MSMS	CCE20250127_Chris_Mattison_USDA_NewOrleans_Ana_o_3_Control1_hfx1	control1	498.563	3	498.564	1492.67	NaN	NaN	NaN	NaN	NaN	NaN	NaN	21.598	1	21.598	21.098	22.098	0								0	0	0	0.0072955	1
CRCQNLEQMVR	11	Unmodified	_CRCQNLEQMVR_							0	0	0	0	1	Q8H2B8;A0A891LTQ0	Q8H2B8;A0A891LTQ0	Q8H2B8	MSMS	CCE20250127_Chris_Mattison_USDA_NewOrleans_Ana_o_3_Control1_hfx1	control1	498.563	3	498.564	1492.67	NaN	NaN	NaN	NaN	NaN	NaN	NaN	21.703	1	21.703	21.203	22.203	0								0	0	0	0.022809	1
CRCQNLEQMVR	11	Unmodified	_CRCQNLEQMVR_							0	0	0	0	1	Q8H2B8;A0A891LTQ0	Q8H2B8;A0A891LTQ0	Q8H2B8	MULTI-MSMS	CCE20250127_Chris_Mattison_USDA_NewOrleans_Ana_o_3_Control2_hfx1	control2	498.564	3	498.564	1492.67	-0.39103	-0.00019495	-0.39904	-0.00019894	-0.79007	-0.0003939	498.564	21.426	1.2747	21.426	21.008	22.283	0					179	78	4	0	0	0	6.4392e-09	7
CRCQNLEQMVR	11	Unmodified	_CRCQNLEQMVR_							0	0	0	0	1	Q8H2B8;A0A891LTQ0	Q8H2B8;A0A891LTQ0	Q8H2B8	MULTI-MSMS	CCE20250127_Chris_Mattison_USDA_NewOrleans_Ana_o_3_Control2_hfx1	control2	747.343	2	747.342	1492.67	-0.24772	-0.00018513	1.5871	0.0011861	1.3394	0.001001	747.343	21.453	0.96399	21.453	21.159	22.123	0					100	58	2	0	0	0	1.7771e-05	4
CRCQNLEQMVR	11	Unmodified	_CRCQNLEQMVR_							0	0	0	0	1	Q8H2B8;A0A891LTQ0	Q8H2B8;A0A891LTQ0	Q8H2B8	MULTI-MSMS	CCE20250127_Chris_Mattison_USDA_NewOrleans_Ana_o_3_Control2_hfx1	control2	747.341	2	747.342	1492.67	0.45547	0.00034039	0.43539	0.00032539	0.89086	0.00066578	747.344	47.277	3.0138	47.277	46.852	49.866	0					266	148	3	0	0	0	0.00022784	7
CRCQNLEQMVR	11	Unmodified	_CRCQNLEQMVR_							0	0	0	0	1	Q8H2B8;A0A891LTQ0	Q8H2B8;A0A891LTQ0	Q8H2B8	MULTI-SECPEP	CCE20250127_Chris_Mattison_USDA_NewOrleans_Ana_o_3_Control2_hfx1	control2	499.234	3	498.564	1492.67	0.11385	5.6762e-05	-1.4692	-0.00073247	-1.3553	-0.00067571	498.563	12.523	0.14739	12.523	12.439	12.586	0					13	9	2	0	0	0	0.0013338	1
CRCQNLEQMVR	11	Unmodified	_CRCQNLEQMVR_							0	0	0	0	1	Q8H2B8;A0A891LTQ0	Q8H2B8;A0A891LTQ0	Q8H2B8	MULTI-MSMS	CCE20250127_Chris_Mattison_USDA_NewOrleans_Ana_o_3_PG1_hfx1	PGtreated1	498.565	3	498.564	1492.67	0.61007	0.00030416	0.83161	0.00041461	1.4417	0.00071877	498.564	21.786	0.47285	21.786	21.58	22.053	0					50	30	2	0	0	0	0.0048183	1
CRCQNLEQMVR	11	Unmodified	_CRCQNLEQMVR_							0	0	0	0	1	Q8H2B8;A0A891LTQ0	Q8H2B8;A0A891LTQ0	Q8H2B8	MULTI-SECPEP	CCE20250127_Chris_Mattison_USDA_NewOrleans_Ana_o_3_PG1_hfx1	PGtreated1	499.234	3	498.564	1492.67	0.72577	0.00036184	-1.4052	-0.00070057	-0.67941	-0.00033873	498.898	13.558	0.12354	13.558	13.472	13.596	0					9	7	2	0	0	0	0.0028747	1
CRCQNLEQMVR	11	Unmodified	_CRCQNLEQMVR_							0	0	0	0	1	Q8H2B8;A0A891LTQ0	Q8H2B8;A0A891LTQ0	Q8H2B8	MULTI-MSMS	CCE20250127_Chris_Mattison_USDA_NewOrleans_Ana_o_3_PG2_hfx1	PGtreated2	498.564	3	498.564	1492.67	-0.28576	-0.00014247	0.87715	0.00043732	0.59139	0.00029485	498.564	21.956	0.60676	21.956	21.746	22.353	0					79	35	3	0	0	0	2.4941e-07	3
CRCQNLEQMVR	11	Unmodified	_CRCQNLEQMVR_							0	0	0	0	1	Q8H2B8;A0A891LTQ0	Q8H2B8;A0A891LTQ0	Q8H2B8	MULTI-MSMS	CCE20250127_Chris_Mattison_USDA_NewOrleans_Ana_o_3_PG2_hfx1	PGtreated2	747.343	2	747.342	1492.67	0.7155	0.00053472	0.64911	0.00048511	1.3646	0.0010198	747.342	21.985	0.37216	21.985	21.829	22.201	0					39	21	2	0	0	0	0.013568	2
CRCQNLEQMVRQLQQQEQIK	20	Oxidation (M),Takahashi adduct (R)	_CR(Takahashi adduct (R))CQNLEQM(Oxidation (M))VRQLQQQEQIK_	CRCQNLEQM(1)VRQLQQQEQIK		CR(0.5)CQNLEQMVR(0.5)QLQQQEQIK	CRCQNLEQM(17)VRQLQQQEQIK		CR(0)CQNLEQMVR(0)QLQQQEQIK	0	1	0	1	2	Q8H2B8	Q8H2B8	Q8H2B8	MULTI-MSMS	CCE20241023_Tien_Vuong_ChrisMattisonLabUSDA_Ana03_PGtreated_hfx1	B_PGtreated	721.844	4	721.589	2882.33	1.6396	0.0011831	4.1421	0.0029889	5.7816	0.004172	721.843	50.02	0.3202	50.02	49.904	50.224	0					33	12	5	0	0	0	0.013948	1
DADQANFMAEFLYEYSRR	18	Unmodified	_DADQANFMAEFLYEYSRR_							0	0	0	0	1	CON__REFSEQ:XP_585019	CON__REFSEQ:XP_585019	CON__REFSEQ:XP_585019	MULTI-MSMS	CCE20250127_Chris_Mattison_USDA_NewOrleans_Ana_o_3_Control1_hfx1	control1	743.003	3	742.669	2224.98	0.56049	0.00041626	-1.7599	-0.001307	-1.1995	-0.00089079	743.002	29.295	0.6921	29.295	28.932	29.625	0					151	42	5	0	0	0	0.042291	1
DADQANFMAEFLYEYSRR	18	Unmodified	_DADQANFMAEFLYEYSRR_							0	0	0	0	1	CON__REFSEQ:XP_585019	CON__REFSEQ:XP_585019	CON__REFSEQ:XP_585019	MULTI-MSMS	CCE20250127_Chris_Mattison_USDA_NewOrleans_Ana_o_3_Control2_hfx1	control2	743.001	3	742.669	2224.98	0.029892	2.22e-05	-2.7898	-0.0020719	-2.7599	-0.0020497	743.001	28.643	0.29244	28.643	28.541	28.833	0					58	17	5	0	0	0	0.042291	1
DADQANFMAEFLYEYSRR	18	Unmodified	_DADQANFMAEFLYEYSRR_							0	0	0	0	1	CON__REFSEQ:XP_585019	CON__REFSEQ:XP_585019	CON__REFSEQ:XP_585019	MULTI-MSMS	CCE20250127_Chris_Mattison_USDA_NewOrleans_Ana_o_3_Control2_hfx1	control2	743.002	3	742.669	2224.98	0.10228	7.596e-05	-1.7197	-0.0012772	-1.6174	-0.0012012	742.668	29.149	0.78485	29.149	28.804	29.589	0					190	51	5	0	0	0	0.042291	1
DADQANFMAEFLYEYSRR	18	Unmodified	_DADQANFMAEFLYEYSRR_							0	0	0	0	1	CON__REFSEQ:XP_585019	CON__REFSEQ:XP_585019	CON__REFSEQ:XP_585019	MULTI-MSMS	CCE20250127_Chris_Mattison_USDA_NewOrleans_Ana_o_3_PG1_hfx1	PGtreated1	743.004	3	742.669	2224.98	1.1182	0.00083048	-0.75978	-0.00056426	0.35846	0.00026622	742.669	29.196	0.35154	29.196	29.012	29.363	0					103	24	6	0	0	0	0.042291	1
DADQANFMAEFLYEYSRR	18	Unmodified	_DADQANFMAEFLYEYSRR_							0	0	0	0	1	CON__REFSEQ:XP_585019	CON__REFSEQ:XP_585019	CON__REFSEQ:XP_585019	MULTI-MSMS	CCE20250127_Chris_Mattison_USDA_NewOrleans_Ana_o_3_PG2_hfx1	PGtreated2	743.002	3	742.669	2224.98	0.77932	0.00057877	-1.726	-0.0012818	-0.94668	-0.00070307	743.002	29.3	0.54494	29.3	29.016	29.561	0					148	35	7	0	0	0	0.042291	1
DAEAWFNEK	9	Unmodified	_DAEAWFNEK_							0	0	0	0	0	CON__P13645;CON__Q7Z3Y7;CON__Q7Z3Y8;CON__Q7Z3Z0;CON__Q148H6	CON__P13645;CON__Q148H6	CON__P13645	MSMS	CCE20241023_Tien_Vuong_ChrisMattisonLabUSDA_Ana03_PGtreated_hfx1	B_PGtreated	555.249	2	555.249	1108.48	NaN	NaN	NaN	NaN	NaN	NaN	NaN	38.564	1	38.564	38.064	39.064	0								0	0	0	0.0024097	1
DAEAWFNEK	9	Unmodified	_DAEAWFNEK_							0	0	0	0	0	CON__P13645;CON__Q7Z3Y7;CON__Q7Z3Y8;CON__Q7Z3Z0;CON__Q148H6	CON__P13645;CON__Q148H6	CON__P13645	MSMS	CCE20241023_Tien_Vuong_ChrisMattisonLabUSDA_Ana03_PGtreated_hfx1	B_PGtreated	555.25	2	555.249	1108.48	NaN	NaN	NaN	NaN	NaN	NaN	NaN	38.668	1	38.668	38.168	39.168	0								0	0	0	0.00012991	1
DAEAWFNEK	9	Unmodified	_DAEAWFNEK_							0	0	0	0	0	CON__P13645;CON__Q7Z3Y7;CON__Q7Z3Y8;CON__Q7Z3Z0;CON__Q148H6	CON__P13645;CON__Q148H6	CON__P13645	MSMS	CCE20250127_Chris_Mattison_USDA_NewOrleans_Ana_o_3_PG2_hfx1	PGtreated2	555.25	2	555.249	1108.48	NaN	NaN	NaN	NaN	NaN	NaN	NaN	38.029	1	38.029	37.529	38.529	0								0	0	0	0.00041944	1
DAEAWFNEK	9	Unmodified	_DAEAWFNEK_							0	0	0	0	0	CON__P13645;CON__Q7Z3Y7;CON__Q7Z3Y8;CON__Q7Z3Z0;CON__Q148H6	CON__P13645;CON__Q148H6	CON__P13645	MSMS	CCE20250127_Chris_Mattison_USDA_NewOrleans_Ana_o_3_PG2_hfx1	PGtreated2	555.25	2	555.249	1108.48	NaN	NaN	NaN	NaN	NaN	NaN	NaN	38.131	1	38.131	37.631	38.631	0								0	0	0	7.7678e-07	1
DAGGRQVQR	9	Takahashi adduct (R)	_DAGGR(Takahashi adduct (R))QVQR_			DAGGR(1)QVQR			DAGGR(40)QVQR(-40)	0	0	0	1	1	CON__Q2KJF1	CON__Q2KJF1	CON__Q2KJF1	MULTI-MSMS	CCE20250127_Chris_Mattison_USDA_NewOrleans_Ana_o_3_PG1_hfx1	PGtreated1	618.793	2	618.791	1235.57	0.94595	0.00058534	1.3802	0.00085406	2.3262	0.0014394	618.792	17.047	0.79656	17.047	16.672	17.468	0					161	55	4	0	0	0	0.041293	1
DGESGRPGRPGER	13	2 Takahashi adduct (R)	_DGESGR(Takahashi adduct (R))PGR(Takahashi adduct (R))PGER_			DGESGR(0.999)PGR(0.999)PGER(0.001)			DGESGR(31)PGR(31)PGER(-31)	0	0	0	2	2	CON__P04258	CON__P04258	CON__P04258	MULTI-MSMS	CCE20250127_Chris_Mattison_USDA_NewOrleans_Ana_o_3_PG1_hfx1	PGtreated1	935.901	2	935.395	1868.78	1.7083	0.001598	2.0562	0.0019234	3.7646	0.0035214	935.397	22.751	0.59254	22.751	22.53	23.123	0					122	38	5	0	0	0	0.011315	1
DGSRHPRSHHEDR	13	2 Takahashi adduct (R)	_DGSR(Takahashi adduct (R))HPR(Takahashi adduct (R))SHHEDR_			DGSR(0.999)HPR(0.999)SHHEDR(0.001)			DGSR(32)HPR(32)SHHEDR(-32)	0	0	0	2	2	CON__P20930	CON__P20930	CON__P20930	MULTI-MSMS	CCE20250127_Chris_Mattison_USDA_NewOrleans_Ana_o_3_Control2_hfx1	control2	1043.93	2	1043.43	2084.85	0.81733	0.00085283	-3.1174	-0.0032528	-2.3	-0.0023999	1043.43	40.826	0.30093	40.826	40.655	40.956	0					34	16	3	0	0	0	0.009227	1
DIENQYETQITQIEHEVSSSGQEVQSSAK	29	Unmodified	_DIENQYETQITQIEHEVSSSGQEVQSSAK_							0	0	0	0	0	CON__P35527	CON__P35527	CON__P35527	MULTI-MSMS	CCE20250127_Chris_Mattison_USDA_NewOrleans_Ana_o_3_PG2_hfx1	PGtreated2	1089.51	3	1088.84	3263.51	0.62813	0.00068394	-1.2504	-0.0013615	-0.62225	-0.00067753	1089.18	50.948	0.098785	50.948	50.899	50.998	0					20	4	6	0	0	0	5.1928e-151	1
DQIVDLTVGNNK	12	Unmodified	_DQIVDLTVGNNK_							0	0	0	0	0	CON__P35527	CON__P35527	CON__P35527	MULTI-MSMS	CCE20241023_Tien_Vuong_ChrisMattisonLabUSDA_Ana03_control_hfx1	A_control	658.348	2	658.346	1314.68	1.206	0.00079397	0.46443	0.00030576	1.6704	0.0010997	658.347	40.49	0.57077	40.49	40.342	40.913	0					56	20	5	0	0	0	0.033753	1
DQIVDLTVGNNK	12	Unmodified	_DQIVDLTVGNNK_							0	0	0	0	0	CON__P35527	CON__P35527	CON__P35527	MULTI-MSMS	CCE20241023_Tien_Vuong_ChrisMattisonLabUSDA_Ana03_PGtreated_hfx1	B_PGtreated	658.347	2	658.346	1314.68	2.183	0.0014372	-0.80285	-0.00052855	1.3801	0.00090861	658.346	40.544	0.35778	40.544	40.421	40.779	0					57	17	4	0	0	0	3.8998e-54	2
DQIVDLTVGNNK	12	Unmodified	_DQIVDLTVGNNK_							0	0	0	0	0	CON__P35527	CON__P35527	CON__P35527	MULTI-MSMS	CCE20250127_Chris_Mattison_USDA_NewOrleans_Ana_o_3_Control1_hfx1	control1	658.347	2	658.346	1314.68	0.52994	0.00034888	0.3517	0.00023154	0.88164	0.00058042	658.346	38.955	0.46431	38.955	38.803	39.268	0					85	28	4	0	0	0	7.2257e-54	3
DQYEKMAEKNR	11	Unmodified	_DQYEKMAEKNR_							0	0	0	0	2	CON__P02533;CON__Q04695;CON__Q9QWL7	CON__P02533;CON__Q04695	CON__P02533	MULTI-SECPEP	CCE20250127_Chris_Mattison_USDA_NewOrleans_Ana_o_3_Control1_hfx1	control1	705.86	2	706.335	1410.66	-0.091284	-6.4477e-05	0.76266	0.0005387	0.67138	0.00047422	706.337	34.286	0.56319	34.286	34.092	34.655	0					91	37	4	0	0	0	0.028324	1
DQYEKMAEKNR	11	Unmodified	_DQYEKMAEKNR_							0	0	0	0	2	CON__P02533;CON__Q04695;CON__Q9QWL7	CON__P02533;CON__Q04695	CON__P02533	MULTI-SECPEP	CCE20250127_Chris_Mattison_USDA_NewOrleans_Ana_o_3_Control2_hfx1	control2	705.859	2	706.335	1410.66	0.37993	0.00026836	-0.072178	-5.0982e-05	0.30775	0.00021738	706.336	34.108	0.52025	34.108	33.886	34.406	0					102	36	5	0	0	0	0.027507	1
DQYEKMAEKNR	11	Unmodified	_DQYEKMAEKNR_							0	0	0	0	2	CON__P02533;CON__Q04695;CON__Q9QWL7	CON__P02533;CON__Q04695	CON__P02533	MULTI-SECPEP	CCE20250127_Chris_Mattison_USDA_NewOrleans_Ana_o_3_PG1_hfx1	PGtreated1	705.862	2	706.335	1410.66	1.691	0.0011944	-0.18026	-0.00012732	1.5108	0.0010671	706.335	34.397	0.48546	34.397	34.229	34.714	0					84	34	4	0	0	0	0.028324	1
DQYEKMAEKNR	11	Unmodified	_DQYEKMAEKNR_							0	0	0	0	2	CON__P02533;CON__Q04695;CON__Q9QWL7	CON__P02533;CON__Q04695	CON__P02533	MULTI-SECPEP	CCE20250127_Chris_Mattison_USDA_NewOrleans_Ana_o_3_PG2_hfx1	PGtreated2	705.862	2	706.335	1410.66	1.9184	0.001355	-1.2689	-0.00089626	0.64952	0.00045878	706.335	34.612	0.3047	34.612	34.49	34.795	0					44	20	3	0	0	0	0.028324	1
DQYEQMAEK	9	Unmodified	_DQYEQMAEK_							0	0	0	0	0	CON__P08779;CON__Q9Z2K1;CON__Q3ZAW8	CON__P08779	CON__P08779	MULTI-MSMS	CCE20241023_Tien_Vuong_ChrisMattisonLabUSDA_Ana03_PGtreated_hfx1	B_PGtreated	571.246	2	571.245	1140.48	1.0828	0.00061856	1.9023	0.0010867	2.9851	0.0017052	571.246	15.762	0.67342	15.762	15.439	16.113	0					78	29	4	0	0	0	0.00017907	2
DVDGAYMTK	9	Unmodified	_DVDGAYMTK_							0	0	0	0	0	CON__P04264	CON__P04264	CON__P04264	MULTI-MSMS	CCE20241023_Tien_Vuong_ChrisMattisonLabUSDA_Ana03_control_hfx1	A_control	500.227	2	500.226	998.438	1.2217	0.00061114	0.90035	0.00045038	2.1221	0.0010615	500.227	19.345	0.84851	19.345	19.019	19.868	0					62	38	3	0	0	0	0.0085328	1
DVDGAYMTK	9	Unmodified	_DVDGAYMTK_							0	0	0	0	0	CON__P04264	CON__P04264	CON__P04264	MULTI-MSMS	CCE20241023_Tien_Vuong_ChrisMattisonLabUSDA_Ana03_PGtreated_hfx1	B_PGtreated	500.227	2	500.226	998.438	0.75278	0.00037656	0.63732	0.0003188	1.3901	0.00069536	500.226	20	0.48962	20	19.744	20.234	0					57	23	4	0	0	0	0.0048986	2
DVDGAYMTK	9	Unmodified	_DVDGAYMTK_							0	0	0	0	0	CON__P04264	CON__P04264	CON__P04264	MULTI-MSMS	CCE20250127_Chris_Mattison_USDA_NewOrleans_Ana_o_3_Control1_hfx1	control1	500.226	2	500.226	998.438	-0.13378	-6.6922e-05	-0.70004	-0.00035018	-0.83383	-0.0004171	500.226	19.078	0.29541	19.078	18.876	19.171	0					23	14	2	0	0	0	0.0049855	2
DVFQQQQQHQSR	12	Unmodified	_DVFQQQQQHQSR_							0	0	0	0	0	Q8GZP6	Q8GZP6	Q8GZP6	MULTI-MSMS	CCE20241023_Tien_Vuong_ChrisMattisonLabUSDA_Ana03_control_hfx1	A_control	764.868	2	764.866	1527.72	0.1489	0.00011388	1.1862	0.00090726	1.3351	0.0010211	764.867	6.8179	0.35197	6.8179	6.6269	6.9789	0					34	13	4	0	0	0	0.0079991	1
DVFQQQQQHQSR	12	Unmodified	_DVFQQQQQHQSR_							0	0	0	0	0	Q8GZP6	Q8GZP6	Q8GZP6	MULTI-SECPEP	CCE20241023_Tien_Vuong_ChrisMattisonLabUSDA_Ana03_PGtreated_hfx1	B_PGtreated	510.706	3	510.247	1527.72	0.37679	0.00019226	-0.20659	-0.00010541	0.1702	8.6844e-05	510.246	6.977	0.61049	6.977	6.7463	7.3568	0					58	26	3	0	0	0	0.0059227	1
DVFQQQQQHQSR	12	Unmodified	_DVFQQQQQHQSR_							0	0	0	0	0	Q8GZP6	Q8GZP6	Q8GZP6	MULTI-SECPEP	CCE20241023_Tien_Vuong_ChrisMattisonLabUSDA_Ana03_PGtreated_hfx1	B_PGtreated	764.816	2	764.866	1527.72	-0.063819	-4.8813e-05	0.79105	0.00060505	0.72723	0.00055623	765.368	6.9482	0.65633	6.9482	6.7244	7.3807	0					64	28	3	0	0	0	0.008116	1
DYQELMNTK	9	Oxidation (M)	_DYQELM(Oxidation (M))NTK_	DYQELM(1)NTK			DYQELM(100)NTK			0	1	0	0	0	CON__P04264;CON__ENSEMBL:ENSBTAP00000038253;CON__Q3TTY5	CON__P04264;CON__ENSEMBL:ENSBTAP00000038253;CON__Q3TTY5	CON__P04264	MULTI-MSMS	CCE20241023_Tien_Vuong_ChrisMattisonLabUSDA_Ana03_PGtreated_hfx1	B_PGtreated	579.261	2	579.261	1156.51	1.1439	0.0006626	-0.16934	-9.8091e-05	0.97453	0.00056451	579.261	17.542	0.48585	17.542	17.286	17.772	0					56	21	3	0	0	0	0.00011938	2
DYQELMNTK	9	Oxidation (M)	_DYQELM(Oxidation (M))NTK_	DYQELM(1)NTK			DYQELM(72)NTK			0	1	0	0	0	CON__P04264;CON__ENSEMBL:ENSBTAP00000038253;CON__Q3TTY5	CON__P04264;CON__ENSEMBL:ENSBTAP00000038253;CON__Q3TTY5	CON__P04264	MULTI-MSMS	CCE20241023_Tien_Vuong_ChrisMattisonLabUSDA_Ana03_PGtreated_hfx1	B_PGtreated	579.262	2	579.261	1156.51	1.1763	0.00068136	0.55005	0.00031862	1.7263	0.00099998	579.261	18.085	0.49841	18.085	17.835	18.334	0					51	22	3	0	0	0	0.00025248	2
DYQELMNTK	9	Unmodified	_DYQELMNTK_							0	0	0	0	0	CON__P04264;CON__ENSEMBL:ENSBTAP00000038253;CON__Q3TTY5	CON__P04264;CON__ENSEMBL:ENSBTAP00000038253;CON__Q3TTY5	CON__P04264	MULTI-MSMS	CCE20241023_Tien_Vuong_ChrisMattisonLabUSDA_Ana03_PGtreated_hfx1	B_PGtreated	571.265	2	571.263	1140.51	1.4429	0.00082426	1.0353	0.00059141	2.4781	0.0014157	571.264	31.926	0.4537	31.926	31.768	32.222	0					68	23	4	0	0	0	7.2076e-08	2
DYQELMNTK	9	Unmodified	_DYQELMNTK_							0	0	0	0	0	CON__P04264;CON__ENSEMBL:ENSBTAP00000038253;CON__Q3TTY5	CON__P04264;CON__ENSEMBL:ENSBTAP00000038253;CON__Q3TTY5	CON__P04264	MULTI-MSMS	CCE20250127_Chris_Mattison_USDA_NewOrleans_Ana_o_3_Control1_hfx1	control1	571.263	2	571.263	1140.51	0.55382	0.00031638	-1.1067	-0.00063224	-0.55293	-0.00031587	571.263	31.376	0.66782	31.376	31.235	31.903	0					63	41	3	0	0	0	0.00026388	2
DYQELMNTK	9	Unmodified	_DYQELMNTK_							0	0	0	0	0	CON__P04264;CON__ENSEMBL:ENSBTAP00000038253;CON__Q3TTY5	CON__P04264;CON__ENSEMBL:ENSBTAP00000038253;CON__Q3TTY5	CON__P04264	MULTI-MSMS	CCE20250127_Chris_Mattison_USDA_NewOrleans_Ana_o_3_PG2_hfx1	PGtreated2	571.264	2	571.263	1140.51	1.0401	0.00059417	0.22963	0.00013118	1.2697	0.00072535	571.264	31.496	0.33889	31.496	31.353	31.692	0					47	23	4	0	0	0	0.00098046	1
ECCQELEEVDR	11	Unmodified	_ECCQELEEVDR_							0	0	0	0	0	A0A891LTK2;A0A891LW61	A0A891LTK2;A0A891LW61	A0A891LW61	MULTI-MSMS	CCE20241023_Tien_Vuong_ChrisMattisonLabUSDA_Ana03_control_hfx1	A_control	733.801	2	733.798	1465.58	1.3213	0.00096958	-0.71684	-0.00052602	0.60447	0.00044356	733.799	24.967	0.42891	24.967	24.706	25.135	0					88	17	7	0	0	0	5.0396e-10	3
ECCQELEEVDR	11	Unmodified	_ECCQELEEVDR_							0	0	0	0	0	A0A891LTK2;A0A891LW61	A0A891LTK2;A0A891LW61	A0A891LW61	MULTI-MSMS	CCE20241023_Tien_Vuong_ChrisMattisonLabUSDA_Ana03_control_hfx1	A_control	733.8	2	733.798	1465.58	1.3323	0.00097766	-0.62357	-0.00045757	0.70876	0.00052009	733.799	25.297	1.1686	25.297	25.108	26.277	0					301	48	8	0	0	0	4.339e-62	13
ECCQELEEVDR	11	Unmodified	_ECCQELEEVDR_							0	0	0	0	0	A0A891LTK2;A0A891LW61	A0A891LTK2;A0A891LW61	A0A891LW61	MULTI-MSMS	CCE20241023_Tien_Vuong_ChrisMattisonLabUSDA_Ana03_control_hfx1	A_control	733.799	2	733.798	1465.58	0.86327	0.00063347	-0.0051448	-3.7752e-06	0.85813	0.00062969	733.798	26.485	0.75955	26.485	26.277	27.036	0					104	31	4	0	0	0	2.2907e-06	5
ECCQELEEVDR	11	Unmodified	_ECCQELEEVDR_							0	0	0	0	0	A0A891LTK2;A0A891LW61	A0A891LTK2;A0A891LW61	A0A891LW61	MULTI-MSMS	CCE20241023_Tien_Vuong_ChrisMattisonLabUSDA_Ana03_control_hfx1	A_control	733.797	2	733.798	1465.58	0.45669	0.00033512	0.38936	0.00028571	0.84605	0.00062083	733.798	27.586	0.76171	27.586	27.302	28.063	0					95	31	5	0	0	0	0.0060601	1
ECCQELEEVDR	11	Unmodified	_ECCQELEEVDR_							0	0	0	0	0	A0A891LTK2;A0A891LW61	A0A891LTK2;A0A891LW61	A0A891LW61	MULTI-MSMS	CCE20241023_Tien_Vuong_ChrisMattisonLabUSDA_Ana03_control_hfx1	A_control	733.798	2	733.798	1465.58	0.52377	0.00038434	-0.88154	-0.00064687	-0.35776	-0.00026253	733.798	28.304	0.78271	28.304	27.932	28.714	0					85	33	6	0	0	0	5.1064e-06	3
ECCQELEEVDR	11	Unmodified	_ECCQELEEVDR_							0	0	0	0	0	A0A891LTK2;A0A891LW61	A0A891LTK2;A0A891LW61	A0A891LW61	MSMS	CCE20241023_Tien_Vuong_ChrisMattisonLabUSDA_Ana03_control_hfx1	A_control	733.797	2	733.798	1465.58	NaN	NaN	NaN	NaN	NaN	NaN	NaN	27.321	1	27.321	26.821	27.821	0								0	0	0	0.014765	1
ECCQELEEVDR	11	Unmodified	_ECCQELEEVDR_							0	0	0	0	0	A0A891LTK2;A0A891LW61	A0A891LTK2;A0A891LW61	A0A891LW61	MSMS	CCE20241023_Tien_Vuong_ChrisMattisonLabUSDA_Ana03_control_hfx1	A_control	733.797	2	733.798	1465.58	NaN	NaN	NaN	NaN	NaN	NaN	NaN	28.498	1	28.498	27.998	28.998	0								0	0	0	4.1054e-19	1
ECCQELEEVDR	11	Unmodified	_ECCQELEEVDR_							0	0	0	0	0	A0A891LTK2;A0A891LW61	A0A891LTK2;A0A891LW61	A0A891LW61	MSMS	CCE20241023_Tien_Vuong_ChrisMattisonLabUSDA_Ana03_control_hfx1	A_control	733.798	2	733.798	1465.58	NaN	NaN	NaN	NaN	NaN	NaN	NaN	28.748	1	28.748	28.248	29.248	0								0	0	0	4.6746e-13	1
ECCQELEEVDR	11	Unmodified	_ECCQELEEVDR_							0	0	0	0	0	A0A891LTK2;A0A891LW61	A0A891LTK2;A0A891LW61	A0A891LW61	MSMS	CCE20241023_Tien_Vuong_ChrisMattisonLabUSDA_Ana03_control_hfx1	A_control	733.798	2	733.798	1465.58	NaN	NaN	NaN	NaN	NaN	NaN	NaN	29.164	1	29.164	28.664	29.664	0								0	0	0	6.0252e-24	1
ECCQELEEVDR	11	Unmodified	_ECCQELEEVDR_							0	0	0	0	0	A0A891LTK2;A0A891LW61	A0A891LTK2;A0A891LW61	A0A891LW61	MULTI-SECPEP	CCE20241023_Tien_Vuong_ChrisMattisonLabUSDA_Ana03_control_hfx1	A_control	733.996	2	733.798	1465.58	0.95262	0.00069903	4.4227	0.0032453	5.3753	0.0039444	733.801	35.092	0.37	35.092	34.849	35.219	0					19	14	2	0	0	0	0.026942	1
ECCQELEEVDR	11	Unmodified	_ECCQELEEVDR_							0	0	0	0	0	A0A891LTK2;A0A891LW61	A0A891LTK2;A0A891LW61	A0A891LW61	MULTI-SECPEP	CCE20241023_Tien_Vuong_ChrisMattisonLabUSDA_Ana03_control_hfx1	A_control	734.292	2	733.798	1465.58	1.3348	0.00097947	0.41921	0.00030761	1.754	0.0012871	733.798	31.038	0.45904	31.038	30.693	31.152	0					30	18	3	0	0	0	0.00043871	1
ECCQELEEVDR	11	Unmodified	_ECCQELEEVDR_							0	0	0	0	0	A0A891LTK2;A0A891LW61	A0A891LTK2;A0A891LW61	A0A891LW61	MULTI-MSMS	CCE20241023_Tien_Vuong_ChrisMattisonLabUSDA_Ana03_PGtreated_hfx1	B_PGtreated	733.799	2	733.798	1465.58	0.82493	0.00060534	0.91697	0.00067287	1.7419	0.0012782	733.799	23.09	0.25235	23.09	22.985	23.237	0					30	10	4	0	0	0	0.00055603	1
ECCQELEEVDR	11	Unmodified	_ECCQELEEVDR_							0	0	0	0	0	A0A891LTK2;A0A891LW61	A0A891LTK2;A0A891LW61	A0A891LW61	MULTI-MSMS	CCE20241023_Tien_Vuong_ChrisMattisonLabUSDA_Ana03_PGtreated_hfx1	B_PGtreated	733.799	2	733.798	1465.58	1.3805	0.001013	-1.0393	-0.00076266	0.34117	0.00025035	733.799	25.339	0.34886	25.339	25.148	25.497	0					77	14	7	0	0	0	2.3456e-06	3
ECCQELEEVDR	11	Unmodified	_ECCQELEEVDR_							0	0	0	0	0	A0A891LTK2;A0A891LW61	A0A891LTK2;A0A891LW61	A0A891LW61	MULTI-MSMS	CCE20241023_Tien_Vuong_ChrisMattisonLabUSDA_Ana03_PGtreated_hfx1	B_PGtreated	733.8	2	733.798	1465.58	1.4781	0.0010846	-1.3264	-0.00097334	0.15163	0.00011127	733.799	25.689	1.3681	25.689	25.472	26.84	0					259	59	8	0	0	0	6.9876e-21	9
ECCQELEEVDR	11	Unmodified	_ECCQELEEVDR_							0	0	0	0	0	A0A891LTK2;A0A891LW61	A0A891LTK2;A0A891LW61	A0A891LW61	MULTI-MSMS	CCE20241023_Tien_Vuong_ChrisMattisonLabUSDA_Ana03_PGtreated_hfx1	B_PGtreated	733.797	2	733.798	1465.58	1.2243	0.00089841	-0.13554	-9.9457e-05	1.0888	0.00079896	733.798	26.971	0.88388	26.971	26.727	27.611	0					103	41	4	0	0	0	9.2297e-06	1
ECCQELEEVDR	11	Unmodified	_ECCQELEEVDR_							0	0	0	0	0	A0A891LTK2;A0A891LW61	A0A891LTK2;A0A891LW61	A0A891LW61	MULTI-MSMS	CCE20241023_Tien_Vuong_ChrisMattisonLabUSDA_Ana03_PGtreated_hfx1	B_PGtreated	733.799	2	733.798	1465.58	0.47248	0.0003467	-0.67181	-0.00049297	-0.19933	-0.00014627	733.798	28.545	0.48059	28.545	28.207	28.688	0					65	23	4	0	0	0	0.015341	1
ECCQELEEVDR	11	Unmodified	_ECCQELEEVDR_							0	0	0	0	0	A0A891LTK2;A0A891LW61	A0A891LTK2;A0A891LW61	A0A891LW61	MULTI-MSMS	CCE20250127_Chris_Mattison_USDA_NewOrleans_Ana_o_3_Control1_hfx1	control1	733.798	2	733.798	1465.58	-0.11918	-8.7451e-05	-0.057802	-4.2415e-05	-0.17698	-0.00012987	733.799	25.197	0.26378	25.197	24.982	25.246	0					71	15	6	0	0	0	4.5307e-06	2
ECCQELEEVDR	11	Unmodified	_ECCQELEEVDR_							0	0	0	0	0	A0A891LTK2;A0A891LW61	A0A891LTK2;A0A891LW61	A0A891LW61	MULTI-MSMS	CCE20250127_Chris_Mattison_USDA_NewOrleans_Ana_o_3_Control1_hfx1	control1	733.798	2	733.798	1465.58	-0.19815	-0.0001454	0.18454	0.00013542	-0.013608	-9.9855e-06	733.799	25.384	0.50432	25.384	25.246	25.75	0					134	31	6	0	0	0	1.6242e-50	4
ECCQELEEVDR	11	Unmodified	_ECCQELEEVDR_							0	0	0	0	0	A0A891LTK2;A0A891LW61	A0A891LTK2;A0A891LW61	A0A891LW61	MULTI-MSMS	CCE20250127_Chris_Mattison_USDA_NewOrleans_Ana_o_3_Control1_hfx1	control1	733.798	2	733.798	1465.58	-0.014911	-1.0942e-05	0.96605	0.00070889	0.95114	0.00069795	733.798	28.392	0.68707	28.392	27.896	28.584	0					99	42	5	0	0	0	1.2796e-05	3
ECCQELEEVDR	11	Unmodified	_ECCQELEEVDR_							0	0	0	0	0	A0A891LTK2;A0A891LW61	A0A891LTK2;A0A891LW61	A0A891LW61	MULTI-MSMS	CCE20250127_Chris_Mattison_USDA_NewOrleans_Ana_o_3_Control2_hfx1	control2	733.798	2	733.798	1465.58	-0.25901	-0.00019006	0.096061	7.0489e-05	-0.16295	-0.00011957	733.798	24.802	0.20297	24.802	24.67	24.872	0					44	12	4	0	0	0	0.00041393	1
ECCQELEEVDR	11	Unmodified	_ECCQELEEVDR_							0	0	0	0	0	A0A891LTK2;A0A891LW61	A0A891LTK2;A0A891LW61	A0A891LW61	MULTI-MSMS	CCE20250127_Chris_Mattison_USDA_NewOrleans_Ana_o_3_Control2_hfx1	control2	733.799	2	733.798	1465.58	-0.25445	-0.00018671	0.23578	0.00017302	-0.018664	-1.3696e-05	733.799	25.007	0.72151	25.007	24.703	25.424	0					145	44	6	0	0	0	9.9851e-63	4
ECCQELEEVDR	11	Unmodified	_ECCQELEEVDR_							0	0	0	0	0	A0A891LTK2;A0A891LW61	A0A891LTK2;A0A891LW61	A0A891LW61	MULTI-MSMS	CCE20250127_Chris_Mattison_USDA_NewOrleans_Ana_o_3_Control2_hfx1	control2	733.799	2	733.798	1465.58	-0.2134	-0.00015659	1.2418	0.00091123	1.0284	0.00075464	733.799	25.603	0.3422	25.603	25.316	25.658	0					50	22	3	0	0	0	1.4679e-20	2
ECCQELEEVDR	11	Unmodified	_ECCQELEEVDR_							0	0	0	0	0	A0A891LTK2;A0A891LW61	A0A891LTK2;A0A891LW61	A0A891LW61	MULTI-MSMS	CCE20250127_Chris_Mattison_USDA_NewOrleans_Ana_o_3_Control2_hfx1	control2	733.799	2	733.798	1465.58	-0.082583	-6.0599e-05	-0.76069	-0.00055819	-0.84327	-0.00061879	733.798	27.259	0.43863	27.259	26.938	27.376	0					58	24	4	0	0	0	1.8357e-06	1
ECCQELEEVDR	11	Unmodified	_ECCQELEEVDR_							0	0	0	0	0	A0A891LTK2;A0A891LW61	A0A891LTK2;A0A891LW61	A0A891LW61	MULTI-MSMS	CCE20250127_Chris_Mattison_USDA_NewOrleans_Ana_o_3_Control2_hfx1	control2	733.798	2	733.798	1465.58	-0.032665	-2.3969e-05	0.39873	0.00029259	0.36607	0.00026862	733.798	27.977	0.45405	27.977	27.766	28.22	0					81	27	4	0	0	0	0.0011879	2
ECCQELEEVDR	11	Unmodified	_ECCQELEEVDR_							0	0	0	0	0	A0A891LTK2;A0A891LW61	A0A891LTK2;A0A891LW61	A0A891LW61	MULTI-MSMS	CCE20250127_Chris_Mattison_USDA_NewOrleans_Ana_o_3_PG1_hfx1	PGtreated1	733.8	2	733.798	1465.58	1.2233	0.00089763	0.29826	0.00021886	1.5215	0.0011165	733.799	25.248	0.57766	25.248	24.905	25.483	0					158	38	6	0	0	0	5.0029e-06	3
ECCQELEEVDR	11	Unmodified	_ECCQELEEVDR_							0	0	0	0	0	A0A891LTK2;A0A891LW61	A0A891LTK2;A0A891LW61	A0A891LW61	MULTI-MSMS	CCE20250127_Chris_Mattison_USDA_NewOrleans_Ana_o_3_PG1_hfx1	PGtreated1	733.801	2	733.798	1465.58	1.2076	0.00088616	-0.62866	-0.00046131	0.57898	0.00042486	733.8	25.696	0.71991	25.696	25.456	26.176	0					214	47	7	0	0	0	3.0697e-62	4
ECCQELEEVDR	11	Unmodified	_ECCQELEEVDR_							0	0	0	0	0	A0A891LTK2;A0A891LW61	A0A891LTK2;A0A891LW61	A0A891LW61	MULTI-MSMS	CCE20250127_Chris_Mattison_USDA_NewOrleans_Ana_o_3_PG1_hfx1	PGtreated1	733.797	2	733.798	1465.58	1.1942	0.00087633	0.3833	0.00028127	1.5775	0.0011576	733.798	26.399	0.47424	26.399	26.176	26.65	0					98	31	4	0	0	0	1.3967e-10	1
ECCQELEEVDR	11	Unmodified	_ECCQELEEVDR_							0	0	0	0	0	A0A891LTK2;A0A891LW61	A0A891LTK2;A0A891LW61	A0A891LW61	MULTI-MSMS	CCE20250127_Chris_Mattison_USDA_NewOrleans_Ana_o_3_PG1_hfx1	PGtreated1	733.798	2	733.798	1465.58	1.2165	0.00089263	0.41985	0.00030809	1.6363	0.0012007	733.798	28.287	0.42436	28.287	28.075	28.499	0					111	29	5	0	0	0	0.00030532	3
ECCQELEEVDR	11	Unmodified	_ECCQELEEVDR_							0	0	0	0	0	A0A891LTK2;A0A891LW61	A0A891LTK2;A0A891LW61	A0A891LW61	MULTI-MSMS	CCE20250127_Chris_Mattison_USDA_NewOrleans_Ana_o_3_PG2_hfx1	PGtreated2	733.798	2	733.798	1465.58	1.2441	0.00091294	0.21903	0.00016073	1.4632	0.0010737	733.799	25.352	0.4493	25.352	25.123	25.573	0					116	28	6	0	0	0	7.6638e-07	3
ECCQELEEVDR	11	Unmodified	_ECCQELEEVDR_							0	0	0	0	0	A0A891LTK2;A0A891LW61	A0A891LTK2;A0A891LW61	A0A891LW61	MULTI-MSMS	CCE20250127_Chris_Mattison_USDA_NewOrleans_Ana_o_3_PG2_hfx1	PGtreated2	733.798	2	733.798	1465.58	1.0344	0.00075902	-0.059293	-4.3509e-05	0.97508	0.00071551	733.799	26.583	0.59311	26.583	26.265	26.858	0					105	36	4	0	0	0	2.7013e-21	3
ECCQELEEVDR	11	Unmodified	_ECCQELEEVDR_							0	0	0	0	0	A0A891LTK2;A0A891LW61	A0A891LTK2;A0A891LW61	A0A891LW61	MULTI-MSMS	CCE20250127_Chris_Mattison_USDA_NewOrleans_Ana_o_3_PG2_hfx1	PGtreated2	733.805	2	733.798	1465.58	0.73326	0.00053807	0.30046	0.00022047	1.0337	0.00075854	733.799	27.834	0.50408	27.834	27.453	27.957	0					82	28	4	0	0	0	0.025561	1
ECCQELEEVDR	11	Unmodified	_ECCQELEEVDR_							0	0	0	0	0	A0A891LTK2;A0A891LW61	A0A891LTK2;A0A891LW61	A0A891LW61	MULTI-MSMS	CCE20250127_Chris_Mattison_USDA_NewOrleans_Ana_o_3_PG2_hfx1	PGtreated2	733.797	2	733.798	1465.58	0.57994	0.00042556	0.56664	0.0004158	1.1466	0.00084136	733.799	28.443	0.39264	28.443	28.257	28.65	0					80	25	4	0	0	0	0.003485	2
ECCQELEEVDR	11	Unmodified	_ECCQELEEVDR_							0	0	0	0	0	A0A891LTK2;A0A891LW61	A0A891LTK2;A0A891LW61	A0A891LW61	MSMS	CCE20250127_Chris_Mattison_USDA_NewOrleans_Ana_o_3_PG2_hfx1	PGtreated2	733.798	2	733.798	1465.58	NaN	NaN	NaN	NaN	NaN	NaN	NaN	25.693	1	25.693	25.193	26.193	0								0	0	0	3.6854e-66	1
ECCQELEEVDR	11	Unmodified	_ECCQELEEVDR_							0	0	0	0	0	A0A891LTK2;A0A891LW61	A0A891LTK2;A0A891LW61	A0A891LW61	MSMS	CCE20250127_Chris_Mattison_USDA_NewOrleans_Ana_o_3_PG2_hfx1	PGtreated2	733.8	2	733.798	1465.58	NaN	NaN	NaN	NaN	NaN	NaN	NaN	25.798	1	25.798	25.298	26.298	0								0	0	0	4.2759e-52	1
ECCQELEEVDR	11	Unmodified	_ECCQELEEVDR_							0	0	0	0	0	A0A891LTK2;A0A891LW61	A0A891LTK2;A0A891LW61	A0A891LW61	MSMS	CCE20250127_Chris_Mattison_USDA_NewOrleans_Ana_o_3_PG2_hfx1	PGtreated2	733.8	2	733.798	1465.58	NaN	NaN	NaN	NaN	NaN	NaN	NaN	25.894	1	25.894	25.394	26.394	0								0	0	0	4.3132e-66	1
ECCQELEEVDR	11	Unmodified	_ECCQELEEVDR_							0	0	0	0	0	A0A891LTK2;A0A891LW61	A0A891LTK2;A0A891LW61	A0A891LW61	MSMS	CCE20250127_Chris_Mattison_USDA_NewOrleans_Ana_o_3_PG2_hfx1	PGtreated2	733.8	2	733.798	1465.58	NaN	NaN	NaN	NaN	NaN	NaN	NaN	25.982	1	25.982	25.482	26.482	0								0	0	0	1.0567e-31	1
ECCQELEEVDR	11	Unmodified	_ECCQELEEVDR_							0	0	0	0	0	A0A891LTK2;A0A891LW61	A0A891LTK2;A0A891LW61	A0A891LW61	MSMS	CCE20250127_Chris_Mattison_USDA_NewOrleans_Ana_o_3_PG2_hfx1	PGtreated2	733.798	2	733.798	1465.58	NaN	NaN	NaN	NaN	NaN	NaN	NaN	26.087	1	26.087	25.587	26.587	0								0	0	0	4.4058e-52	1
ECCQELEEVDRR	12	Unmodified	_ECCQELEEVDRR_							0	0	0	0	1	A0A891LTK2;A0A891LW61	A0A891LTK2;A0A891LW61	A0A891LW61	MULTI-MSMS	CCE20241023_Tien_Vuong_ChrisMattisonLabUSDA_Ana03_control_hfx1	A_control	541.568	3	541.568	1621.68	1.323	0.00071652	-0.2003	-0.00010848	1.1227	0.00060804	541.568	16.069	0.35594	16.069	15.87	16.226	0					31	15	3	0	0	0	0.015906	2
ECCQELEEVDRR	12	Unmodified	_ECCQELEEVDRR_							0	0	0	0	1	A0A891LTK2;A0A891LW61	A0A891LTK2;A0A891LW61	A0A891LW61	MULTI-MSMS	CCE20241023_Tien_Vuong_ChrisMattisonLabUSDA_Ana03_control_hfx1	A_control	541.569	3	541.568	1621.68	1.4517	0.00078621	0.64103	0.00034716	2.0928	0.0011334	541.569	17.332	0.57587	17.332	16.953	17.529	0					91	26	4	0	0	0	2.4127e-33	3
ECCQELEEVDRR	12	Unmodified	_ECCQELEEVDRR_							0	0	0	0	1	A0A891LTK2;A0A891LW61	A0A891LTK2;A0A891LW61	A0A891LW61	MULTI-MSMS	CCE20241023_Tien_Vuong_ChrisMattisonLabUSDA_Ana03_control_hfx1	A_control	541.569	3	541.568	1621.68	1.4922	0.00080814	0.26688	0.00014453	1.7591	0.00095267	541.568	17.665	0.55208	17.665	17.308	17.86	0					39	14	3	0	0	0	4.4216e-05	3
ECCQELEEVDRR	12	Unmodified	_ECCQELEEVDRR_							0	0	0	0	1	A0A891LTK2;A0A891LW61	A0A891LTK2;A0A891LW61	A0A891LW61	MULTI-MSMS	CCE20241023_Tien_Vuong_ChrisMattisonLabUSDA_Ana03_control_hfx1	A_control	541.804	3	541.568	1621.68	1.1988	0.00064922	-0.014654	-7.9359e-06	1.1841	0.00064129	541.569	20.459	1.4781	20.459	19.891	21.369	0					474	70	8	0	0	0	6.4953e-43	9
ECCQELEEVDRR	12	Unmodified	_ECCQELEEVDRR_							0	0	0	0	1	A0A891LTK2;A0A891LW61	A0A891LTK2;A0A891LW61	A0A891LW61	MULTI-MSMS	CCE20241023_Tien_Vuong_ChrisMattisonLabUSDA_Ana03_control_hfx1	A_control	811.85	2	811.849	1621.68	0.34352	0.00027889	0.24199	0.00019646	0.58552	0.00047535	811.849	20.331	1.4557	20.331	19.935	21.39	0					349	69	6	0	0	0	1.594e-236	6
ECCQELEEVDRR	12	Unmodified	_ECCQELEEVDRR_							0	0	0	0	1	A0A891LTK2;A0A891LW61	A0A891LTK2;A0A891LW61	A0A891LW61	MULTI-MSMS	CCE20241023_Tien_Vuong_ChrisMattisonLabUSDA_Ana03_control_hfx1	A_control	812.349	2	811.849	1621.68	0.15985	0.00012978	0.53886	0.00043748	0.69872	0.00056725	811.85	21.533	1.1553	21.533	21.337	22.492	0					104	48	4	0	0	0	3.8635e-159	2
ECCQELEEVDRR	12	Unmodified	_ECCQELEEVDRR_							0	0	0	0	1	A0A891LTK2;A0A891LW61	A0A891LTK2;A0A891LW61	A0A891LW61	MULTI-MSMS	CCE20241023_Tien_Vuong_ChrisMattisonLabUSDA_Ana03_control_hfx1	A_control	541.568	3	541.568	1621.68	0.99506	0.0005389	-0.81858	-0.00044332	0.17648	9.5578e-05	541.568	21.537	0.46783	21.537	21.31	21.778	0					103	20	6	0	0	0	0.00023796	2
ECCQELEEVDRR	12	Unmodified	_ECCQELEEVDRR_							0	0	0	0	1	A0A891LTK2;A0A891LW61	A0A891LTK2;A0A891LW61	A0A891LW61	MULTI-MSMS	CCE20241023_Tien_Vuong_ChrisMattisonLabUSDA_Ana03_control_hfx1	A_control	541.57	3	541.568	1621.68	1.1043	0.00059804	0.77128	0.0004177	1.8756	0.0010157	541.57	21.919	0.90747	21.919	21.752	22.66	0					129	37	6	0	0	0	0.012317	1
ECCQELEEVDRR	12	Unmodified	_ECCQELEEVDRR_							0	0	0	0	1	A0A891LTK2;A0A891LW61	A0A891LTK2;A0A891LW61	A0A891LW61	MULTI-MSMS	CCE20241023_Tien_Vuong_ChrisMattisonLabUSDA_Ana03_control_hfx1	A_control	541.903	3	541.568	1621.68	1.3724	0.00074324	-1.1184	-0.00060569	0.25398	0.00013755	541.568	22.997	0.58137	22.997	22.721	23.302	0					93	24	5	0	0	0	0.019195	3
ECCQELEEVDRR	12	Unmodified	_ECCQELEEVDRR_							0	0	0	0	1	A0A891LTK2;A0A891LW61	A0A891LTK2;A0A891LW61	A0A891LW61	MULTI-MSMS	CCE20241023_Tien_Vuong_ChrisMattisonLabUSDA_Ana03_control_hfx1	A_control	811.848	2	811.849	1621.68	0.49022	0.00039799	-0.52983	-0.00043014	-0.039607	-3.2155e-05	811.848	22.955	0.77934	22.955	22.697	23.476	0					59	33	3	0	0	0	4.5124e-54	4
ECCQELEEVDRR	12	Unmodified	_ECCQELEEVDRR_							0	0	0	0	1	A0A891LTK2;A0A891LW61	A0A891LTK2;A0A891LW61	A0A891LW61	MULTI-MSMS	CCE20241023_Tien_Vuong_ChrisMattisonLabUSDA_Ana03_control_hfx1	A_control	541.57	3	541.568	1621.68	1.5167	0.00082138	0.84608	0.00045821	2.3627	0.0012796	541.569	23.54	0.49546	23.54	23.302	23.798	0					98	18	7	0	0	0	2.4855e-05	4
ECCQELEEVDRR	12	Unmodified	_ECCQELEEVDRR_							0	0	0	0	1	A0A891LTK2;A0A891LW61	A0A891LTK2;A0A891LW61	A0A891LW61	MULTI-MSMS	CCE20241023_Tien_Vuong_ChrisMattisonLabUSDA_Ana03_control_hfx1	A_control	541.568	3	541.568	1621.68	1.649	0.00089306	-0.90091	-0.00048791	0.74812	0.00040516	541.568	24.011	0.71955	24.011	23.77	24.49	0					109	28	5	0	0	0	0.0037268	4
ECCQELEEVDRR	12	Unmodified	_ECCQELEEVDRR_							0	0	0	0	1	A0A891LTK2;A0A891LW61	A0A891LTK2;A0A891LW61	A0A891LW61	MULTI-MSMS	CCE20241023_Tien_Vuong_ChrisMattisonLabUSDA_Ana03_control_hfx1	A_control	541.568	3	541.568	1621.68	1.8476	0.0010006	-1.8507	-0.0010023	-0.0031249	-1.6923e-06	541.567	24.825	0.7324	24.825	24.329	25.061	0					49	29	3	0	0	0	2.0679e-10	4
ECCQELEEVDRR	12	Unmodified	_ECCQELEEVDRR_							0	0	0	0	1	A0A891LTK2;A0A891LW61	A0A891LTK2;A0A891LW61	A0A891LW61	MULTI-MSMS	CCE20241023_Tien_Vuong_ChrisMattisonLabUSDA_Ana03_control_hfx1	A_control	541.903	3	541.568	1621.68	1.6799	0.0009098	-1.1337	-0.000614	0.5462	0.0002958	541.568	25.867	0.57838	25.867	25.645	26.223	0					65	23	4	0	0	0	1.3824e-10	3
ECCQELEEVDRR	12	Unmodified	_ECCQELEEVDRR_							0	0	0	0	1	A0A891LTK2;A0A891LW61	A0A891LTK2;A0A891LW61	A0A891LW61	MULTI-MSMS	CCE20241023_Tien_Vuong_ChrisMattisonLabUSDA_Ana03_control_hfx1	A_control	541.568	3	541.568	1621.68	1.4379	0.00077871	-1.2439	-0.00067366	0.19398	0.00010505	541.567	26.466	0.76276	26.466	26.196	26.959	0					87	31	4	0	0	0	0.02646	2
ECCQELEEVDRR	12	Unmodified	_ECCQELEEVDRR_							0	0	0	0	1	A0A891LTK2;A0A891LW61	A0A891LTK2;A0A891LW61	A0A891LW61	MULTI-MSMS	CCE20241023_Tien_Vuong_ChrisMattisonLabUSDA_Ana03_control_hfx1	A_control	541.902	3	541.568	1621.68	1.0464	0.00056671	-0.17746	-9.6106e-05	0.86897	0.00047061	541.568	27.518	1.1043	27.518	26.959	28.063	0					72	46	2	0	0	0	6.4953e-43	5
ECCQELEEVDRR	12	Unmodified	_ECCQELEEVDRR_							0	0	0	0	1	A0A891LTK2;A0A891LW61	A0A891LTK2;A0A891LW61	A0A891LW61	MULTI-MSMS	CCE20241023_Tien_Vuong_ChrisMattisonLabUSDA_Ana03_control_hfx1	A_control	541.903	3	541.568	1621.68	1.1581	0.00062721	-1.4944	-0.00080929	-0.33621	-0.00018208	541.902	28.454	0.4905	28.454	28.249	28.739	0					52	21	3	0	0	0	1.6702e-19	3
ECCQELEEVDRR	12	Unmodified	_ECCQELEEVDRR_							0	0	0	0	1	A0A891LTK2;A0A891LW61	A0A891LTK2;A0A891LW61	A0A891LW61	MULTI-MSMS	CCE20241023_Tien_Vuong_ChrisMattisonLabUSDA_Ana03_control_hfx1	A_control	541.902	3	541.568	1621.68	1.7466	0.00094591	-0.33528	-0.00018158	1.4113	0.00076434	541.568	30.592	0.91376	30.592	29.902	30.816	0					73	37	2	0	0	0	3.6739e-14	4
ECCQELEEVDRR	12	Unmodified	_ECCQELEEVDRR_							0	0	0	0	1	A0A891LTK2;A0A891LW61	A0A891LTK2;A0A891LW61	A0A891LW61	MULTI-MSMS	CCE20241023_Tien_Vuong_ChrisMattisonLabUSDA_Ana03_control_hfx1	A_control	541.569	3	541.568	1621.68	1.9636	0.0010634	-1.4827	-0.000803	0.48087	0.00026043	541.567	31.248	1.124	31.248	30.791	31.915	0					72	47	2	0	0	0	0.02646	1
ECCQELEEVDRR	12	Unmodified	_ECCQELEEVDRR_							0	0	0	0	1	A0A891LTK2;A0A891LW61	A0A891LTK2;A0A891LW61	A0A891LW61	MULTI-MSMS	CCE20241023_Tien_Vuong_ChrisMattisonLabUSDA_Ana03_control_hfx1	A_control	541.903	3	541.568	1621.68	1.6725	0.00090577	0.24004	0.00013	1.9125	0.0010358	541.568	33.856	0.74482	33.856	33.595	34.34	0					43	31	3	0	0	0	2.2143e-14	1
ECCQELEEVDRR	12	Unmodified	_ECCQELEEVDRR_							0	0	0	0	1	A0A891LTK2;A0A891LW61	A0A891LTK2;A0A891LW61	A0A891LW61	MULTI-MSMS	CCE20241023_Tien_Vuong_ChrisMattisonLabUSDA_Ana03_control_hfx1	A_control	541.569	3	541.568	1621.68	3.2056	0.0017361	0.87796	0.00047548	4.0836	0.0022115	541.569	58.302	0.089672	58.302	58.233	58.323	0					26	8	4	0	0	0	0.00049254	1
ECCQELEEVDRR	12	Unmodified	_ECCQELEEVDRR_							0	0	0	0	1	A0A891LTK2;A0A891LW61	A0A891LTK2;A0A891LW61	A0A891LW61	MULTI-MSMS	CCE20241023_Tien_Vuong_ChrisMattisonLabUSDA_Ana03_control_hfx1	A_control	541.569	3	541.568	1621.68	3.2129	0.00174	-1.6282	-0.00088177	1.5848	0.00085825	541.567	58.347	0.085106	58.347	58.315	58.4	0					38	10	5	0	0	0	0.022503	1
ECCQELEEVDRR	12	Unmodified	_ECCQELEEVDRR_							0	0	0	0	1	A0A891LTK2;A0A891LW61	A0A891LTK2;A0A891LW61	A0A891LW61	MULTI-MSMS	CCE20241023_Tien_Vuong_ChrisMattisonLabUSDA_Ana03_control_hfx1	A_control	541.569	3	541.568	1621.68	3.2442	0.0017569	-1.3699	-0.00074188	1.8743	0.0010151	541.902	58.466	0.61904	58.466	58.4	59.019	0					260	89	4	0	0	0	0.019195	5
ECCQELEEVDRR	12	Unmodified	_ECCQELEEVDRR_							0	0	0	0	1	A0A891LTK2;A0A891LW61	A0A891LTK2;A0A891LW61	A0A891LW61	MSMS	CCE20241023_Tien_Vuong_ChrisMattisonLabUSDA_Ana03_control_hfx1	A_control	541.568	3	541.568	1621.68	NaN	NaN	NaN	NaN	NaN	NaN	NaN	25.062	1	25.062	24.562	25.562	0								0	0	0	0.030467	1
ECCQELEEVDRR	12	Unmodified	_ECCQELEEVDRR_							0	0	0	0	1	A0A891LTK2;A0A891LW61	A0A891LTK2;A0A891LW61	A0A891LW61	MSMS	CCE20241023_Tien_Vuong_ChrisMattisonLabUSDA_Ana03_control_hfx1	A_control	541.568	3	541.568	1621.68	NaN	NaN	NaN	NaN	NaN	NaN	NaN	27.038	1	27.038	26.538	27.538	0								0	0	0	0.031466	1
ECCQELEEVDRR	12	Unmodified	_ECCQELEEVDRR_							0	0	0	0	1	A0A891LTK2;A0A891LW61	A0A891LTK2;A0A891LW61	A0A891LW61	MULTI-SECPEP	CCE20241023_Tien_Vuong_ChrisMattisonLabUSDA_Ana03_control_hfx1	A_control	540.882	3	541.568	1621.68	1.1789	0.00063846	0.95943	0.00051959	2.1383	0.0011581	541.568	13.209	0.34058	13.209	12.999	13.34	0					54	15	5	0	0	0	0.0046106	1
ECCQELEEVDRR	12	Unmodified	_ECCQELEEVDRR_							0	0	0	0	1	A0A891LTK2;A0A891LW61	A0A891LTK2;A0A891LW61	A0A891LW61	MULTI-SECPEP	CCE20241023_Tien_Vuong_ChrisMattisonLabUSDA_Ana03_control_hfx1	A_control	542.249	3	541.568	1621.68	1.599	0.00086597	-0.094115	-5.097e-05	1.5049	0.000815	541.568	41.602	0.96364	41.602	41.267	42.231	0					87	36	3	0	0	0	0.020892	1
ECCQELEEVDRR	12	Unmodified	_ECCQELEEVDRR_							0	0	0	0	1	A0A891LTK2;A0A891LW61	A0A891LTK2;A0A891LW61	A0A891LW61	MULTI-SECPEP	CCE20241023_Tien_Vuong_ChrisMattisonLabUSDA_Ana03_control_hfx1	A_control	812.323	2	811.849	1621.68	0.65903	0.00053504	1.227	0.00099615	1.886	0.0015312	811.85	23.552	0.66764	23.552	23.183	23.851	0					70	25	5	0	0	0	3.5985e-14	1
ECCQELEEVDRR	12	Unmodified	_ECCQELEEVDRR_							0	0	0	0	1	A0A891LTK2;A0A891LW61	A0A891LTK2;A0A891LW61	A0A891LW61	MULTI-MSMS	CCE20241023_Tien_Vuong_ChrisMattisonLabUSDA_Ana03_PGtreated_hfx1	B_PGtreated	541.569	3	541.568	1621.68	1.1537	0.0006248	-0.22788	-0.00012341	0.92581	0.00050139	541.568	17.888	0.30868	17.888	17.705	18.014	0					34	13	3	0	0	0	2.4855e-05	1
ECCQELEEVDRR	12	Unmodified	_ECCQELEEVDRR_							0	0	0	0	1	A0A891LTK2;A0A891LW61	A0A891LTK2;A0A891LW61	A0A891LW61	MULTI-MSMS	CCE20241023_Tien_Vuong_ChrisMattisonLabUSDA_Ana03_PGtreated_hfx1	B_PGtreated	541.903	3	541.568	1621.68	0.96196	0.00052097	2.792	0.0015121	3.754	0.002033	541.571	20.572	0.28092	20.572	20.394	20.674	0					21	12	2	0	0	0	0.0010526	1
ECCQELEEVDRR	12	Unmodified	_ECCQELEEVDRR_							0	0	0	0	1	A0A891LTK2;A0A891LW61	A0A891LTK2;A0A891LW61	A0A891LW61	MULTI-MSMS	CCE20241023_Tien_Vuong_ChrisMattisonLabUSDA_Ana03_PGtreated_hfx1	B_PGtreated	541.902	3	541.568	1621.68	0.9018	0.00048839	-0.14805	-8.0177e-05	0.75376	0.00040821	541.569	20.827	0.49156	20.827	20.63	21.121	0					111	22	6	0	0	0	0.0017394	2
ECCQELEEVDRR	12	Unmodified	_ECCQELEEVDRR_							0	0	0	0	1	A0A891LTK2;A0A891LW61	A0A891LTK2;A0A891LW61	A0A891LW61	MULTI-MSMS	CCE20241023_Tien_Vuong_ChrisMattisonLabUSDA_Ana03_PGtreated_hfx1	B_PGtreated	541.568	3	541.568	1621.68	0.80335	0.00043507	0.14669	7.9444e-05	0.95005	0.00051451	541.569	21.316	1.4798	21.316	20.999	22.479	0					223	70	6	0	0	0	0.030887	1
ECCQELEEVDRR	12	Unmodified	_ECCQELEEVDRR_							0	0	0	0	1	A0A891LTK2;A0A891LW61	A0A891LTK2;A0A891LW61	A0A891LW61	MULTI-MSMS	CCE20241023_Tien_Vuong_ChrisMattisonLabUSDA_Ana03_PGtreated_hfx1	B_PGtreated	541.568	3	541.568	1621.68	0.79529	0.0004307	-0.12868	-6.9686e-05	0.66661	0.00036102	541.568	22.018	1.1485	22.018	21.837	22.985	0					81	52	2	0	0	0	0.0088064	2
ECCQELEEVDRR	12	Unmodified	_ECCQELEEVDRR_							0	0	0	0	1	A0A891LTK2;A0A891LW61	A0A891LTK2;A0A891LW61	A0A891LW61	MULTI-MSMS	CCE20241023_Tien_Vuong_ChrisMattisonLabUSDA_Ana03_PGtreated_hfx1	B_PGtreated	541.569	3	541.568	1621.68	1.1071	0.00059957	-0.92159	-0.0004991	0.18551	0.00010047	541.568	23.358	0.76818	23.358	22.985	23.753	0					88	33	5	0	0	0	0.02399	1
ECCQELEEVDRR	12	Unmodified	_ECCQELEEVDRR_							0	0	0	0	1	A0A891LTK2;A0A891LW61	A0A891LTK2;A0A891LW61	A0A891LW61	MULTI-MSMS	CCE20241023_Tien_Vuong_ChrisMattisonLabUSDA_Ana03_PGtreated_hfx1	B_PGtreated	541.569	3	541.568	1621.68	1.2301	0.00066616	0.44819	0.00024273	1.6782	0.00090888	541.569	23.895	0.59086	23.895	23.52	24.111	0					56	23	3	0	0	0	0.030747	1
ECCQELEEVDRR	12	Unmodified	_ECCQELEEVDRR_							0	0	0	0	1	A0A891LTK2;A0A891LW61	A0A891LTK2;A0A891LW61	A0A891LW61	MULTI-MSMS	CCE20250127_Chris_Mattison_USDA_NewOrleans_Ana_o_3_Control1_hfx1	control1	541.57	3	541.568	1621.68	0.046881	2.5389e-05	2.1465	0.0011625	2.1933	0.0011878	541.569	17.245	0.62363	17.245	16.87	17.494	0					98	37	3	0	0	0	1.8871e-25	4
ECCQELEEVDRR	12	Unmodified	_ECCQELEEVDRR_							0	0	0	0	1	A0A891LTK2;A0A891LW61	A0A891LTK2;A0A891LW61	A0A891LW61	MULTI-MSMS	CCE20250127_Chris_Mattison_USDA_NewOrleans_Ana_o_3_Control1_hfx1	control1	811.849	2	811.849	1621.68	0.27207	0.00022088	0.95841	0.00077809	1.2305	0.00099897	811.849	17.185	0.49782	17.185	16.996	17.494	0					104	30	4	0	0	0	6.3733e-14	2
ECCQELEEVDRR	12	Unmodified	_ECCQELEEVDRR_							0	0	0	0	1	A0A891LTK2;A0A891LW61	A0A891LTK2;A0A891LW61	A0A891LW61	MULTI-MSMS	CCE20250127_Chris_Mattison_USDA_NewOrleans_Ana_o_3_Control1_hfx1	control1	541.569	3	541.568	1621.68	-0.24779	-0.0001342	1.0798	0.00058479	0.83201	0.00045059	541.57	21.013	0.33729	21.013	20.844	21.181	0					128	21	8	0	0	0	4.2957e-10	2
ECCQELEEVDRR	12	Unmodified	_ECCQELEEVDRR_							0	0	0	0	1	A0A891LTK2;A0A891LW61	A0A891LTK2;A0A891LW61	A0A891LW61	MULTI-MSMS	CCE20250127_Chris_Mattison_USDA_NewOrleans_Ana_o_3_Control1_hfx1	control1	811.849	2	811.849	1621.68	-0.024006	-1.9489e-05	-0.29312	-0.00023797	-0.31713	-0.00025746	811.849	21.013	0.33729	21.013	20.844	21.181	0					102	21	6	0	0	0	0.00032163	1
ECCQELEEVDRR	12	Unmodified	_ECCQELEEVDRR_							0	0	0	0	1	A0A891LTK2;A0A891LW61	A0A891LTK2;A0A891LW61	A0A891LW61	MULTI-MSMS	CCE20250127_Chris_Mattison_USDA_NewOrleans_Ana_o_3_Control1_hfx1	control1	541.571	3	541.568	1621.68	-0.23141	-0.00012532	0.41268	0.00022349	0.18127	9.8171e-05	541.569	21.479	1.1503	21.479	21.167	22.317	0					461	66	8	0	0	0	9.198e-16	6
ECCQELEEVDRR	12	Unmodified	_ECCQELEEVDRR_							0	0	0	0	1	A0A891LTK2;A0A891LW61	A0A891LTK2;A0A891LW61	A0A891LW61	MULTI-MSMS	CCE20250127_Chris_Mattison_USDA_NewOrleans_Ana_o_3_Control1_hfx1	control1	811.849	2	811.849	1621.68	-0.0090694	-7.3629e-06	-0.32622	-0.00026484	-0.33529	-0.0002722	811.849	21.554	1.2358	21.554	21.13	22.366	0					396	71	7	0	0	0	8.9177e-183	6
ECCQELEEVDRR	12	Unmodified	_ECCQELEEVDRR_							0	0	0	0	1	A0A891LTK2;A0A891LW61	A0A891LTK2;A0A891LW61	A0A891LW61	MULTI-MSMS	CCE20250127_Chris_Mattison_USDA_NewOrleans_Ana_o_3_Control1_hfx1	control1	811.851	2	811.849	1621.68	0.25135	0.00020406	2.688	0.0021823	2.9394	0.0023863	811.852	22.512	0.81771	22.512	22.286	23.104	0					200	53	5	0	0	0	1.4661e-43	5
ECCQELEEVDRR	12	Unmodified	_ECCQELEEVDRR_							0	0	0	0	1	A0A891LTK2;A0A891LW61	A0A891LTK2;A0A891LW61	A0A891LW61	MULTI-MSMS	CCE20250127_Chris_Mattison_USDA_NewOrleans_Ana_o_3_Control1_hfx1	control1	812.349	2	811.849	1621.68	0.57962	0.00047056	-0.022695	-1.8425e-05	0.55692	0.00045214	811.849	23.802	0.51488	23.802	23.48	23.995	0					125	29	6	0	0	0	2.7093e-24	2
ECCQELEEVDRR	12	Unmodified	_ECCQELEEVDRR_							0	0	0	0	1	A0A891LTK2;A0A891LW61	A0A891LTK2;A0A891LW61	A0A891LW61	MULTI-MSMS	CCE20250127_Chris_Mattison_USDA_NewOrleans_Ana_o_3_Control1_hfx1	control1	541.572	3	541.568	1621.68	0.35008	0.00018959	1.5136	0.00081973	1.8637	0.0010093	541.57	23.814	0.93481	23.814	23.104	24.039	0					217	51	7	0	0	0	0.0039116	3
ECCQELEEVDRR	12	Unmodified	_ECCQELEEVDRR_							0	0	0	0	1	A0A891LTK2;A0A891LW61	A0A891LTK2;A0A891LW61	A0A891LW61	MULTI-MSMS	CCE20250127_Chris_Mattison_USDA_NewOrleans_Ana_o_3_Control1_hfx1	control1	811.851	2	811.849	1621.68	0.46395	0.00037665	0.94473	0.00076698	1.4087	0.0011436	811.85	24.158	0.63923	24.158	23.979	24.618	0					157	43	6	0	0	0	4.5973e-14	2
ECCQELEEVDRR	12	Unmodified	_ECCQELEEVDRR_							0	0	0	0	1	A0A891LTK2;A0A891LW61	A0A891LTK2;A0A891LW61	A0A891LW61	MULTI-MSMS	CCE20250127_Chris_Mattison_USDA_NewOrleans_Ana_o_3_Control1_hfx1	control1	541.57	3	541.568	1621.68	0.23255	0.00012594	1.234	0.00066829	1.4665	0.00079423	541.57	24.15	0.96264	24.15	23.979	24.942	0					246	63	8	0	0	0	0.00039787	4
ECCQELEEVDRR	12	Unmodified	_ECCQELEEVDRR_							0	0	0	0	1	A0A891LTK2;A0A891LW61	A0A891LTK2;A0A891LW61	A0A891LW61	MSMS	CCE20250127_Chris_Mattison_USDA_NewOrleans_Ana_o_3_Control1_hfx1	control1	541.569	3	541.568	1621.68	NaN	NaN	NaN	NaN	NaN	NaN	NaN	10.832	1	10.832	10.332	11.332	0								0	0	0	0.0060597	1
ECCQELEEVDRR	12	Unmodified	_ECCQELEEVDRR_							0	0	0	0	1	A0A891LTK2;A0A891LW61	A0A891LTK2;A0A891LW61	A0A891LW61	MSMS	CCE20250127_Chris_Mattison_USDA_NewOrleans_Ana_o_3_Control1_hfx1	control1	541.57	3	541.568	1621.68	NaN	NaN	NaN	NaN	NaN	NaN	NaN	10.986	1	10.986	10.486	11.486	0								0	0	0	0.011591	1
ECCQELEEVDRR	12	Unmodified	_ECCQELEEVDRR_							0	0	0	0	1	A0A891LTK2;A0A891LW61	A0A891LTK2;A0A891LW61	A0A891LW61	MULTI-MSMS	CCE20250127_Chris_Mattison_USDA_NewOrleans_Ana_o_3_Control2_hfx1	control2	541.568	3	541.568	1621.68	-0.85624	-0.00046371	0.12114	6.5608e-05	-0.7351	-0.00039811	541.569	20.765	0.33931	20.765	20.605	20.944	0					119	20	7	0	0	0	3.1297e-11	2
ECCQELEEVDRR	12	Unmodified	_ECCQELEEVDRR_							0	0	0	0	1	A0A891LTK2;A0A891LW61	A0A891LTK2;A0A891LW61	A0A891LW61	MULTI-MSMS	CCE20250127_Chris_Mattison_USDA_NewOrleans_Ana_o_3_Control2_hfx1	control2	811.847	2	811.849	1621.68	-0.74811	-0.00060735	-0.91805	-0.00074532	-1.6662	-0.0013527	811.848	20.753	0.33931	20.753	20.605	20.944	0					94	20	5	0	0	0	1.6667e-18	2
ECCQELEEVDRR	12	Unmodified	_ECCQELEEVDRR_							0	0	0	0	1	A0A891LTK2;A0A891LW61	A0A891LTK2;A0A891LW61	A0A891LW61	MULTI-MSMS	CCE20250127_Chris_Mattison_USDA_NewOrleans_Ana_o_3_Control2_hfx1	control2	541.572	3	541.568	1621.68	-0.37352	-0.00020229	0.59774	0.00032372	0.22422	0.00012143	541.57	21.174	1.166	21.174	20.944	22.11	0					478	70	8	0	0	0	7.2536e-19	7
ECCQELEEVDRR	12	Unmodified	_ECCQELEEVDRR_							0	0	0	0	1	A0A891LTK2;A0A891LW61	A0A891LTK2;A0A891LW61	A0A891LW61	MULTI-MSMS	CCE20250127_Chris_Mattison_USDA_NewOrleans_Ana_o_3_Control2_hfx1	control2	811.849	2	811.849	1621.68	-0.27737	-0.00022518	-0.072019	-5.8469e-05	-0.34939	-0.00028365	811.849	21.295	1.1831	21.295	20.927	22.11	0					420	71	7	0	0	0	1.7555e-137	7
ECCQELEEVDRR	12	Unmodified	_ECCQELEEVDRR_							0	0	0	0	1	A0A891LTK2;A0A891LW61	A0A891LTK2;A0A891LW61	A0A891LW61	MULTI-MSMS	CCE20250127_Chris_Mattison_USDA_NewOrleans_Ana_o_3_Control2_hfx1	control2	541.57	3	541.568	1621.68	0.52597	0.00028485	2.7625	0.0014961	3.2884	0.0017809	541.571	22.303	0.69522	22.303	22.082	22.777	0					226	47	6	0	0	0	1.6702e-19	6
ECCQELEEVDRR	12	Unmodified	_ECCQELEEVDRR_							0	0	0	0	1	A0A891LTK2;A0A891LW61	A0A891LTK2;A0A891LW61	A0A891LW61	MULTI-MSMS	CCE20250127_Chris_Mattison_USDA_NewOrleans_Ana_o_3_Control2_hfx1	control2	811.85	2	811.849	1621.68	0.63929	0.00051901	1.7498	0.0014206	2.3891	0.0019396	811.851	22.321	0.74222	22.321	21.993	22.735	0					179	50	5	0	0	0	4.4847e-54	4
ECCQELEEVDRR	12	Unmodified	_ECCQELEEVDRR_							0	0	0	0	1	A0A891LTK2;A0A891LW61	A0A891LTK2;A0A891LW61	A0A891LW61	MULTI-MSMS	CCE20250127_Chris_Mattison_USDA_NewOrleans_Ana_o_3_Control2_hfx1	control2	812.349	2	811.849	1621.68	0.4682	0.0003801	0.11488	9.3264e-05	0.58307	0.00047337	811.849	23.507	0.54216	23.507	23.162	23.705	0					134	33	6	0	0	0	7.297e-14	3
ECCQELEEVDRR	12	Unmodified	_ECCQELEEVDRR_							0	0	0	0	1	A0A891LTK2;A0A891LW61	A0A891LTK2;A0A891LW61	A0A891LW61	MULTI-MSMS	CCE20250127_Chris_Mattison_USDA_NewOrleans_Ana_o_3_Control2_hfx1	control2	541.57	3	541.568	1621.68	0.36234	0.00019623	1.0212	0.00055307	1.3836	0.0007493	541.57	23.509	0.95501	23.509	22.764	23.719	0					211	55	7	0	0	0	0.0081614	2
ECCQELEEVDRR	12	Unmodified	_ECCQELEEVDRR_							0	0	0	0	1	A0A891LTK2;A0A891LW61	A0A891LTK2;A0A891LW61	A0A891LW61	MULTI-MSMS	CCE20250127_Chris_Mattison_USDA_NewOrleans_Ana_o_3_Control2_hfx1	control2	541.57	3	541.568	1621.68	0.16566	8.9715e-05	1.0683	0.00057857	1.234	0.00066829	541.57	23.899	0.66586	23.899	23.678	24.344	0					211	47	6	0	0	0	0.0029375	5
ECCQELEEVDRR	12	Unmodified	_ECCQELEEVDRR_							0	0	0	0	1	A0A891LTK2;A0A891LW61	A0A891LTK2;A0A891LW61	A0A891LW61	MULTI-MSMS	CCE20250127_Chris_Mattison_USDA_NewOrleans_Ana_o_3_Control2_hfx1	control2	811.85	2	811.849	1621.68	0.27543	0.00022361	0.96575	0.00078405	1.2412	0.0010077	811.85	23.899	0.60831	23.899	23.705	24.313	0					165	43	6	0	0	0	1.1659e-13	2
ECCQELEEVDRR	12	Unmodified	_ECCQELEEVDRR_							0	0	0	0	1	A0A891LTK2;A0A891LW61	A0A891LTK2;A0A891LW61	A0A891LW61	MULTI-MSMS	CCE20250127_Chris_Mattison_USDA_NewOrleans_Ana_o_3_PG1_hfx1	PGtreated1	541.57	3	541.568	1621.68	0.57461	0.00031119	0.11829	6.4064e-05	0.69291	0.00037526	541.569	20.922	0.35112	20.922	20.766	21.117	0					127	20	7	0	0	0	3.0258e-10	3
ECCQELEEVDRR	12	Unmodified	_ECCQELEEVDRR_							0	0	0	0	1	A0A891LTK2;A0A891LW61	A0A891LTK2;A0A891LW61	A0A891LW61	MULTI-MSMS	CCE20250127_Chris_Mattison_USDA_NewOrleans_Ana_o_3_PG1_hfx1	PGtreated1	811.849	2	811.849	1621.68	1.2428	0.0010089	-1.0445	-0.00084799	0.19825	0.00016095	811.848	20.922	0.33839	20.922	20.779	21.117	0					77	19	5	0	0	0	6.3733e-14	2
ECCQELEEVDRR	12	Unmodified	_ECCQELEEVDRR_							0	0	0	0	1	A0A891LTK2;A0A891LW61	A0A891LTK2;A0A891LW61	A0A891LW61	MULTI-MSMS	CCE20250127_Chris_Mattison_USDA_NewOrleans_Ana_o_3_PG1_hfx1	PGtreated1	541.571	3	541.568	1621.68	0.59669	0.00032315	-1.0975	-0.00059435	-0.50077	-0.0002712	541.569	21.23	1.1999	21.23	21.083	22.283	0					335	76	6	0	0	0	2.4331e-07	5
ECCQELEEVDRR	12	Unmodified	_ECCQELEEVDRR_							0	0	0	0	1	A0A891LTK2;A0A891LW61	A0A891LTK2;A0A891LW61	A0A891LW61	MULTI-MSMS	CCE20250127_Chris_Mattison_USDA_NewOrleans_Ana_o_3_PG1_hfx1	PGtreated1	811.849	2	811.849	1621.68	1.2643	0.0010265	-1.7888	-0.0014522	-0.52441	-0.00042574	811.848	21.232	0.98261	21.232	21.1	22.082	0					265	62	6	0	0	0	9.7084e-54	2
ECCQELEEVDRR	12	Unmodified	_ECCQELEEVDRR_							0	0	0	0	1	A0A891LTK2;A0A891LW61	A0A891LTK2;A0A891LW61	A0A891LW61	MULTI-MSMS	CCE20250127_Chris_Mattison_USDA_NewOrleans_Ana_o_3_PG1_hfx1	PGtreated1	541.57	3	541.568	1621.68	0.6529	0.00035359	2.3281	0.0012608	2.981	0.0016144	541.57	22.568	0.59606	22.568	22.254	22.85	0					153	39	5	0	0	0	2.4813e-10	3
ECCQELEEVDRR	12	Unmodified	_ECCQELEEVDRR_							0	0	0	0	1	A0A891LTK2;A0A891LW61	A0A891LTK2;A0A891LW61	A0A891LW61	MULTI-MSMS	CCE20250127_Chris_Mattison_USDA_NewOrleans_Ana_o_3_PG1_hfx1	PGtreated1	541.901	3	541.568	1621.68	0.69204	0.00037479	-2.4753	-0.0013405	-1.7833	-0.00096576	541.567	23.247	0.56571	23.247	23.062	23.628	0					87	30	4	0	0	0	0.0092745	3
ECCQELEEVDRR	12	Unmodified	_ECCQELEEVDRR_							0	0	0	0	1	A0A891LTK2;A0A891LW61	A0A891LTK2;A0A891LW61	A0A891LW61	MULTI-MSMS	CCE20250127_Chris_Mattison_USDA_NewOrleans_Ana_o_3_PG1_hfx1	PGtreated1	812.354	2	811.849	1621.68	1.3587	0.0011031	-1.6746	-0.0013596	-0.31595	-0.0002565	812.35	23.257	0.30831	23.257	23.174	23.482	0					24	15	2	0	0	0	0.0060421	1
ECCQELEEVDRR	12	Unmodified	_ECCQELEEVDRR_							0	0	0	0	1	A0A891LTK2;A0A891LW61	A0A891LTK2;A0A891LW61	A0A891LW61	MULTI-MSMS	CCE20250127_Chris_Mattison_USDA_NewOrleans_Ana_o_3_PG1_hfx1	PGtreated1	541.568	3	541.568	1621.68	0.68745	0.0003723	0.21448	0.00011616	0.90193	0.00048846	541.569	24.05	0.45031	24.05	23.858	24.308	0					139	29	6	0	0	0	0.021325	2
ECCQELEEVDRR	12	Unmodified	_ECCQELEEVDRR_							0	0	0	0	1	A0A891LTK2;A0A891LW61	A0A891LTK2;A0A891LW61	A0A891LW61	MSMS	CCE20250127_Chris_Mattison_USDA_NewOrleans_Ana_o_3_PG1_hfx1	PGtreated1	811.849	2	811.849	1621.68	NaN	NaN	NaN	NaN	NaN	NaN	NaN	23.453	1	23.453	22.953	23.953	0								0	0	0	0.0032741	1
ECCQELEEVDRR	12	Unmodified	_ECCQELEEVDRR_							0	0	0	0	1	A0A891LTK2;A0A891LW61	A0A891LTK2;A0A891LW61	A0A891LW61	MULTI-MSMS	CCE20250127_Chris_Mattison_USDA_NewOrleans_Ana_o_3_PG2_hfx1	PGtreated2	541.569	3	541.568	1621.68	0.93165	0.00050455	-0.31271	-0.00016936	0.61894	0.0003352	541.568	17.087	0.38035	17.087	16.948	17.328	0					57	23	3	0	0	0	0.0041464	1
ECCQELEEVDRR	12	Unmodified	_ECCQELEEVDRR_							0	0	0	0	1	A0A891LTK2;A0A891LW61	A0A891LTK2;A0A891LW61	A0A891LW61	MULTI-MSMS	CCE20250127_Chris_Mattison_USDA_NewOrleans_Ana_o_3_PG2_hfx1	PGtreated2	811.849	2	811.849	1621.68	0.7763	0.00063024	4.4436	0.0036075	5.2199	0.0042378	811.855	21.038	1.1454	21.038	20.284	21.429	0					156	64	5	0	0	0	5.2754e-11	4
ECCQELEEVDRR	12	Unmodified	_ECCQELEEVDRR_							0	0	0	0	1	A0A891LTK2;A0A891LW61	A0A891LTK2;A0A891LW61	A0A891LW61	MULTI-MSMS	CCE20250127_Chris_Mattison_USDA_NewOrleans_Ana_o_3_PG2_hfx1	PGtreated2	541.568	3	541.568	1621.68	0.66767	0.00036159	-1.0786	-0.00058416	-0.41097	-0.00022257	541.569	21.577	1.5107	21.577	21.164	22.675	0					421	90	6	0	0	0	2.7484e-11	6
ECCQELEEVDRR	12	Unmodified	_ECCQELEEVDRR_							0	0	0	0	1	A0A891LTK2;A0A891LW61	A0A891LTK2;A0A891LW61	A0A891LW61	MULTI-MSMS	CCE20250127_Chris_Mattison_USDA_NewOrleans_Ana_o_3_PG2_hfx1	PGtreated2	812.347	2	811.849	1621.68	0.74476	0.00060463	-1.6683	-0.0013544	-0.92352	-0.00074976	811.848	21.577	0.69353	21.577	21.4	22.093	0					181	42	7	0	0	0	4.8671e-117	2
ECCQELEEVDRR	12	Unmodified	_ECCQELEEVDRR_							0	0	0	0	1	A0A891LTK2;A0A891LW61	A0A891LTK2;A0A891LW61	A0A891LW61	MULTI-MSMS	CCE20250127_Chris_Mattison_USDA_NewOrleans_Ana_o_3_PG2_hfx1	PGtreated2	541.57	3	541.568	1621.68	0.87592	0.00047437	1.464	0.00079283	2.3399	0.0012672	541.57	22.814	0.66309	22.814	22.474	23.137	0					184	39	6	0	0	0	1.1288e-11	5
ECCQELEEVDRR	12	Unmodified	_ECCQELEEVDRR_							0	0	0	0	1	A0A891LTK2;A0A891LW61	A0A891LTK2;A0A891LW61	A0A891LW61	MULTI-MSMS	CCE20250127_Chris_Mattison_USDA_NewOrleans_Ana_o_3_PG2_hfx1	PGtreated2	811.851	2	811.849	1621.68	0.95233	0.00077314	1.6089	0.0013062	2.5612	0.0020793	811.85	22.792	0.46684	22.792	22.591	23.058	0					65	27	3	0	0	0	6.4487e-83	1
ECCQELEEVDRR	12	Unmodified	_ECCQELEEVDRR_							0	0	0	0	1	A0A891LTK2;A0A891LW61	A0A891LTK2;A0A891LW61	A0A891LW61	MULTI-MSMS	CCE20250127_Chris_Mattison_USDA_NewOrleans_Ana_o_3_PG2_hfx1	PGtreated2	541.568	3	541.568	1621.68	1.1009	0.00059621	-2.9785	-0.0016131	-1.8776	-0.0010169	541.566	23.52	0.61383	23.52	23.242	23.856	0					94	31	5	0	0	0	0.0031533	2
ECCQELEEVDRR	12	Unmodified	_ECCQELEEVDRR_							0	0	0	0	1	A0A891LTK2;A0A891LW61	A0A891LTK2;A0A891LW61	A0A891LW61	MULTI-MSMS	CCE20250127_Chris_Mattison_USDA_NewOrleans_Ana_o_3_PG2_hfx1	PGtreated2	541.569	3	541.568	1621.68	1.2951	0.00070137	0.44936	0.00024336	1.7444	0.00094473	541.569	24.13	0.72626	24.13	23.875	24.602	0					147	43	6	0	0	0	0.00039787	3
ECCQELEEVDRR	12	Unmodified	_ECCQELEEVDRR_							0	0	0	0	1	A0A891LTK2;A0A891LW61	A0A891LTK2;A0A891LW61	A0A891LW61	MULTI-MSMS	CCE20250127_Chris_Mattison_USDA_NewOrleans_Ana_o_3_PG2_hfx1	PGtreated2	811.851	2	811.849	1621.68	1.3692	0.0011116	1.1243	0.00091277	2.4935	0.0020243	811.849	24.147	0.29165	24.147	23.984	24.276	0					44	17	3	0	0	0	0.00011579	1
ECCQELEEVDRR	12	Unmodified	_ECCQELEEVDRR_							0	0	0	0	1	A0A891LTK2;A0A891LW61	A0A891LTK2;A0A891LW61	A0A891LW61	MULTI-SECPEP	CCE20250127_Chris_Mattison_USDA_NewOrleans_Ana_o_3_PG2_hfx1	PGtreated2	542.257	3	541.568	1621.68	0.99052	0.00053644	-2.167	-0.0011736	-1.1765	-0.00063713	541.567	15.229	0.70313	15.229	14.832	15.536	0					69	42	2	0	0	0	0.040656	1
ECCQELEEVDRR	12	Phenylglyoxol(R)	_ECCQELEEVDR(Phenylglyoxol(R))R_		ECCQELEEVDR(0.696)R(0.304)			ECCQELEEVDR(3.6)R(-3.6)		0	0	1	0	1	A0A891LTK2;A0A891LW61	A0A891LTK2;A0A891LW61	A0A891LW61	MULTI-MSMS	CCE20241023_Tien_Vuong_ChrisMattisonLabUSDA_Ana03_PGtreated_hfx1	B_PGtreated	580.579	3	580.243	1737.71	1.3996	0.00081208	-0.46415	-0.00026932	0.93541	0.00054277	580.244	32.003	0.30586	32.003	31.843	32.149	0					72	15	6	0	0	0	0.0031488	1
ECCQELEEVDRR	12	Phenylglyoxol(R)	_ECCQELEEVDR(Phenylglyoxol(R))R_		ECCQELEEVDR(0.762)R(0.238)			ECCQELEEVDR(5.1)R(-5.1)		0	0	1	0	1	A0A891LTK2;A0A891LW61	A0A891LTK2;A0A891LW61	A0A891LW61	MULTI-MSMS	CCE20241023_Tien_Vuong_ChrisMattisonLabUSDA_Ana03_PGtreated_hfx1	B_PGtreated	580.579	3	580.243	1737.71	1.7236	0.0010001	-1.3372	-0.00077592	0.38637	0.00022419	580.243	33.782	0.59133	33.782	33.522	34.114	0					136	31	6	0	0	0	1.0205e-10	2
ECCQELEEVDRR	12	Phenylglyoxol(R)	_ECCQELEEVDR(Phenylglyoxol(R))R_		ECCQELEEVDR(0.808)R(0.192)			ECCQELEEVDR(6.2)R(-6.2)		0	0	1	0	1	A0A891LTK2;A0A891LW61	A0A891LTK2;A0A891LW61	A0A891LW61	MULTI-MSMS	CCE20241023_Tien_Vuong_ChrisMattisonLabUSDA_Ana03_PGtreated_hfx1	B_PGtreated	870.365	2	869.862	1737.71	1.5391	0.0013388	-0.52362	-0.00045548	1.0155	0.00088335	869.861	33.741	0.37116	33.741	33.631	34.002	0					67	19	5	0	0	0	9.1449e-11	2
ECCQELEEVDRR	12	Phenylglyoxol(R)	_ECCQELEEVDR(Phenylglyoxol(R))R_		ECCQELEEVDR(0.794)R(0.206)			ECCQELEEVDR(5.9)R(-5.9)		0	0	1	0	1	A0A891LTK2;A0A891LW61	A0A891LTK2;A0A891LW61	A0A891LW61	MULTI-MSMS	CCE20241023_Tien_Vuong_ChrisMattisonLabUSDA_Ana03_PGtreated_hfx1	B_PGtreated	580.242	3	580.243	1737.71	1.6935	0.00098265	-0.65427	-0.00037963	1.0392	0.00060302	580.244	34.282	1.6587	34.282	34.096	35.755	0					347	84	8	0	0	0	1.4671e-12	6
ECCQELEEVDRR	12	Phenylglyoxol(R)	_ECCQELEEVDR(Phenylglyoxol(R))R_		ECCQELEEVDR(0.785)R(0.215)			ECCQELEEVDR(5.6)R(-5.6)		0	0	1	0	1	A0A891LTK2;A0A891LW61	A0A891LTK2;A0A891LW61	A0A891LW61	MULTI-MSMS	CCE20241023_Tien_Vuong_ChrisMattisonLabUSDA_Ana03_PGtreated_hfx1	B_PGtreated	870.365	2	869.862	1737.71	1.5096	0.0013131	-0.30204	-0.00026273	1.2076	0.0010504	869.862	34.304	1.1444	34.304	34.096	35.241	0					193	59	7	0	0	0	8.657e-18	1
ECCQELEEVDRR	12	Phenylglyoxol(R)	_ECCQELEEVDR(Phenylglyoxol(R))R_		ECCQELEEVDR(0.732)R(0.268)			ECCQELEEVDR(4.4)R(-4.4)		0	0	1	0	1	A0A891LTK2;A0A891LW61	A0A891LTK2;A0A891LW61	A0A891LW61	MULTI-SECPEP	CCE20241023_Tien_Vuong_ChrisMattisonLabUSDA_Ana03_PGtreated_hfx1	B_PGtreated	580.747	3	580.243	1737.71	1.5945	0.00092522	-2.709	-0.0015719	-1.1145	-0.00064665	580.242	33.021	0.068932	33.021	32.987	33.056	0					5	3	2	0	0	0	0.013645	1
ECCQELEEVDRR	12	Phenylglyoxol(R)	_ECCQELEEVDR(Phenylglyoxol(R))R_		ECCQELEEVDR(0.836)R(0.164)			ECCQELEEVDR(7.1)R(-7.1)		0	0	1	0	1	A0A891LTK2;A0A891LW61	A0A891LTK2;A0A891LW61	A0A891LW61	MULTI-SECPEP	CCE20241023_Tien_Vuong_ChrisMattisonLabUSDA_Ana03_PGtreated_hfx1	B_PGtreated	580.605	3	580.243	1737.71	1.5567	0.00090327	0.10403	6.0363e-05	1.6607	0.00096363	580.244	37.377	0.37141	37.377	37.178	37.549	0					22	15	2	0	0	0	0.0047196	1
ECCQELEEVDRR	12	Phenylglyoxol(R)	_ECCQELEEVDR(Phenylglyoxol(R))R_		ECCQELEEVDR(0.77)R(0.23)			ECCQELEEVDR(5.2)R(-5.2)		0	0	1	0	1	A0A891LTK2;A0A891LW61	A0A891LTK2;A0A891LW61	A0A891LW61	MULTI-MSMS	CCE20250127_Chris_Mattison_USDA_NewOrleans_Ana_o_3_PG1_hfx1	PGtreated1	580.246	3	580.243	1737.71	1.0944	0.00063504	0.92446	0.00053641	2.0189	0.0011715	580.245	33.24	0.4672	33.24	32.994	33.461	0					138	32	6	0	0	0	1.9475e-07	2
ECCQELEEVDRR	12	Phenylglyoxol(R)	_ECCQELEEVDR(Phenylglyoxol(R))R_		ECCQELEEVDR(0.916)R(0.084)			ECCQELEEVDR(10)R(-10)		0	0	1	0	1	A0A891LTK2;A0A891LW61	A0A891LTK2;A0A891LW61	A0A891LW61	MULTI-MSMS	CCE20250127_Chris_Mattison_USDA_NewOrleans_Ana_o_3_PG1_hfx1	PGtreated1	870.365	2	869.862	1737.71	1.9821	0.0017242	-0.10687	-9.2963e-05	1.8752	0.0016312	869.862	33.198	0.27206	33.198	33.092	33.364	0					59	18	4	0	0	0	2.6213e-18	1
ECCQELEEVDRR	12	Phenylglyoxol(R)	_ECCQELEEVDR(Phenylglyoxol(R))R_		ECCQELEEVDR(0.807)R(0.193)			ECCQELEEVDR(6.2)R(-6.2)		0	0	1	0	1	A0A891LTK2;A0A891LW61	A0A891LTK2;A0A891LW61	A0A891LW61	MULTI-MSMS	CCE20250127_Chris_Mattison_USDA_NewOrleans_Ana_o_3_PG1_hfx1	PGtreated1	580.245	3	580.243	1737.71	1.1209	0.00065039	-0.061433	-3.5646e-05	1.0595	0.00061474	580.245	33.662	0.97542	33.662	33.393	34.368	0					284	69	7	0	0	0	2.533e-14	3
ECCQELEEVDRR	12	Phenylglyoxol(R)	_ECCQELEEVDR(Phenylglyoxol(R))R_		ECCQELEEVDR(0.922)R(0.078)			ECCQELEEVDR(11)R(-11)		0	0	1	0	1	A0A891LTK2;A0A891LW61	A0A891LTK2;A0A891LW61	A0A891LW61	MULTI-MSMS	CCE20250127_Chris_Mattison_USDA_NewOrleans_Ana_o_3_PG1_hfx1	PGtreated1	870.366	2	869.862	1737.71	2.0144	0.0017523	-0.89468	-0.00077825	1.1197	0.00097402	869.861	33.665	0.57239	33.665	33.543	34.115	0					139	40	6	0	0	0	7.1413e-160	2
ECCQELEEVDRR	12	Phenylglyoxol(R)	_ECCQELEEVDR(Phenylglyoxol(R))R_		ECCQELEEVDR(0.841)R(0.159)			ECCQELEEVDR(7.2)R(-7.2)		0	0	1	0	1	A0A891LTK2;A0A891LW61	A0A891LTK2;A0A891LW61	A0A891LW61	MULTI-MSMS	CCE20250127_Chris_Mattison_USDA_NewOrleans_Ana_o_3_PG1_hfx1	PGtreated1	869.863	2	869.862	1737.71	1.319	0.0011474	0.52903	0.00046019	1.848	0.0016075	869.862	37.933	0.2879	37.933	37.742	38.03	0					100	19	6	0	0	0	1.8697e-53	2
ECCQELEEVDRR	12	Phenylglyoxol(R)	_ECCQELEEVDR(Phenylglyoxol(R))R_		ECCQELEEVDR(0.99)R(0.01)			ECCQELEEVDR(20)R(-20)		0	0	1	0	1	A0A891LTK2;A0A891LW61	A0A891LTK2;A0A891LW61	A0A891LW61	MULTI-MSMS	CCE20250127_Chris_Mattison_USDA_NewOrleans_Ana_o_3_PG1_hfx1	PGtreated1	869.865	2	869.862	1737.71	1.4896	0.0012958	1.5507	0.0013489	3.0404	0.0026447	869.864	38.124	0.43294	38.124	38.03	38.463	0					115	28	6	0	0	0	1.0322e-66	2
ECCQELEEVDRR	12	Phenylglyoxol(R)	_ECCQELEEVDR(Phenylglyoxol(R))R_		ECCQELEEVDR(0.836)R(0.164)			ECCQELEEVDR(7.1)R(-7.1)		0	0	1	0	1	A0A891LTK2;A0A891LW61	A0A891LTK2;A0A891LW61	A0A891LW61	MULTI-MSMS	CCE20250127_Chris_Mattison_USDA_NewOrleans_Ana_o_3_PG1_hfx1	PGtreated1	869.865	2	869.862	1737.71	2.6151	0.0022748	-0.27258	-0.00023711	2.3426	0.0020377	869.863	39.767	0.50598	39.767	39.372	39.878	0					73	32	4	0	0	0	5.4106e-33	1
ECCQELEEVDRR	12	Phenylglyoxol(R)	_ECCQELEEVDR(Phenylglyoxol(R))R_		ECCQELEEVDR(0.766)R(0.234)			ECCQELEEVDR(5.2)R(-5.2)		0	0	1	0	1	A0A891LTK2;A0A891LW61	A0A891LTK2;A0A891LW61	A0A891LW61	MULTI-MSMS	CCE20250127_Chris_Mattison_USDA_NewOrleans_Ana_o_3_PG2_hfx1	PGtreated2	580.245	3	580.243	1737.71	1.3982	0.0008113	0.8957	0.00051973	2.2939	0.001331	580.245	33.442	0.65238	33.442	33.174	33.827	0					151	43	6	0	0	0	4.4114e-10	2
ECCQELEEVDRR	12	Phenylglyoxol(R)	_ECCQELEEVDR(Phenylglyoxol(R))R_		ECCQELEEVDR(0.845)R(0.155)			ECCQELEEVDR(7.4)R(-7.4)		0	0	1	0	1	A0A891LTK2;A0A891LW61	A0A891LTK2;A0A891LW61	A0A891LW61	MULTI-MSMS	CCE20250127_Chris_Mattison_USDA_NewOrleans_Ana_o_3_PG2_hfx1	PGtreated2	869.862	2	869.862	1737.71	2.2146	0.0019264	0.31283	0.00027212	2.5274	0.0021985	869.863	33.454	0.40292	33.454	33.308	33.711	0					76	26	4	0	0	0	1.2598e-53	2
ECCQELEEVDRR	12	Phenylglyoxol(R)	_ECCQELEEVDR(Phenylglyoxol(R))R_		ECCQELEEVDR(0.856)R(0.144)			ECCQELEEVDR(7.7)R(-7.7)		0	0	1	0	1	A0A891LTK2;A0A891LW61	A0A891LTK2;A0A891LW61	A0A891LW61	MULTI-MSMS	CCE20250127_Chris_Mattison_USDA_NewOrleans_Ana_o_3_PG2_hfx1	PGtreated2	870.366	2	869.862	1737.71	2.3901	0.0020791	-0.25417	-0.00022109	2.136	0.001858	869.862	33.99	0.75103	33.99	33.711	34.462	0					176	52	6	0	0	0	9.7455e-184	2
ECCQELEEVDRR	12	Phenylglyoxol(R)	_ECCQELEEVDR(Phenylglyoxol(R))R_		ECCQELEEVDR(0.799)R(0.201)			ECCQELEEVDR(6)R(-6)		0	0	1	0	1	A0A891LTK2;A0A891LW61	A0A891LTK2;A0A891LW61	A0A891LW61	MULTI-MSMS	CCE20250127_Chris_Mattison_USDA_NewOrleans_Ana_o_3_PG2_hfx1	PGtreated2	580.246	3	580.243	1737.71	1.575	0.00091389	-0.041197	-2.3904e-05	1.5338	0.00088998	580.245	33.947	1.3097	33.947	33.711	35.02	0					298	90	7	0	0	0	3.626e-11	4
ECCQELEEVDRR	12	Phenylglyoxol(R)	_ECCQELEEVDR(Phenylglyoxol(R))R_		ECCQELEEVDR(0.848)R(0.152)			ECCQELEEVDR(7.5)R(-7.5)		0	0	1	0	1	A0A891LTK2;A0A891LW61	A0A891LTK2;A0A891LW61	A0A891LW61	MULTI-MSMS	CCE20250127_Chris_Mattison_USDA_NewOrleans_Ana_o_3_PG2_hfx1	PGtreated2	869.863	2	869.862	1737.71	1.4679	0.0012768	0.38776	0.0003373	1.8556	0.0016141	869.862	38.098	0.24905	38.098	37.965	38.214	0					68	16	5	0	0	0	4.2516e-54	1
ECCQELEEVDRR	12	Phenylglyoxol(R)	_ECCQELEEVDR(Phenylglyoxol(R))R_		ECCQELEEVDR(0.984)R(0.016)			ECCQELEEVDR(18)R(-18)		0	0	1	0	1	A0A891LTK2;A0A891LW61	A0A891LTK2;A0A891LW61	A0A891LW61	MULTI-MSMS	CCE20250127_Chris_Mattison_USDA_NewOrleans_Ana_o_3_PG2_hfx1	PGtreated2	869.866	2	869.862	1737.71	1.5984	0.0013904	1.1194	0.00097369	2.7178	0.0023641	869.863	38.343	0.37537	38.343	38.2	38.576	0					93	24	5	0	0	0	1.4392e-53	2
ECCQELEEVDRRCR	14	2 Phenylglyoxol(R)	_ECCQELEEVDR(Phenylglyoxol(R))R(Phenylglyoxol(R))CR_		ECCQELEEVDR(0.971)R(0.911)CR(0.118)			ECCQELEEVDR(15)R(10)CR(-10)		0	0	2	0	2	A0A891LTK2;A0A891LW61	A0A891LTK2;A0A891LW61	A0A891LW61	MULTI-MSMS	CCE20241023_Tien_Vuong_ChrisMattisonLabUSDA_Ana03_PGtreated_hfx1	B_PGtreated	724.633	3	724.296	2169.87	1.9631	0.0014219	1.0981	0.00079538	3.0612	0.0022172	724.632	39.251	0.99666	39.251	38.788	39.784	0					147	43	7	0	0	0	2.1398e-24	2
ECCQELEEVDRRCR	14	2 Phenylglyoxol(R)	_ECCQELEEVDR(Phenylglyoxol(R))R(Phenylglyoxol(R))CR_		ECCQELEEVDR(0.97)R(0.91)CR(0.121)			ECCQELEEVDR(15)R(9.9)CR(-9.9)		0	0	2	0	2	A0A891LTK2;A0A891LW61	A0A891LTK2;A0A891LW61	A0A891LW61	MULTI-MSMS	CCE20241023_Tien_Vuong_ChrisMattisonLabUSDA_Ana03_PGtreated_hfx1	B_PGtreated	543.726	4	543.474	2169.87	2.0258	0.0011009	1.6238	0.00088249	3.6495	0.0019834	543.725	39.193	1.6406	39.193	38.121	39.762	0					204	71	9	0	0	0	7.0902e-17	2
ECCQELEEVDRRCR	14	2 Phenylglyoxol(R)	_ECCQELEEVDR(Phenylglyoxol(R))R(Phenylglyoxol(R))CR_		ECCQELEEVDR(0.965)R(0.901)CR(0.134)			ECCQELEEVDR(14)R(9.4)CR(-9.4)		0	0	2	0	2	A0A891LTK2;A0A891LW61	A0A891LTK2;A0A891LW61	A0A891LW61	MULTI-MSMS	CCE20241023_Tien_Vuong_ChrisMattisonLabUSDA_Ana03_PGtreated_hfx1	B_PGtreated	543.726	4	543.474	2169.87	2.3614	0.0012834	0.32949	0.00017907	2.6909	0.0014624	543.475	42.613	2.3949	42.613	41.348	43.743	0					634	100	9	0	0	0	4.2179e-20	15
ECCQELEEVDRRCR	14	2 Phenylglyoxol(R)	_ECCQELEEVDR(Phenylglyoxol(R))R(Phenylglyoxol(R))CR_		ECCQELEEVDR(0.919)R(0.724)CR(0.357)			ECCQELEEVDR(9)R(3.7)CR(-3.7)		0	0	2	0	2	A0A891LTK2;A0A891LW61	A0A891LTK2;A0A891LW61	A0A891LW61	MULTI-MSMS	CCE20241023_Tien_Vuong_ChrisMattisonLabUSDA_Ana03_PGtreated_hfx1	B_PGtreated	724.632	3	724.296	2169.87	2.2937	0.0016613	-0.14483	-0.0001049	2.1488	0.0015564	724.631	42.59	2.0076	42.59	41.431	43.438	0					439	84	6	0	0	0	1.543e-31	14
ECCQELEEVDRRCR	14	2 Phenylglyoxol(R)	_ECCQELEEVDR(Phenylglyoxol(R))R(Phenylglyoxol(R))CR_		ECCQELEEVDR(0.921)R(0.921)CR(0.157)			ECCQELEEVDR(10)R(10)CR(-10)		0	0	2	0	2	A0A891LTK2;A0A891LW61	A0A891LTK2;A0A891LW61	A0A891LW61	MULTI-MSMS	CCE20250127_Chris_Mattison_USDA_NewOrleans_Ana_o_3_PG1_hfx1	PGtreated1	543.726	4	543.474	2169.87	1.405	0.0007636	0.18606	0.00010112	1.5911	0.00086472	543.725	41.869	2.0022	41.869	41.035	43.037	0					469	123	7	0	0	0	4.1643e-31	14
ECCQELEEVDRRCR	14	2 Phenylglyoxol(R)	_ECCQELEEVDR(Phenylglyoxol(R))R(Phenylglyoxol(R))CR_		ECCQELEEVDR(0.813)R(0.834)CR(0.353)			ECCQELEEVDR(5.4)R(5.9)CR(-5.4)		0	0	2	0	2	A0A891LTK2;A0A891LW61	A0A891LTK2;A0A891LW61	A0A891LW61	MULTI-MSMS	CCE20250127_Chris_Mattison_USDA_NewOrleans_Ana_o_3_PG1_hfx1	PGtreated1	724.298	3	724.296	2169.87	1.7682	0.0012807	0.71047	0.00051459	2.4787	0.0017953	724.297	45.176	0.4057	45.176	44.958	45.363	0					69	24	4	0	0	0	6.1709e-06	2
ECCQELEEVDRRCR	14	2 Phenylglyoxol(R)	_ECCQELEEVDR(Phenylglyoxol(R))R(Phenylglyoxol(R))CR_		ECCQELEEVDR(0.918)R(0.836)CR(0.246)			ECCQELEEVDR(9.6)R(6.6)CR(-6.6)		0	0	2	0	2	A0A891LTK2;A0A891LW61	A0A891LTK2;A0A891LW61	A0A891LW61	MULTI-SECPEP	CCE20250127_Chris_Mattison_USDA_NewOrleans_Ana_o_3_PG1_hfx1	PGtreated1	542.975	4	543.474	2169.87	0.91796	0.00049889	1.6764	0.00091107	2.5943	0.00141	543.725	44.62	0.096912	44.62	44.584	44.681	0					8	5	2	0	0	0	0.0035736	1
ECCQELEEVDRRCR	14	2 Phenylglyoxol(R)	_ECCQELEEVDR(Phenylglyoxol(R))R(Phenylglyoxol(R))CR_		ECCQELEEVDR(0.973)R(0.916)CR(0.111)			ECCQELEEVDR(15)R(10)CR(-10)		0	0	2	0	2	A0A891LTK2;A0A891LW61	A0A891LTK2;A0A891LW61	A0A891LW61	MULTI-MSMS	CCE20250127_Chris_Mattison_USDA_NewOrleans_Ana_o_3_PG2_hfx1	PGtreated2	543.725	4	543.474	2169.87	0.64998	0.00035325	0.55427	0.00030123	1.2042	0.00065448	543.475	42.04	1.6248	42.04	41.171	42.796	0					402	100	6	0	0	0	1.9105e-24	13
ECCQELEEVDRRCR	14	2 Phenylglyoxol(R)	_ECCQELEEVDR(Phenylglyoxol(R))R(Phenylglyoxol(R))CR_		ECCQELEEVDR(0.963)R(0.898)CR(0.139)			ECCQELEEVDR(14)R(9.3)CR(-9.3)		0	0	2	0	2	A0A891LTK2;A0A891LW61	A0A891LTK2;A0A891LW61	A0A891LW61	MULTI-MSMS	CCE20250127_Chris_Mattison_USDA_NewOrleans_Ana_o_3_PG2_hfx1	PGtreated2	724.63	3	724.296	2169.87	0.69458	0.00050308	1.1993	0.00086866	1.8939	0.0013717	724.297	41.913	1.6156	41.913	41.141	42.757	0					375	100	5	0	0	0	7.3184e-09	10
ECCQELEEVDRRCR	14	2 Phenylglyoxol(R)	_ECCQELEEVDR(Phenylglyoxol(R))R(Phenylglyoxol(R))CR_		ECCQELEEVDR(0.894)R(0.894)CR(0.212)			ECCQELEEVDR(8.7)R(8.7)CR(-8.7)		0	0	2	0	2	A0A891LTK2;A0A891LW61	A0A891LTK2;A0A891LW61	A0A891LW61	MULTI-MSMS	CCE20250127_Chris_Mattison_USDA_NewOrleans_Ana_o_3_PG2_hfx1	PGtreated2	724.63	3	724.296	2169.87	1.0541	0.00076347	-1.3396	-0.00097027	-0.28552	-0.0002068	724.63	45.339	0.5325	45.339	45.14	45.672	0					78	29	5	0	0	0	3.2251e-08	2
ECCQELEEVDRRCR	14	Takahashi adduct (R)	_ECCQELEEVDR(Takahashi adduct (R))RCR_			ECCQELEEVDR(0.456)R(0.456)CR(0.088)			ECCQELEEVDR(0)R(0)CR(-7.1)	0	0	0	1	2	A0A891LTK2;A0A891LW61	A0A891LTK2;A0A891LW61	A0A891LW61	MULTI-MSMS	CCE20241023_Tien_Vuong_ChrisMattisonLabUSDA_Ana03_PGtreated_hfx1	B_PGtreated	730.301	3	730.3	2187.88	2.117	0.001546	0.27793	0.00020298	2.3949	0.001749	730.301	41.087	0.731	41.087	40.859	41.59	0					123	33	6	0	0	0	0.0017035	1
ECCQELEEVDRRCR	14	Takahashi adduct (R)	_ECCQELEEVDR(Takahashi adduct (R))RCR_			ECCQELEEVDR(0.453)R(0.453)CR(0.094)			ECCQELEEVDR(0)R(0)CR(-6.8)	0	0	0	1	2	A0A891LTK2;A0A891LW61	A0A891LTK2;A0A891LW61	A0A891LW61	MULTI-SECPEP	CCE20241023_Tien_Vuong_ChrisMattisonLabUSDA_Ana03_PGtreated_hfx1	B_PGtreated	547.477	4	547.977	2187.88	2.2376	0.0012262	1.8323	0.0010041	4.07	0.0022302	548.228	40.509	0.9102	40.509	39.722	40.633	0					85	44	2	0	0	0	0.0083718	1
ECCQELEEVDRRCR	14	Takahashi adduct (R)	_ECCQELEEVDR(Takahashi adduct (R))RCR_			ECCQELEEVDR(0.443)R(0.443)CR(0.115)			ECCQELEEVDR(0)R(0)CR(-5.9)	0	0	0	1	2	A0A891LTK2;A0A891LW61	A0A891LTK2;A0A891LW61	A0A891LW61	MULTI-SECPEP	CCE20241023_Tien_Vuong_ChrisMattisonLabUSDA_Ana03_PGtreated_hfx1	B_PGtreated	547.477	4	547.977	2187.88	1.6619	0.00091068	1.8644	0.0010216	3.5263	0.0019323	548.228	37.383	0.34931	37.383	37.314	37.663	0					26	14	2	0	0	0	0.011153	1
ECCQELEEVDRRCR	14	Takahashi adduct (R)	_ECCQELEEVDR(Takahashi adduct (R))RCR_			ECCQELEEVDR(0.456)R(0.456)CR(0.089)			ECCQELEEVDR(0)R(0)CR(-7.1)	0	0	0	1	2	A0A891LTK2;A0A891LW61	A0A891LTK2;A0A891LW61	A0A891LW61	MULTI-SECPEP	CCE20250127_Chris_Mattison_USDA_NewOrleans_Ana_o_3_PG1_hfx1	PGtreated1	547.478	4	547.977	2187.88	1.6082	0.00088125	0.11189	6.1313e-05	1.7201	0.00094257	547.977	40.618	2.5429	40.618	40.388	42.931	0					304	160	4	0	0	0	0.00030765	1
ECCQELEEVDRRCR	14	Phenylglyoxol(R)	_ECCQELEEVDR(Phenylglyoxol(R))RCR_		ECCQELEEVDR(0.46)R(0.46)CR(0.08)			ECCQELEEVDR(0)R(0)CR(-7.6)		0	0	1	0	2	A0A891LTK2;A0A891LW61	A0A891LTK2;A0A891LW61	A0A891LW61	MULTI-MSMS	CCE20250127_Chris_Mattison_USDA_NewOrleans_Ana_o_3_PG2_hfx1	PGtreated2	685.956	3	685.621	2053.84	1.7988	0.0012333	0.042102	2.8866e-05	1.8409	0.0012622	685.955	35.361	0.3258	35.361	35.207	35.533	0					56	20	4	0	0	0	0.00010409	1
ECCQELQEVDR	11	Unmodified	_ECCQELQEVDR_							0	0	0	0	0	Q8H2B8	Q8H2B8	Q8H2B8	MULTI-MSMS	CCE20241023_Tien_Vuong_ChrisMattisonLabUSDA_Ana03_control_hfx1	A_control	733.307	2	733.306	1464.6	1.0259	0.00075231	-0.12898	-9.4581e-05	0.89694	0.00065773	733.306	18.75	0.23253	18.75	18.62	18.853	0					17	10	2	0	0	0	1.9845e-05	1
ECCQELQEVDR	11	Unmodified	_ECCQELQEVDR_							0	0	0	0	0	Q8H2B8	Q8H2B8	Q8H2B8	MULTI-MSMS	CCE20241023_Tien_Vuong_ChrisMattisonLabUSDA_Ana03_control_hfx1	A_control	733.309	2	733.306	1464.6	0.73338	0.0005378	-0.12715	-9.3238e-05	0.60624	0.00044456	733.307	22.731	1.344	22.731	22.371	23.715	0					326	56	8	0	0	0	1.3081e-111	13
ECCQELQEVDR	11	Unmodified	_ECCQELQEVDR_							0	0	0	0	0	Q8H2B8	Q8H2B8	Q8H2B8	MULTI-MSMS	CCE20241023_Tien_Vuong_ChrisMattisonLabUSDA_Ana03_control_hfx1	A_control	733.308	2	733.306	1464.6	1.0943	0.00080244	0.94581	0.00069357	2.0401	0.001496	733.307	24.132	1.1038	24.132	23.715	24.819	0					193	44	6	0	0	0	4.7339e-22	8
ECCQELQEVDR	11	Unmodified	_ECCQELQEVDR_							0	0	0	0	0	Q8H2B8	Q8H2B8	Q8H2B8	MSMS	CCE20241023_Tien_Vuong_ChrisMattisonLabUSDA_Ana03_control_hfx1	A_control	733.308	2	733.306	1464.6	NaN	NaN	NaN	NaN	NaN	NaN	NaN	24.584	1	24.584	24.084	25.084	0								0	0	0	0.012579	1
ECCQELQEVDR	11	Unmodified	_ECCQELQEVDR_							0	0	0	0	0	Q8H2B8	Q8H2B8	Q8H2B8	MSMS	CCE20241023_Tien_Vuong_ChrisMattisonLabUSDA_Ana03_control_hfx1	A_control	733.307	2	733.306	1464.6	NaN	NaN	NaN	NaN	NaN	NaN	NaN	24.683	1	24.683	24.183	25.183	0								0	0	0	5.4857e-65	1
ECCQELQEVDR	11	Unmodified	_ECCQELQEVDR_							0	0	0	0	0	Q8H2B8	Q8H2B8	Q8H2B8	MSMS	CCE20241023_Tien_Vuong_ChrisMattisonLabUSDA_Ana03_control_hfx1	A_control	733.305	2	733.306	1464.6	NaN	NaN	NaN	NaN	NaN	NaN	NaN	24.793	1	24.793	24.293	25.293	0								0	0	0	3.9395e-24	1
ECCQELQEVDR	11	Unmodified	_ECCQELQEVDR_							0	0	0	0	0	Q8H2B8	Q8H2B8	Q8H2B8	MSMS	CCE20241023_Tien_Vuong_ChrisMattisonLabUSDA_Ana03_control_hfx1	A_control	733.308	2	733.306	1464.6	NaN	NaN	NaN	NaN	NaN	NaN	NaN	27.239	1	27.239	26.739	27.739	0								0	0	0	0.0073908	1
ECCQELQEVDR	11	Unmodified	_ECCQELQEVDR_							0	0	0	0	0	Q8H2B8	Q8H2B8	Q8H2B8	MSMS	CCE20241023_Tien_Vuong_ChrisMattisonLabUSDA_Ana03_control_hfx1	A_control	733.307	2	733.306	1464.6	NaN	NaN	NaN	NaN	NaN	NaN	NaN	28.929	1	28.929	28.429	29.429	0								0	0	0	5.6037e-33	1
ECCQELQEVDR	11	Unmodified	_ECCQELQEVDR_							0	0	0	0	0	Q8H2B8	Q8H2B8	Q8H2B8	MULTI-SECPEP	CCE20241023_Tien_Vuong_ChrisMattisonLabUSDA_Ana03_control_hfx1	A_control	1466.11	1	1465.6	1464.6	-0.81401	-0.001193	2.5141	0.0036847	1.7001	0.0024917	1465.61	22.674	0.42715	22.674	22.569	22.996	0					56	19	4	0	0	0	6.5803e-84	1
ECCQELQEVDR	11	Unmodified	_ECCQELQEVDR_							0	0	0	0	0	Q8H2B8	Q8H2B8	Q8H2B8	MULTI-MSMS	CCE20241023_Tien_Vuong_ChrisMattisonLabUSDA_Ana03_PGtreated_hfx1	B_PGtreated	733.307	2	733.306	1464.6	0.91583	0.00067159	-1.0026	-0.00073518	-0.086728	-6.3598e-05	733.307	23.423	0.96542	23.423	23.146	24.111	0					199	40	8	0	0	0	1.6014e-62	5
ECCQELQEVDR	11	Unmodified	_ECCQELQEVDR_							0	0	0	0	0	Q8H2B8	Q8H2B8	Q8H2B8	MULTI-MSMS	CCE20241023_Tien_Vuong_ChrisMattisonLabUSDA_Ana03_PGtreated_hfx1	B_PGtreated	733.307	2	733.306	1464.6	1.1493	0.00084282	1.4897	0.0010924	2.639	0.0019352	733.307	24.226	0.99714	24.226	24.009	25.006	0					143	40	5	0	0	0	9.2297e-06	5
ECCQELQEVDR	11	Unmodified	_ECCQELQEVDR_							0	0	0	0	0	Q8H2B8	Q8H2B8	Q8H2B8	MULTI-MSMS	CCE20250127_Chris_Mattison_USDA_NewOrleans_Ana_o_3_Control1_hfx1	control1	733.306	2	733.306	1464.6	-0.16304	-0.00011956	0.65411	0.00047966	0.49106	0.0003601	733.306	20.286	0.5534	20.286	19.984	20.537	0					119	30	5	0	0	0	7.2683e-50	3
ECCQELQEVDR	11	Unmodified	_ECCQELQEVDR_							0	0	0	0	0	Q8H2B8	Q8H2B8	Q8H2B8	MULTI-MSMS	CCE20250127_Chris_Mattison_USDA_NewOrleans_Ana_o_3_Control1_hfx1	control1	733.563	2	733.306	1464.6	0.26642	0.00019537	-1.2983	-0.00095208	-1.0319	-0.00075671	733.307	23.201	1.1996	23.201	22.971	24.171	0					399	69	8	0	0	0	3.2105e-62	13
ECCQELQEVDR	11	Unmodified	_ECCQELQEVDR_							0	0	0	0	0	Q8H2B8	Q8H2B8	Q8H2B8	MULTI-MSMS	CCE20250127_Chris_Mattison_USDA_NewOrleans_Ana_o_3_Control1_hfx1	control1	733.307	2	733.306	1464.6	0.19337	0.0001418	-0.26394	-0.00019355	-0.070574	-5.1752e-05	733.306	24.337	0.92834	24.337	24.141	25.069	0					274	59	7	0	0	0	2.0363e-49	9
ECCQELQEVDR	11	Unmodified	_ECCQELQEVDR_							0	0	0	0	0	Q8H2B8	Q8H2B8	Q8H2B8	MULTI-MSMS	CCE20250127_Chris_Mattison_USDA_NewOrleans_Ana_o_3_Control1_hfx1	control1	733.305	2	733.306	1464.6	-0.2649	-0.00019426	0.72073	0.00052851	0.45582	0.00033426	733.306	26.574	0.48615	26.574	26.265	26.751	0					41	25	2	0	0	0	1.4663e-49	3
ECCQELQEVDR	11	Unmodified	_ECCQELQEVDR_							0	0	0	0	0	Q8H2B8	Q8H2B8	Q8H2B8	MULTI-MSMS	CCE20250127_Chris_Mattison_USDA_NewOrleans_Ana_o_3_Control1_hfx1	control1	733.305	2	733.306	1464.6	-0.21898	-0.00016058	0.2822	0.00020694	0.063224	4.6363e-05	733.306	27.084	0.59512	27.084	26.751	27.346	0					55	31	3	0	0	0	4.3407e-62	4
ECCQELQEVDR	11	Unmodified	_ECCQELQEVDR_							0	0	0	0	0	Q8H2B8	Q8H2B8	Q8H2B8	MULTI-MSMS	CCE20250127_Chris_Mattison_USDA_NewOrleans_Ana_o_3_Control1_hfx1	control1	733.305	2	733.306	1464.6	-0.088172	-6.4657e-05	0.4189	0.00030718	0.33073	0.00024253	733.306	28.148	1.3098	28.148	27.525	28.835	0					103	79	2	0	0	0	4.3407e-62	7
ECCQELQEVDR	11	Unmodified	_ECCQELQEVDR_							0	0	0	0	0	Q8H2B8	Q8H2B8	Q8H2B8	MULTI-MSMS	CCE20250127_Chris_Mattison_USDA_NewOrleans_Ana_o_3_Control1_hfx1	control1	733.308	2	733.306	1464.6	0.56524	0.00041449	0.67279	0.00049336	1.238	0.00090785	733.306	29.211	1.7977	29.211	28.835	30.632	0					173	113	2	0	0	0	1.6242e-50	9
ECCQELQEVDR	11	Unmodified	_ECCQELQEVDR_							0	0	0	0	0	Q8H2B8	Q8H2B8	Q8H2B8	MULTI-MSMS	CCE20250127_Chris_Mattison_USDA_NewOrleans_Ana_o_3_Control1_hfx1	control1	733.304	2	733.306	1464.6	0.59719	0.00043793	-0.58442	-0.00042856	0.012771	9.3651e-06	733.305	30.792	0.84633	30.792	30.439	31.285	0					87	55	3	0	0	0	2.7037e-06	1
ECCQELQEVDR	11	Unmodified	_ECCQELQEVDR_							0	0	0	0	0	Q8H2B8	Q8H2B8	Q8H2B8	MULTI-MSMS	CCE20250127_Chris_Mattison_USDA_NewOrleans_Ana_o_3_Control1_hfx1	control1	733.307	2	733.306	1464.6	0.52607	0.00038577	0.0517	3.7912e-05	0.57777	0.00042368	733.306	31.814	1.5724	31.814	31.318	32.891	0					193	102	3	0	0	0	7.8481e-21	5
ECCQELQEVDR	11	Unmodified	_ECCQELQEVDR_							0	0	0	0	0	Q8H2B8	Q8H2B8	Q8H2B8	MULTI-MSMS	CCE20250127_Chris_Mattison_USDA_NewOrleans_Ana_o_3_Control1_hfx1	control1	733.306	2	733.306	1464.6	1.142	0.00083743	0.53723	0.00039395	1.6792	0.0012314	733.306	41.431	1.1852	41.431	40.837	42.023	0					168	65	6	0	0	0	0.0029147	1
ECCQELQEVDR	11	Unmodified	_ECCQELQEVDR_							0	0	0	0	0	Q8H2B8	Q8H2B8	Q8H2B8	MULTI-MSMS	CCE20250127_Chris_Mattison_USDA_NewOrleans_Ana_o_3_Control1_hfx1	control1	733.306	2	733.306	1464.6	1.0691	0.000784	0.42561	0.0003121	1.4947	0.0010961	733.306	52.881	3.967	52.881	51.434	55.401	0					290	165	2	0	0	0	2.5675e-07	27
ECCQELQEVDR	11	Unmodified	_ECCQELQEVDR_							0	0	0	0	0	Q8H2B8	Q8H2B8	Q8H2B8	MULTI-MSMS	CCE20250127_Chris_Mattison_USDA_NewOrleans_Ana_o_3_Control1_hfx1	control1	733.307	2	733.306	1464.6	0.69377	0.00050875	1.1844	0.00086855	1.8782	0.0013773	733.808	58.47	1.2095	58.47	58.332	59.541	0					157	47	5	0	0	0	1.278e-06	10
ECCQELQEVDR	11	Unmodified	_ECCQELQEVDR_							0	0	0	0	0	Q8H2B8	Q8H2B8	Q8H2B8	MSMS	CCE20250127_Chris_Mattison_USDA_NewOrleans_Ana_o_3_Control1_hfx1	control1	733.305	2	733.306	1464.6	NaN	NaN	NaN	NaN	NaN	NaN	NaN	25.01	1	25.01	24.51	25.51	0								0	0	0	3.6866e-41	1
ECCQELQEVDR	11	Unmodified	_ECCQELQEVDR_							0	0	0	0	0	Q8H2B8	Q8H2B8	Q8H2B8	MSMS	CCE20250127_Chris_Mattison_USDA_NewOrleans_Ana_o_3_Control1_hfx1	control1	733.306	2	733.306	1464.6	NaN	NaN	NaN	NaN	NaN	NaN	NaN	25.765	1	25.765	25.265	26.265	0								0	0	0	5.2472e-65	1
ECCQELQEVDR	11	Unmodified	_ECCQELQEVDR_							0	0	0	0	0	Q8H2B8	Q8H2B8	Q8H2B8	MSMS	CCE20250127_Chris_Mattison_USDA_NewOrleans_Ana_o_3_Control1_hfx1	control1	733.307	2	733.306	1464.6	NaN	NaN	NaN	NaN	NaN	NaN	NaN	25.865	1	25.865	25.365	26.365	0								0	0	0	1.8605e-31	1
[truncated: 3,170 more rows]
[truncated: 21 more columns]

## Sheet: Phenylglyoxol(R)Sites
Proteins	Positions within proteins	Leading proteins	Protein	Fasta headers	Localization prob	FLR	Score diff	PEP	Score	Delta score	Score for localization	Localization prob A_control	Score diff A_control	PEP A_control	Score A_control	Localization prob B_PGtreated	Score diff B_PGtreated	PEP B_PGtreated	Score B_PGtreated	Localization prob control1	Score diff control1	PEP control1	Score control1	Localization prob control2	Score diff control2	PEP control2	Score control2	Localization prob PGtreated1	Score diff PGtreated1	PEP PGtreated1	Score PGtreated1	Localization prob PGtreated2	Score diff PGtreated2	PEP PGtreated2	Score PGtreated2	Diagnostic peak	Number of Phenylglyoxol(R)	Amino acid	Sequence window	Modification window	Peptide window coverage	Phenylglyoxol(R) Probabilities	Phenylglyoxol(R) Score diffs	Position in peptide	Charge	Mass error [ppm]	Intensity	Intensity___1	Intensity___2
[truncated: 48 more rows]
[truncated: 74 more columns]

[truncated: 3 more sheets: sorted PG sites, Takahashi adduct (R)Sites, proteinGroups]
